# Supplementary material for: Flavonoid-attracted Aeromonas sp. from the Arabidopsis root microbiome enhances plant dehydration resistance
Source: ISME J. 2022 Jul 16;16(11):2622–32. doi: 10.1038/s41396-022-01288-7 (PMC9561528; doi:10.1038/s41396-022-01288-7)
Supplement: Supplementary file 10 — Supplementary Table S1 microbiota -SILA138.1 [file 41396_2022_1288_MOESM10_ESM.xlsx]

## Sheet: Content
	Contents
A	Total OTUs (Operational Taxonomic Units)
B	List of OTUs with rarefied quanlity sequence cutoff at 18893
C	All genus identified in the microbiome
D	List of OTUs with significantly (p<0.05) altered RA
E	Differentially enriched genus between pap1-D and Col-0
F	Differentially enriched bacteria families between pap1-D and Col-0
G	Sample information

## Sheet: A
A. Total OTUs (Operational Taxonomic Units)
ID	Soil1-1	Soil1-2	Soil1-3	Soil2-1	Soil2-2	Soil2-3	Rhizosphere_Col-0-1	Rhizosphere_Col-0-2	Rhizosphere_Col-0-3	Rhizosphere_Col-0-4	Rhizosphere_pap1-D-1	Rhizosphere_pap1-D-2	Rhizosphere_pap1-D-3	Rhizosphere_pap1-D-4	root_Col-0-1	root_Col-0-2	root_Col-0-3	root_Col-0-4	root_pap1-D-1	root_pap1-D-2	root_pap1-D-3	root_pap1-D-4	Domain	Phylum	Class	Order	Family	Genus	Species
OTU_3	0	0	0	0	0	0	0	0	0	0	0	0	1	3	24	39	4	10	19	15	19	43	Bacteria	Proteobacteria	Gammaproteobacteria	Burkholderiales	Comamonadaceae	Rhizobacter
OTU_4	39	55	81	328	403	734	411	188	224	208	152	253	229	125	1008	2872	826	958	876	1211	898	1166	Bacteria	Bacteroidota	Bacteroidia	Flavobacteriales	Flavobacteriaceae	Flavobacterium
OTU_5	280	219	167	88	65	42	331	500	765	806	978	1196	1040	1594	544	124	700	119	699	736	792	635	Bacteria	Proteobacteria	Gammaproteobacteria	Pseudomonadales	Pseudomonadaceae	Pseudomonas	Pseudomonas_mosselii
OTU_6	1058	1750	636	34	24	15	249	514	743	504	597	744	590	1296	22	5	41	27	142	106	89	95	Bacteria	Proteobacteria	Gammaproteobacteria	Enterobacterales	Enterobacteriaceae	Enterobacter	Enterobacter_soli
OTU_7	0	0	0	3	2	2	5	12	17	11	26	21	19	26	67	111	36	26	189	106	121	162	Bacteria	Proteobacteria	Gammaproteobacteria	Burkholderiales	Comamonadaceae	Acidovorax
OTU_8	0	0	2	6	1	8	13	10	42	28	20	13	26	59	92	81	50	44	102	52	45	54	Bacteria	Proteobacteria	Gammaproteobacteria	Burkholderiales	Comamonadaceae	Pelomonas
OTU_9	1055	1811	736	69	41	58	402	414	411	249	221	263	215	293	33	1	30	7	4	8	15	5	Bacteria	Bacteroidota	Bacteroidia	Flavobacteriales	Weeksellaceae	Chryseobacterium
OTU_10	2	1	0	0	9	2	1	2	78	1	5	25	7	695	1230	97	49	35	2887	119	1331	173	Bacteria	Proteobacteria	Gammaproteobacteria	Burkholderiales	Comamonadaceae
OTU_11	1164	1741	613	13	7	7	90	199	270	187	192	215	172	585	14	0	52	12	63	36	30	38	Bacteria	Proteobacteria	Gammaproteobacteria	Enterobacterales	Enterobacteriaceae	Kluyvera
OTU_12	252	422	146	60	30	37	186	433	453	441	355	501	497	537	85	61	105	52	101	85	65	100	Bacteria	Proteobacteria	Gammaproteobacteria	Burkholderiales	Comamonadaceae	Comamonas	Comamonas_koreensis
OTU_13	4	0	1	1	0	0	0	1	0	1	0	1	1	0	12	29	8	12	2	3	5	14	Bacteria	Proteobacteria	Gammaproteobacteria	Burkholderiales	Comamonadaceae
OTU_14	33	41	47	34	37	47	74	108	124	70	76	117	93	102	430	393	868	521	343	407	351	317	Bacteria	Proteobacteria	Gammaproteobacteria	Burkholderiales	Burkholderiaceae	Ralstonia	Ralstonia_solanacearum
OTU_15	107	150	56	10	18	17	316	416	738	507	414	372	349	737	31	12	46	17	174	76	72	115	Bacteria	Proteobacteria	Gammaproteobacteria	Enterobacterales	Enterobacteriaceae
OTU_16	56	126	65	87	37	47	235	318	334	321	551	738	606	700	24	69	36	16	41	82	43	46	Bacteria	Proteobacteria	Gammaproteobacteria	Burkholderiales	Comamonadaceae	Comamonas	Comamonas_testosteroni
OTU_17	0	0	1	3	1	1	6	8	26	7	11	8	12	8	7	7	7	2	7	3	6	5	Bacteria	Proteobacteria	Gammaproteobacteria	Burkholderiales	Oxalobacteraceae
OTU_18	194	115	118	15	16	12	27	88	56	180	777	664	552	612	10	113	41	9	300	240	274	236	Bacteria	Proteobacteria	Gammaproteobacteria	Enterobacterales	Aeromonadaceae	Aeromonas
OTU_19	0	1	1	0	0	0	0	1	2	4	0	1	1	2	18	9	6	5	6	8	9	5	Bacteria	Proteobacteria	Gammaproteobacteria	Burkholderiales	Oxalobacteraceae	Massilia
OTU_20	38	80	31	33	9	15	197	209	404	154	181	162	360	153	417	189	214	325	275	160	268	151	Bacteria	Proteobacteria	Gammaproteobacteria	Burkholderiales	Methylophilaceae	Methylophilus
OTU_21	145	191	215	551	496	374	80	68	67	139	432	531	354	304	15	49	26	10	40	41	29	33	Bacteria	Bacteroidota	Bacteroidia	Flavobacteriales	Flavobacteriaceae	Flavobacterium
OTU_22	0	0	0	1	1	0	0	2	4	1	5	1	4	4	3	4	1	1	1	0	3	2	Bacteria	Proteobacteria	Gammaproteobacteria	Burkholderiales	Oxalobacteraceae
OTU_23	5	17	4	0	0	1	3	2	6	1	3	7	1	7	1	0	0	1	2	1	0	1	Bacteria	Proteobacteria	Gammaproteobacteria	Burkholderiales	Oxalobacteraceae	Massilia	Massilia_putida
OTU_24	66	28	72	119	25	20	109	98	68	78	165	165	145	134	55	1309	92	173	79	25	25	64	Bacteria	Bacteroidota	Bacteroidia	Flavobacteriales	Flavobacteriaceae	Flavobacterium	Flavobacterium_sp_HYN0056
OTU_25	5	9	4	16	61	21	41	25	12	18	8	11	28	14	276	1073	354	342	150	387	206	258	Bacteria	Proteobacteria	Gammaproteobacteria	Burkholderiales	Comamonadaceae	Hydrogenophaga	Hydrogenophaga_flava
OTU_26	50	106	159	266	68	163	102	110	215	152	356	516	367	257	9	29	10	7	25	32	35	38	Bacteria	Proteobacteria	Gammaproteobacteria	Burkholderiales	Burkholderiaceae	Limnobacter	Limnobacter_thiooxidans
OTU_27	1	16	11	5	15	3	16	41	31	22	86	107	66	70	349	553	54	324	498	296	106	409	Bacteria	Bacteroidota	Bacteroidia	Flavobacteriales	Flavobacteriaceae	Flavobacterium
OTU_28	0	5	2	7	1	15	7	29	27	49	79	79	126	115	232	480	302	90	338	272	310	331	Bacteria	Proteobacteria	Alphaproteobacteria	Rhizobiales	Rhizobiaceae	Allorhizobium-Neorhizobium-Pararhizobium-Rhizobium
OTU_30	277	282	344	387	325	590	92	89	40	52	72	83	58	56	1	0	0	8	1	0	2	2	Bacteria	Proteobacteria	Gammaproteobacteria	Burkholderiales	Nitrosomonadaceae	MND1
OTU_31	106	41	96	238	361	242	89	64	67	44	61	58	52	20	207	340	78	308	43	153	51	57	Bacteria	Bacteroidota	Bacteroidia	Flavobacteriales	Flavobacteriaceae	Flavobacterium
OTU_32	6	17	21	5	6	21	14	35	27	73	80	113	89	101	217	395	249	132	319	229	269	321	Bacteria	Proteobacteria	Alphaproteobacteria	Rhizobiales	Rhizobiaceae	Allorhizobium-Neorhizobium-Pararhizobium-Rhizobium	Pararhizobium_giardinii
OTU_33	5	15	7	208	145	53	22	23	18	31	110	93	79	685	88	298	62	38	348	129	79	178	Bacteria	Proteobacteria	Gammaproteobacteria	Pseudomonadales	Cellvibrionaceae	Cellvibrio	Cellvibrio_sp_PSBB023
OTU_34	54	110	128	72	54	86	88	136	131	162	362	681	348	331	27	98	49	63	191	147	170	384	Bacteria	Proteobacteria	Gammaproteobacteria	Pseudomonadales	Pseudomonadaceae	Pseudomonas
OTU_35	263	272	256	359	433	483	107	88	59	56	86	93	66	69	3	0	4	2	1	1	0	3	Bacteria	Proteobacteria	Gammaproteobacteria	Burkholderiales	Nitrosomonadaceae	MND1
OTU_36	20	24	4	17	10	10	58	82	147	122	126	122	142	157	211	57	230	183	192	130	247	231	Bacteria	Proteobacteria	Gammaproteobacteria	Pseudomonadales	Pseudomonadaceae	Pseudomonas
OTU_37	387	399	444	329	318	335	237	285	157	171	179	203	261	204	8	6	3	2	13	6	3	7	Bacteria	Proteobacteria	Alphaproteobacteria	Sphingomonadales	Sphingomonadaceae	Sphingomonas
OTU_38	3	1	4	5	9	6	3	5	9	2	8	5	4	13	0	0	1	1	0	1	0	1	Bacteria	Proteobacteria	Gammaproteobacteria	Burkholderiales	Comamonadaceae
OTU_39	38	14	13	99	70	142	49	83	96	181	196	233	219	367	24	64	72	26	55	55	147	68	Bacteria	Proteobacteria	Gammaproteobacteria	Xanthomonadales	Xanthomonadaceae
OTU_40	0	3	1	0	0	0	6	2	1	0	1	1	3	1	1	0	1	0	5	3	3	0	Bacteria	Proteobacteria	Gammaproteobacteria	Burkholderiales	Oxalobacteraceae
OTU_41	41	12	10	27	35	25	63	40	63	65	72	80	63	56	117	344	101	232	84	213	92	97	Bacteria	Proteobacteria	Gammaproteobacteria	Burkholderiales	Comamonadaceae
OTU_42	163	178	179	186	177	237	143	138	57	87	117	116	127	111	9	6	0	1	7	0	3	3	Bacteria	unidentified_Bacteria	Gammaproteobacteria	Burkholderiales	Sutterellaceae
OTU_43	3	1	1	2	2	1	0	0	2	0	1	3	0	2	0	0	0	0	0	0	0	1	Bacteria	Proteobacteria	Gammaproteobacteria	Burkholderiales	Oxalobacteraceae	Massilia
OTU_44	0	0	0	2	0	0	5	1	6	2	0	0	3	1	1	0	0	0	0	0	1	0	Bacteria
OTU_45	0	0	1	2	24	11	23	26	45	39	27	29	39	170	198	226	198	99	167	149	212	121	Bacteria	Proteobacteria	Alphaproteobacteria	Rhizobiales	Rhizobiaceae	Allorhizobium-Neorhizobium-Pararhizobium-Rhizobium
OTU_46	0	0	0	1	0	0	7	8	7	7	6	6	13	4	1	0	2	0	2	0	3	1	Bacteria	Proteobacteria	Gammaproteobacteria	Burkholderiales	Oxalobacteraceae	Massilia	Massilia_timonae
OTU_47	4	12	11	25	10	18	14	24	28	45	129	173	164	116	48	124	57	34	240	271	175	302	Bacteria	Proteobacteria	Gammaproteobacteria	Pseudomonadales	Pseudomonadaceae	Pseudomonas
OTU_48	19	18	30	2	1	11	0	1	1	0	4	1	2	3	1	0	0	0	0	0	0	0	Bacteria	Actinobacteria	unidentified_Actinobacteria	Streptomycetales	Streptomycetaceae	Streptomyces
OTU_49	1	2	2	1	0	1	4	7	3	10	3	2	10	10	0	0	0	0	0	1	0	0	Bacteria	Proteobacteria	Gammaproteobacteria	Burkholderiales	Oxalobacteraceae	Massilia
OTU_50	117	150	153	291	232	316	38	34	41	28	19	21	45	12	9	29	8	9	3	8	4	6	Bacteria	unidentified_Bacteria	Bacteroidia	Cytophagales	Microscillaceae
OTU_51	227	226	186	219	287	406	47	39	19	32	32	39	36	28	0	0	0	1	4	5	0	0	Bacteria	Proteobacteria	Gammaproteobacteria	PLTA13
OTU_52	135	158	166	388	282	408	90	104	61	54	79	98	71	64	5	7	2	5	2	4	6	1	Bacteria	Proteobacteria	Gammaproteobacteria	Burkholderiales	Nitrosomonadaceae	MND1
OTU_53	51	46	124	109	171	223	37	42	88	82	219	319	268	127	8	21	5	2	6	27	19	20	Bacteria	Proteobacteria	Gammaproteobacteria	Pseudomonadales	Pseudomonadaceae	Pseudomonas
OTU_54	0	0	0	0	1	0	0	0	1	1	1	1	4	3	6	8	6	0	2	5	9	4	Bacteria	Proteobacteria	Gammaproteobacteria	Burkholderiales	Oxalobacteraceae
OTU_55	16	4	15	25	8	1	1	0	2	1	7	7	7	12	0	2	0	1	0	0	6	3	Bacteria	Bacteroidota	Bacteroidia	Flavobacteriales	Flavobacteriaceae	Flavobacterium	Flavobacterium_johnsoniae
OTU_57	1	1	0	2	0	5	50	71	140	106	84	39	71	112	361	35	81	127	86	30	83	32	Bacteria	Proteobacteria	Alphaproteobacteria	Rhizobiales	Rhizobiaceae	Allorhizobium-Neorhizobium-Pararhizobium-Rhizobium
OTU_58	21	47	80	89	29	105	11	16	9	52	201	188	156	210	1	18	13	0	7	9	14	20	Bacteria	Bacteroidota	Bacteroidia	Flavobacteriales	Flavobacteriaceae	Flavobacterium	Flavobacterium_denitrificans
OTU_60	1	5	3	4	1	9	66	108	276	206	100	78	155	143	39	9	34	15	17	17	15	6	Bacteria	Proteobacteria	Alphaproteobacteria	Rhizobiales	Rhizobiaceae	Allorhizobium-Neorhizobium-Pararhizobium-Rhizobium
OTU_61	228	278	326	134	108	271	9	20	8	16	20	18	24	12	0	0	0	0	0	0	0	0	Bacteria	Gemmatimonadota	AKAU4049
OTU_62	32	59	17	28	21	29	28	100	187	125	122	203	141	134	24	6	27	8	33	21	27	15	Bacteria	Proteobacteria	Alphaproteobacteria	Sphingomonadales	Sphingomonadaceae	Sphingobium	Sphingobium_yanoikuyae
OTU_63	21	8	11	30	36	49	42	25	19	14	22	13	15	14	19	13	10	37	6	10	6	7	Bacteria	Proteobacteria	Gammaproteobacteria	Burkholderiales	Comamonadaceae
OTU_64	18	15	8	5	8	4	62	94	121	118	101	124	150	152	4	4	13	5	69	42	25	25	Bacteria	Proteobacteria	Gammaproteobacteria	Pseudomonadales	Pseudomonadaceae	Pseudomonas	Pseudomonas_citronellolis
OTU_65	0	0	0	0	0	0	1	1	0	2	1	0	0	0	0	0	0	1	0	0	0	0	Bacteria	Proteobacteria	Gammaproteobacteria	Burkholderiales	Comamonadaceae	Aquabacterium
OTU_66	3	7	3	63	11	67	156	180	227	81	48	45	77	73	33	10	62	10	14	19	9	8	Bacteria	Proteobacteria	Alphaproteobacteria	Caulobacterales	Caulobacteraceae	Caulobacter	Caulobacter_sp
OTU_67	147	172	159	161	233	367	58	31	18	17	30	25	33	26	0	1	1	0	0	0	0	0	Bacteria	Proteobacteria	Gammaproteobacteria	Burkholderiales	Nitrosomonadaceae	mle1-7
OTU_68	54	20	27	37	35	47	58	27	27	7	15	25	20	8	118	200	28	168	18	144	45	70	Bacteria	Bacteroidota	Bacteroidia	Flavobacteriales	Flavobacteriaceae	Flavobacterium	Flavobacterium_urocaniciphilum
OTU_69	3	4	3	8	7	8	10	6	3	7	7	5	7	9	8	18	0	8	8	4	0	13	Bacteria	Proteobacteria	Gammaproteobacteria	Burkholderiales	Comamonadaceae
OTU_70	0	0	0	0	0	0	0	0	0	0	1	0	1	0	1	5	5	0	5	2	0	2	Bacteria	Proteobacteria	Gammaproteobacteria	Burkholderiales	Oxalobacteraceae
OTU_71	47	40	35	32	25	47	10	19	6	15	15	23	15	10	0	0	0	0	1	2	0	3	Bacteria	Proteobacteria	Gammaproteobacteria	Burkholderiales	SC-I-84
OTU_72	145	220	258	73	49	68	56	92	56	44	57	57	84	62	0	2	1	3	2	0	2	3	Bacteria	Proteobacteria	Alphaproteobacteria	Sphingomonadales	Sphingomonadaceae	Sphingomonas	Sphingomonas_sp_SYSUP0001
OTU_73	296	620	215	38	8	22	53	67	62	24	32	45	34	37	3	1	2	0	4	1	4	0	Bacteria	Bacteroidota	Bacteroidia	Sphingobacteriales	Sphingobacteriaceae	Sphingobacterium
OTU_74	279	399	514	19	20	28	12	28	25	16	18	14	16	16	8	10	37	7	13	5	10	5	Bacteria	Actinobacteria	unidentified_Actinobacteria	Streptomycetales	Streptomycetaceae	Streptomyces
OTU_75	83	93	74	244	112	113	59	55	41	60	49	69	50	63	0	2	0	3	0	9	4	4	Bacteria	Proteobacteria	Gammaproteobacteria	Burkholderiales	Comamonadaceae	Ramlibacter
OTU_76	5	6	15	9	40	8	28	19	20	32	97	74	55	106	90	205	27	82	170	100	95	106	Bacteria	Bacteroidota	Bacteroidia	Flavobacteriales	Flavobacteriaceae	Flavobacterium
OTU_77	160	153	155	164	164	294	87	73	26	29	41	36	45	20	0	0	1	0	0	1	0	0	Bacteria	Proteobacteria	Gammaproteobacteria	Burkholderiales	TRA3-20
OTU_78	0	0	0	1	1	0	0	1	1	1	1	1	0	1	0	2	1	1	1	1	1	0	Bacteria	Proteobacteria	Gammaproteobacteria	Burkholderiales	Oxalobacteraceae	Duganella
OTU_79	1	3	3	4	0	2	24	56	102	77	73	61	67	85	219	27	45	66	97	48	82	88	Bacteria	Proteobacteria	Alphaproteobacteria	Rhizobiales	Rhizobiaceae	Allorhizobium-Neorhizobium-Pararhizobium-Rhizobium	Rhizobium_etli
OTU_80	36	39	31	46	47	63	43	83	73	81	80	65	67	78	127	118	81	70	107	79	81	54	Bacteria	Proteobacteria	Alphaproteobacteria	Rhizobiales	Xanthobacteraceae	Bradyrhizobium	Bradyrhizobium_elkanii
OTU_81	89	96	79	109	78	132	54	56	31	50	63	80	66	52	3	5	0	3	6	4	5	3	Bacteria	Proteobacteria	Gammaproteobacteria	Burkholderiales	SC-I-84
OTU_82	238	346	105	3	0	5	13	31	38	31	27	46	32	96	0	0	7	0	14	2	4	5	Bacteria	Proteobacteria	Gammaproteobacteria	Enterobacterales	Enterobacteriaceae	Kluyvera	Kluyvera_ascorbata
OTU_83	1	0	0	0	1	0	0	0	0	0	1	0	1	2	3	2	0	3	0	3	0	2	Bacteria	Proteobacteria	Gammaproteobacteria	Burkholderiales	Oxalobacteraceae	Herbaspirillum
OTU_84	74	66	99	105	96	92	73	115	83	75	96	129	83	71	3	9	1	8	5	0	4	3	Bacteria	Proteobacteria	Gammaproteobacteria	Xanthomonadales	Xanthomonadaceae	Arenimonas
OTU_85	0	1	0	0	0	0	0	2	1	0	0	0	0	1	0	1	4	2	2	1	1	2	Bacteria	Proteobacteria	Gammaproteobacteria	Burkholderiales	Oxalobacteraceae	Noviherbaspirillum
OTU_86	0	0	0	0	0	0	0	0	0	0	0	0	0	1	3	4	4	0	3	0	3	2	Bacteria	Proteobacteria	Gammaproteobacteria	Burkholderiales	Oxalobacteraceae
OTU_87	2	2	1	1	0	0	1	5	0	1	3	1	1	3	0	0	0	1	1	0	1	1	Bacteria	Proteobacteria	Gammaproteobacteria	Burkholderiales	Oxalobacteraceae	Massilia	Massilia_putida
OTU_88	7	10	8	11	19	16	9	7	7	2	7	5	6	13	0	0	13	2	0	5	0	5	Bacteria	Proteobacteria	Gammaproteobacteria	Burkholderiales	Comamonadaceae
OTU_89	95	76	65	155	131	198	29	25	26	20	28	27	34	16	16	21	15	4	14	33	15	12	Bacteria
OTU_90	36	38	39	231	134	148	52	30	27	20	31	33	16	15	0	2	7	4	0	0	2	0	Bacteria	Nitrospirota	Nitrospira	Nitrospirales	Nitrospiraceae
OTU_91	1	0	2	0	1	0	80	108	47	57	21	102	34	22	14	130	29	69	11	18	35	14	Bacteria
OTU_92	28	5	6	25	10	36	104	31	21	23	50	37	49	21	50	75	39	68	31	42	83	47	Bacteria	Bacteroidota	Bacteroidia	Flavobacteriales	Flavobacteriaceae	Flavobacterium	Flavobacterium_sasangense
OTU_93	0	1	0	1	1	1	0	0	0	0	1	2	2	1	2	0	2	0	2	1	2	2	Bacteria	Proteobacteria	Gammaproteobacteria	Burkholderiales	Oxalobacteraceae	Massilia
OTU_94	92	110	104	97	123	129	41	47	32	27	39	44	34	26	0	1	2	1	0	1	3	1	Bacteria	unidentified_Bacteria	Gammaproteobacteria	Steroidobacterales	Steroidobacteraceae
OTU_95	0	0	0	0	0	0	0	0	0	0	1	2	0	0	1	1	0	0	0	2	0	1	Bacteria	Proteobacteria	Gammaproteobacteria	Burkholderiales	Comamonadaceae	Piscinibacter
OTU_96	83	103	83	166	173	259	27	22	8	4	10	12	13	7	1	0	0	3	1	0	0	1	Bacteria	Proteobacteria	Gammaproteobacteria	CCD24
OTU_97	89	95	81	138	129	216	33	37	23	15	36	23	25	14	0	0	0	1	0	0	2	0	Bacteria	Proteobacteria	Gammaproteobacteria	Burkholderiales	TRA3-20
OTU_98	13	23	7	37	42	58	57	112	94	83	56	106	92	186	13	7	9	6	5	16	17	18	Bacteria	Proteobacteria	Gammaproteobacteria	Burkholderiales	Comamonadaceae	Ramlibacter	Ramlibacter_sp
OTU_99	0	1	0	1	2	1	12	9	5	26	32	9	11	9	59	109	181	48	55	143	54	52	Bacteria	Proteobacteria	Gammaproteobacteria	Pseudomonadales	Cellvibrionaceae	Cellvibrio
OTU_100	33	55	60	85	77	58	17	36	44	54	59	90	78	94	5	6	1	9	7	5	6	12	Bacteria	Proteobacteria	Gammaproteobacteria	Xanthomonadales	Xanthomonadaceae
OTU_101	118	106	117	153	214	204	38	29	11	22	35	26	24	14	0	0	1	0	1	0	0	0	Bacteria	Proteobacteria	Gammaproteobacteria	Burkholderiales	Nitrosomonadaceae	MND1
OTU_102	69	121	106	65	45	61	28	42	24	39	50	52	50	55	2	0	1	0	1	11	0	2	Bacteria	Proteobacteria	Gammaproteobacteria	Xanthomonadales	Xanthomonadaceae
OTU_103	52	52	48	121	101	151	30	47	37	25	39	45	32	19	2	4	1	1	2	1	3	1	Bacteria	Proteobacteria	Gammaproteobacteria	Burkholderiales	Nitrosomonadaceae	MND1
OTU_104	0	0	0	0	586	3	0	1	0	2	6	4	2	16	5	10	6	12	18	33	8	14	Bacteria	Proteobacteria	Gammaproteobacteria	Burkholderiales	Comamonadaceae
OTU_105	146	132	129	100	172	145	29	17	12	6	12	17	17	9	0	1	5	0	0	0	0	0	Bacteria	Proteobacteria	Gammaproteobacteria	Burkholderiales	TRA3-20
OTU_106	3	1	1	50	52	59	13	13	28	26	32	23	21	7	33	105	5	71	12	80	28	21	Bacteria	Bacteroidota	Bacteroidia	Flavobacteriales	Flavobacteriaceae	Flavobacterium
OTU_107	0	0	0	47	2	29	130	96	191	53	24	12	21	29	21	9	15	22	3	4	7	3	Bacteria	Proteobacteria	Alphaproteobacteria	Caulobacterales	Caulobacteraceae	Asticcacaulis
OTU_108	15	4	10	8	4	15	5	16	4	3	4	9	3	10	186	38	63	166	27	76	50	53	Bacteria	Actinobacteria	unidentified_Actinobacteria	Streptomycetales	Streptomycetaceae	Streptomyces	Streptomyces_scabiei
OTU_109	9	5	12	15	11	23	22	34	35	24	19	23	24	22	62	136	46	41	65	41	29	29	Bacteria	Proteobacteria	Alphaproteobacteria	Rhizobiales	Xanthobacteraceae	Pseudorhodoplanes
OTU_110	30	38	18	120	68	84	35	48	47	36	31	47	27	54	2	3	6	2	1	4	3	1	Bacteria	Verrucomicrobiota	Verrucomicrobiae	Pedosphaerales	Pedosphaeraceae
OTU_111	28	30	34	106	82	101	51	50	31	23	25	48	43	28	0	5	6	0	0	0	0	0	Bacteria	Proteobacteria	Gammaproteobacteria	Burkholderiales	Nitrosomonadaceae	mle1-7
OTU_112	141	295	354	1	2	0	0	1	1	2	4	0	2	1	0	0	0	4	7	0	0	0	Bacteria	Firmicutes	Bacilli	Bacillales	Bacillaceae	Bacillus	Bacillus_ginsengihumi
OTU_113	70	73	87	85	89	133	38	39	12	15	23	29	28	25	0	1	2	2	3	0	0	2	Bacteria	Proteobacteria	Gammaproteobacteria	Burkholderiales	Nitrosomonadaceae	Ellin6067
OTU_114	2	1	2	8	22	6	3	3	8	13	13	21	5	15	99	181	135	94	49	53	46	83	Bacteria	unidentified_Bacteria	Polyangia	Polyangiales	Sandaracinaceae
OTU_115	89	112	96	95	62	70	23	28	22	17	21	28	25	14	0	0	2	3	6	4	0	4	Bacteria	Proteobacteria	Gammaproteobacteria	Burkholderiales	Nitrosomonadaceae	Ellin6067
OTU_116	1	0	0	0	0	0	2	1	8	0	1	0	0	4	0	3	0	0	2	2	6	0	Bacteria	Proteobacteria	Gammaproteobacteria	Burkholderiales	Oxalobacteraceae	Duganella
OTU_117	2	2	4	48	2	2	12	12	21	10	29	18	32	26	85	110	27	58	56	50	59	65	Bacteria	Proteobacteria	Gammaproteobacteria	Burkholderiales	Methylophilaceae
OTU_118	171	163	173	96	72	84	1	1	1	0	0	1	1	0	0	0	0	0	0	0	0	0	Bacteria	Gemmatimonadota	S0134_terrestrial_group
OTU_119	6	8	7	8	5	1	7	16	9	40	45	63	42	113	30	67	54	8	34	32	36	73	Bacteria	Proteobacteria	Alphaproteobacteria	Rhizobiales	Rhizobiaceae	Ensifer	Ensifer_adhaerens
OTU_120	3	5	3	2	7	6	5	5	1	14	5	2	3	4	16	98	37	32	215	78	97	82	Bacteria	Myxococcota	Polyangia	Polyangiales	BIrii41
OTU_121	176	209	126	73	33	100	30	41	9	36	49	55	60	43	0	2	2	0	2	4	0	2	Bacteria	Actinobacteria	unidentified_Actinobacteria	Propionibacteriales	Nocardioidaceae	Nocardioides
OTU_122	2	1	0	1	3	3	0	7	7	3	1	4	0	0	63	40	69	56	45	261	58	101	Bacteria	Actinobacteria	unidentified_Actinobacteria	Micromonosporales	Micromonosporaceae	Actinoplanes
OTU_123	111	84	93	79	85	120	18	5	7	6	6	14	11	5	0	0	0	0	0	0	0	0	Bacteria	Proteobacteria	Gammaproteobacteria	Burkholderiales	SC-I-84
OTU_124	2	1	1	0	0	2	10	2	24	10	4	4	5	5	1	3	5	1	9	1	0	0	Bacteria	Proteobacteria	Gammaproteobacteria	Burkholderiales	Oxalobacteraceae
OTU_125	14	21	13	21	10	22	53	47	87	49	42	60	77	35	6	5	8	8	1	5	2	2	Bacteria	Proteobacteria	Gammaproteobacteria	Burkholderiales	Oxalobacteraceae
OTU_126	3	10	2	5	7	7	9	88	37	20	19	11	15	9	67	73	58	75	19	60	33	45	Bacteria	Proteobacteria	Gammaproteobacteria	Burkholderiales	Comamonadaceae	Ideonella
OTU_127	80	65	76	118	99	146	9	15	0	5	8	2	3	5	0	1	0	0	1	0	0	0	Bacteria	Verrucomicrobiota	Verrucomicrobiae	Pedosphaerales	Pedosphaeraceae
OTU_128	105	99	95	100	115	139	29	64	32	29	31	46	40	36	34	76	51	68	32	70	43	49	Bacteria	Proteobacteria	Gammaproteobacteria	unidentified_Gammaproteobacteria	unidentified_Gammaproteobacteria	Acidibacter
OTU_129	55	74	81	9	6	10	66	68	21	42	41	37	52	103	9	4	14	7	0	1	2	6	Bacteria	Firmicutes	Bacilli	Bacillales	Bacillaceae	Bacillus
OTU_130	60	67	61	90	92	99	29	33	26	36	42	41	53	45	5	0	0	0	4	0	0	0	Bacteria	unidentified_Bacteria	Gammaproteobacteria	Steroidobacterales	Steroidobacteraceae
OTU_131	6	1	2	11	19	18	21	33	38	47	64	44	55	54	41	64	23	45	29	30	25	34	Bacteria	Proteobacteria	Gammaproteobacteria	Burkholderiales	Comamonadaceae	Inhella
OTU_132	6	12	2	3	2	5	53	123	148	100	46	52	64	61	175	20	79	61	34	48	55	22	Bacteria	Proteobacteria	Alphaproteobacteria	Rhizobiales	Rhizobiaceae	Allorhizobium-Neorhizobium-Pararhizobium-Rhizobium
OTU_133	0	0	0	1	0	2	1	2	1	1	0	1	0	1	0	0	0	0	0	0	0	0	Bacteria	Proteobacteria	Gammaproteobacteria	Burkholderiales	Comamonadaceae	Ramlibacter
OTU_134	109	205	282	2	0	4	0	3	8	1	12	15	6	4	1	0	0	0	1	0	0	2	Bacteria	Actinobacteria	unidentified_Actinobacteria	Streptomycetales	Streptomycetaceae	Streptomyces
OTU_135	71	62	65	127	87	83	31	35	33	30	28	34	24	20	2	0	0	2	0	0	0	3	Bacteria	Verrucomicrobiota	Verrucomicrobiae	Pedosphaerales	Pedosphaeraceae
OTU_136	2	1	1	6	8	2	16	9	7	16	22	13	15	11	91	115	88	68	64	73	55	58	Bacteria	Planctomycetes	unidentified_Planctomycetes	Pirellulales	Pirellulaceae	Pir4_lineage
OTU_137	2	2	1	35	13	30	22	35	43	61	50	49	55	82	15	29	25	35	29	44	21	19	Bacteria	Proteobacteria	Alphaproteobacteria	Rhizobiales	Devosiaceae	Devosia
OTU_138	0	0	0	0	0	0	0	0	0	0	0	0	0	0	46	27	33	32	117	128	101	36	Bacteria
OTU_139	86	83	69	70	38	109	13	14	12	11	11	16	15	9	0	0	0	0	0	0	0	0	Bacteria	Chloroflexi	TK10
OTU_140	17	25	64	48	31	44	29	13	17	26	53	72	55	29	7	0	33	0	1	5	2	0	Bacteria	Bacteroidota	Bacteroidia	Flavobacteriales	Flavobacteriaceae	Flavobacterium	Flavobacterium_cauense
OTU_141	65	67	62	64	38	83	47	36	22	41	25	47	43	51	0	5	0	0	3	0	1	0	Bacteria	Proteobacteria	Gammaproteobacteria	Burkholderiales	SC-I-84
OTU_142	67	111	113	69	26	75	8	24	5	14	17	27	25	22	2	0	1	0	1	0	2	3	Bacteria	Actinobacteria	unidentified_Actinobacteria	Micrococcales	Micrococcaceae	Pseudarthrobacter
OTU_143	0	1	0	0	1	0	0	1	1	0	1	1	0	2	0	1	0	0	0	0	0	1	Bacteria
OTU_144	1	2	6	2	3	0	2	6	3	2	4	11	2	4	76	67	101	135	35	46	31	59	Bacteria	Proteobacteria	Gammaproteobacteria	Burkholderiales	Burkholderiaceae	Burkholderia-Caballeronia-Paraburkholderia
OTU_145	4	8	2	22	11	18	42	74	126	88	119	75	83	116	13	23	66	10	34	42	42	21	Bacteria	Proteobacteria	Gammaproteobacteria	Xanthomonadales	Xanthomonadaceae	Stenotrophomonas
OTU_146	74	58	56	74	64	83	38	28	15	15	16	30	27	17	0	1	0	2	0	1	1	0	Bacteria	Proteobacteria	Gammaproteobacteria	Burkholderiales	TRA3-20
OTU_147	0	0	0	2	0	0	2	1	1	0	1	4	2	6	1	1	1	1	0	0	0	0	Bacteria	Proteobacteria	Gammaproteobacteria	Burkholderiales	Comamonadaceae
OTU_148	0	3	4	44	20	76	80	58	50	40	34	36	47	19	6	12	5	20	0	14	1	2	Bacteria	Bdellovibrionota	Oligoflexia	0319-6G20
OTU_149	11	12	12	44	27	32	68	58	49	54	53	43	57	50	0	0	0	0	0	1	0	1	Bacteria	unidentified_Bacteria	Alphaproteobacteria	Reyranellales	Reyranellaceae
OTU_150	62	44	67	43	97	98	19	25	14	27	29	20	33	23	6	6	0	2	2	5	2	1	Bacteria	Proteobacteria	Gammaproteobacteria	Xanthomonadales	Xanthomonadaceae	Lysobacter
OTU_151	0	1	4	32	17	36	32	65	56	89	62	118	90	108	0	1	3	0	2	1	1	0	Bacteria	Actinobacteria	unidentified_Actinobacteria	Propionibacteriales	Nocardioidaceae	Aeromicrobium
OTU_152	4	10	2	21	25	31	48	55	42	41	42	55	53	50	4	5	7	0	2	3	0	5	Bacteria	Proteobacteria	Gammaproteobacteria	Burkholderiales	B1-7BS
OTU_153	48	25	45	52	51	57	20	40	29	27	21	37	43	35	8	13	7	9	12	7	10	3	Bacteria	Proteobacteria	Alphaproteobacteria	Rhizobiales	Xanthobacteraceae	Pseudolabrys
OTU_154	57	46	31	71	66	116	31	30	8	10	14	21	11	18	0	0	0	2	0	0	0	0	Bacteria	Proteobacteria	Gammaproteobacteria	Burkholderiales	TRA3-20
OTU_155	0	0	1	0	0	0	0	0	0	0	4	4	2	2	0	0	0	0	0	0	0	0	Bacteria	Bacteroidota	Bacteroidia	Flavobacteriales	Flavobacteriaceae	Flavobacterium
OTU_156	7	3	8	23	21	33	11	36	17	71	75	76	108	58	6	3	7	4	2	9	4	7	Bacteria	Proteobacteria	Alphaproteobacteria	Caulobacterales	Caulobacteraceae	Brevundimonas
OTU_157	33	37	48	41	51	79	78	56	18	19	23	40	47	20	0	0	0	2	0	2	0	0	Bacteria	Proteobacteria	Gammaproteobacteria	Burkholderiales	TRA3-20
OTU_159	49	51	53	65	42	79	16	18	11	21	34	32	33	15	0	7	0	3	0	0	0	0	Bacteria	Proteobacteria	Gammaproteobacteria	Burkholderiales	SC-I-84
OTU_160	0	0	1	1	0	1	0	2	1	1	0	1	0	0	0	2	0	1	0	1	0	1	Bacteria	Proteobacteria	Gammaproteobacteria	Burkholderiales	Oxalobacteraceae
OTU_161	87	119	166	9	1	13	3	6	7	3	15	10	11	3	3	0	17	1	13	9	2	5	Bacteria	Actinobacteria	unidentified_Actinobacteria	Streptomycetales	Streptomycetaceae	Streptomyces
OTU_162	57	75	40	97	42	44	12	16	9	11	9	13	9	8	2	0	10	1	1	0	0	0	Bacteria
OTU_163	9	5	3	45	22	34	34	65	50	56	43	55	70	38	2	5	7	2	1	0	2	0	Bacteria	Proteobacteria	Alphaproteobacteria	Caulobacterales	Caulobacteraceae	Caulobacter
OTU_164	8	2	10	16	5	16	22	15	10	34	71	42	66	110	5	9	0	0	7	4	4	3	Bacteria	Proteobacteria	Gammaproteobacteria	Burkholderiales	Comamonadaceae	Variovorax	Variovorax_soli
OTU_165	7	26	34	19	11	9	24	23	35	17	47	63	29	42	11	76	19	14	7	17	22	21	Bacteria	Proteobacteria	Gammaproteobacteria	Burkholderiales	Methylophilaceae	Methylotenera
OTU_166	23	22	24	22	23	40	6	6	12	4	12	6	7	6	1	6	3	2	3	3	0	1	Bacteria	Proteobacteria	Alphaproteobacteria	Dongiales	Dongiaceae	Dongia
OTU_167	108	92	104	108	134	133	25	29	24	17	27	23	24	10	2	8	0	13	2	2	2	0	Bacteria	Proteobacteria	Gammaproteobacteria	Steroidobacterales	Steroidobacteraceae	Steroidobacter
OTU_168	2	4	2	20	9	20	26	30	77	50	47	37	38	61	14	1	14	6	7	8	0	4	Bacteria	Proteobacteria	Gammaproteobacteria	Burkholderiales	Burkholderiaceae	Cupriavidus
OTU_169	36	27	31	20	8	27	53	48	18	18	33	43	41	29	0	7	0	0	1	0	1	0	Bacteria	unidentified_Bacteria	Gammaproteobacteria	Burkholderiales	Sutterellaceae
OTU_170	62	33	57	27	15	48	18	15	13	15	20	17	23	27	5	5	14	2	9	3	5	2	Bacteria	Actinobacteria	unidentified_Actinobacteria	Micrococcales	Microbacteriaceae	Agromyces	Agromyces_sp
OTU_171	16	18	30	73	57	60	18	29	31	21	34	45	23	30	1	0	0	2	0	1	0	3	Bacteria
OTU_172	18	9	13	52	21	85	6	42	16	9	35	56	41	87	10	18	11	3	18	4	22	38	Bacteria	Bacteroidota	Bacteroidia	Flavobacteriales	Flavobacteriaceae	Flavobacterium	Flavobacterium_hauense
OTU_173	63	66	69	32	30	73	4	7	6	10	11	23	12	6	0	0	3	0	1	0	1	1	Bacteria	Actinobacteria	unidentified_Actinobacteria	Micrococcales	Micrococcaceae	Pseudarthrobacter
OTU_174	1	0	1	9	0	6	7	10	6	22	23	26	40	30	50	77	43	30	56	38	74	65	Bacteria	Proteobacteria	Alphaproteobacteria	Rhizobiales	Rhizobiaceae	Allorhizobium-Neorhizobium-Pararhizobium-Rhizobium	bacterium
OTU_175	1	1	0	30	28	30	49	73	66	76	45	29	44	49	3	2	0	2	1	4	2	2	Bacteria	Proteobacteria	Alphaproteobacteria	Sphingomonadales	Sphingomonadaceae	Novosphingobium
OTU_176	23	39	13	45	58	55	17	7	16	16	10	18	19	8	11	16	3	3	6	12	6	18	Bacteria
OTU_177	0	2	2	1	0	1	39	43	53	13	21	22	33	9	24	40	7	51	30	16	10	23	Bacteria	Proteobacteria	Gammaproteobacteria	Enterobacterales	Alteromonadaceae	Rheinheimera
OTU_178	3	1	1	1	1	0	1	6	5	12	10	21	17	42	24	47	50	37	44	42	36	64	Bacteria	Proteobacteria	Alphaproteobacteria	Rhizobiales	Rhizobiaceae	Allorhizobium-Neorhizobium-Pararhizobium-Rhizobium	Neorhizobium_huautlense
OTU_179	118	25	36	29	6	13	2	6	0	7	35	75	73	21	0	2	4	0	8	6	0	7	Bacteria	Bacteroidota	Bacteroidia	Flavobacteriales	Flavobacteriaceae	Flavobacterium	Flavobacterium_anhuiense
OTU_180	4	5	7	42	38	35	31	29	49	38	42	41	58	26	26	33	37	29	25	25	19	18	Bacteria	Proteobacteria	Alphaproteobacteria	Rhizobiales	Devosiaceae	Devosia
OTU_181	23	30	40	10	0	12	17	30	8	26	49	51	53	48	1	1	0	2	0	9	4	6	Bacteria	Proteobacteria	Alphaproteobacteria	Rhizobiales	Beijerinckiaceae	Microvirga
OTU_182	57	84	80	6	4	6	7	10	6	30	37	22	35	11	0	0	4	0	5	2	1	3	Bacteria	Actinobacteria	unidentified_Actinobacteria
OTU_183	22	33	28	81	70	36	14	24	43	24	27	31	18	24	1	7	0	3	0	3	0	1	Bacteria	Verrucomicrobiota	Verrucomicrobiae	Pedosphaerales	Pedosphaeraceae	Ellin517
OTU_185	45	63	70	39	52	57	14	14	7	4	8	11	13	5	2	0	0	1	0	1	0	0	Bacteria	Acidobacteriota	Blastocatellia	Pyrinomonadales	Pyrinomonadaceae	RB41
OTU_186	23	44	28	5	0	3	19	20	74	23	11	5	21	35	2	1	4	1	19	1	7	0	Bacteria	Proteobacteria	Gammaproteobacteria	Xanthomonadales	Rhodanobacteraceae
OTU_187	50	44	50	66	71	97	23	22	6	13	4	10	11	7	0	0	0	1	0	0	0	0	Bacteria	Proteobacteria	Alphaproteobacteria	Rhizobiales	KF-JG30-B3
OTU_188	25	20	13	76	87	76	61	43	38	26	12	19	23	14	19	18	14	13	10	7	6	5	Bacteria	Proteobacteria	Alphaproteobacteria	Caulobacterales	Hyphomonadaceae	Hirschia
OTU_189	50	44	31	81	65	88	6	10	2	5	3	2	3	1	0	0	0	0	0	0	0	0	Bacteria	Myxococcota	bacteriap25
OTU_190	3	2	5	11	4	10	1	12	7	14	31	24	41	20	37	46	45	23	36	33	36	32	Bacteria	Proteobacteria	Alphaproteobacteria	Rhizobiales	Beijerinckiaceae	Bosea	Bosea_vestrisii
OTU_191	88	77	69	91	99	160	10	12	12	9	9	16	14	3	0	0	0	1	0	0	1	0	Bacteria	Proteobacteria	Gammaproteobacteria	Burkholderiales	Nitrosomonadaceae	MND1
OTU_192	0	1	0	35	26	24	34	43	33	48	42	32	37	38	2	1	3	2	2	1	2	0	Bacteria	Proteobacteria	Alphaproteobacteria	Sphingomonadales	Sphingomonadaceae	Sphingomonas	Rhizorhabdus_dicambivorans
OTU_193	10	23	4	29	21	24	37	57	35	47	46	27	30	34	4	0	4	0	0	1	0	1	Bacteria	Proteobacteria	Gammaproteobacteria	Burkholderiales	Alcaligenaceae
OTU_194	77	178	78	1	0	2	0	2	3	2	2	4	1	4	1	0	0	1	2	0	1	0	Bacteria	Proteobacteria	Gammaproteobacteria	Pseudomonadales	Moraxellaceae	Acinetobacter
OTU_195	31	46	49	15	145	30	11	9	2	3	10	7	5	3	0	0	0	0	0	0	0	0	Bacteria	Proteobacteria	Gammaproteobacteria	Burkholderiales	Hydrogenophilaceae	Thiobacillus
OTU_196	15	11	16	58	61	80	10	33	19	15	33	23	14	12	0	1	0	1	1	0	0	0	Bacteria	Proteobacteria	Alphaproteobacteria	Reyranellales	Reyranellaceae	Reyranella
OTU_197	71	60	62	4	4	7	8	14	7	24	35	18	37	9	0	3	11	0	1	0	1	2	Bacteria	Actinobacteria	unidentified_Actinobacteria
OTU_198	96	67	92	21	47	90	4	4	3	9	4	18	15	3	0	0	0	0	0	0	0	0	Bacteria	Chloroflexi	Dehalococcoidia	S085
OTU_199	47	36	31	25	16	46	11	12	13	14	29	41	26	62	0	22	2	4	7	1	4	10	Bacteria	Actinobacteria	unidentified_Actinobacteria	Streptomycetales	Streptomycetaceae	Streptomyces	Streptomyces_venezuelae
OTU_200	3	4	4	18	25	6	4	4	0	4	66	52	60	67	0	9	4	0	4	4	30	6	Bacteria	Bacteroidota	Bacteroidia	Flavobacteriales	Flavobacteriaceae	Flavobacterium
OTU_201	18	12	9	37	41	41	28	34	18	23	26	33	46	33	0	6	4	0	0	0	0	1	Bacteria	unidentified_Bacteria	Gammaproteobacteria	Burkholderiales	Sutterellaceae
OTU_202	0	2	1	1	0	0	3	5	7	15	11	14	17	4	32	71	39	14	50	32	43	47	Bacteria	Proteobacteria	Alphaproteobacteria	Rhizobiales	Rhizobiaceae	Allorhizobium-Neorhizobium-Pararhizobium-Rhizobium
OTU_203	5	4	6	3	13	6	11	11	5	30	7	7	7	6	38	94	39	17	34	104	77	49	Bacteria	Myxococcota	Polyangia	Polyangiales	BIrii41
OTU_204	45	76	30	11	7	14	16	21	12	13	19	24	11	12	1	2	0	0	0	4	2	0	Bacteria	Proteobacteria	Gammaproteobacteria	Burkholderiales	Oxalobacteraceae	Massilia
OTU_205	4	3	2	19	16	14	20	27	26	28	38	41	51	57	8	7	1	0	10	4	4	3	Bacteria	Proteobacteria	Gammaproteobacteria	Burkholderiales	Comamonadaceae	Ramlibacter	Ramlibacter_sp
OTU_206	1	0	0	66	43	35	35	26	23	9	9	8	9	7	10	11	32	4	6	3	2	3	Bacteria	Proteobacteria	Alphaproteobacteria	Sphingomonadales	Sphingomonadaceae	Sphingomonas
OTU_207	92	70	62	115	97	135	25	21	20	10	26	17	21	20	0	0	0	1	0	0	0	0	Bacteria	unidentified_Bacteria	unidentified_Bacteria	Gemmatimonadales	Gemmatimonadaceae
OTU_208	22	24	14	32	24	24	7	16	10	19	18	20	24	29	4	6	7	5	2	4	8	6	Bacteria	Proteobacteria	Alphaproteobacteria	Sphingomonadales	Sphingomonadaceae	Altererythrobacter
OTU_209	3	3	6	5	4	6	11	11	14	17	44	77	53	27	12	24	1	17	15	15	20	35	Bacteria	Proteobacteria	Gammaproteobacteria	Pseudomonadales	Pseudomonadaceae	Pseudomonas
OTU_210	21	38	55	31	20	30	9	16	8	16	24	27	31	15	0	0	0	0	0	1	0	0	Bacteria	Proteobacteria	Gammaproteobacteria	Xanthomonadales	Xanthomonadaceae
OTU_211	0	1	0	21	14	26	23	37	37	31	40	30	43	44	1	1	7	1	2	2	1	0	Bacteria	Proteobacteria	Alphaproteobacteria	Sphingomonadales	Sphingomonadaceae	Sphingomonas
OTU_212	1	0	1	1	3	7	6	13	31	28	21	12	15	24	80	33	40	15	22	19	40	23	Bacteria	Proteobacteria	Alphaproteobacteria	Rhizobiales	Beijerinckiaceae	Bosea
OTU_213	69	66	74	46	46	53	21	14	8	1	2	4	6	0	0	0	0	0	0	0	0	0	Bacteria	Acidobacteriota	Subgroup_5
OTU_214	59	54	65	3	2	2	4	7	7	13	34	18	37	9	0	3	12	0	5	0	0	1	Bacteria	Actinobacteria	unidentified_Actinobacteria
OTU_215	66	172	60	1	0	0	1	2	9	0	0	0	1	0	1	0	0	0	3	1	0	0	Bacteria	Firmicutes	Bacilli	Lactobacillales	Lactobacillaceae
OTU_216	26	10	25	21	26	26	14	18	4	21	29	31	29	39	8	1	0	3	7	1	1	4	Bacteria	Proteobacteria	Gammaproteobacteria	Xanthomonadales	Xanthomonadaceae	Lysobacter
OTU_217	16	30	23	20	15	23	22	31	22	29	22	25	31	16	2	6	6	5	4	2	4	4	Bacteria	unidentified_Bacteria	Gammaproteobacteria	Xanthomonadales	Rhodanobacteraceae
OTU_218	0	1	0	3	0	1	0	2	0	0	1	1	0	1	0	0	0	0	0	0	0	0	Bacteria	unidentified_Bacteria	Vicinamibacteria	Vicinamibacterales
OTU_219	3	5	4	10	7	14	8	16	2	7	36	39	19	328	3	15	5	1	7	18	29	13	Bacteria	Bacteroidota	Bacteroidia	Flavobacteriales	Flavobacteriaceae	Flavobacterium
OTU_220	0	0	0	21	23	11	6	2	1	3	1	7	7	0	38	69	30	49	17	34	17	27	Bacteria	Spirochaetota	Leptospirae	Leptospirales	Leptospiraceae	Turneriella
OTU_221	0	2	2	0	0	1	4	79	4	6	7	11	6	8	12	31	23	7	25	21	85	29	Bacteria	Proteobacteria	Alphaproteobacteria	Rhizobiales	Rhizobiaceae	Allorhizobium-Neorhizobium-Pararhizobium-Rhizobium
OTU_222	37	25	20	15	9	15	8	12	10	10	14	35	16	13	3	6	9	9	4	7	20	16	Bacteria	Actinobacteria	unidentified_Actinobacteria	Propionibacteriales	Nocardioidaceae	Nocardioides
OTU_223	1	1	1	94	46	51	21	31	48	25	26	23	31	16	8	6	4	4	3	2	4	3	Bacteria	unidentified_Bacteria	Alphaproteobacteria	Micropepsales	Micropepsaceae
OTU_224	6	11	6	0	2	0	22	33	44	29	17	30	30	41	13	6	18	10	3	4	12	2	Bacteria	Proteobacteria	Alphaproteobacteria	Rhizobiales	Rhizobiaceae	Ochrobactrum
OTU_225	0	1	0	19	11	21	9	12	14	22	16	12	17	35	27	41	22	23	8	48	19	16	Bacteria	Proteobacteria	Alphaproteobacteria	Rhizobiales	Devosiaceae	Devosia
OTU_226	19	28	35	12	174	40	4	0	0	0	7	6	3	4	0	0	0	0	0	0	0	0	Bacteria	Proteobacteria	Gammaproteobacteria	Burkholderiales	Rhodocyclaceae	Azoarcus
OTU_227	0	0	0	0	0	0	0	0	0	0	3	1	1	5	0	0	0	0	0	0	0	1	Bacteria	Bacteroidota	Bacteroidia	Flavobacteriales	Flavobacteriaceae	Flavobacterium
OTU_228	97	58	60	40	54	85	0	0	1	0	4	3	1	1	0	0	0	0	0	0	0	0	Bacteria	unidentified_Bacteria	unidentified_Bacteria	Gemmatimonadales	Gemmatimonadaceae
OTU_229	39	29	23	64	49	74	1	1	7	2	1	1	2	0	2	1	0	1	2	7	1	3	Bacteria	unidentified_Bacteria	Bacteroidia	Cytophagales	Microscillaceae
OTU_230	100	85	186	2	0	2	1	1	1	1	4	3	3	0	0	1	5	1	3	2	0	2	Bacteria	Proteobacteria	Gammaproteobacteria	Burkholderiales	Burkholderiaceae	Burkholderia-Caballeronia-Paraburkholderia
OTU_231	21	86	178	6	2	5	1	3	0	1	13	6	5	4	0	0	0	0	0	0	1	0	Bacteria	Actinobacteria	unidentified_Actinobacteria	Streptomycetales	Streptomycetaceae	Streptomyces
OTU_232	26	11	11	7	11	5	15	23	29	35	34	40	35	21	4	0	1	0	0	1	0	6	Bacteria	Proteobacteria	Alphaproteobacteria	Sphingomonadales	Sphingomonadaceae	Novosphingobium
OTU_233	59	52	64	12	44	52	1	1	0	0	2	0	0	2	0	0	0	0	0	0	0	0	Bacteria
OTU_234	1	0	0	7	6	13	15	26	38	4	9	13	12	12	7	20	0	6	7	8	4	1	Bacteria	Proteobacteria	Gammaproteobacteria	Burkholderiales	Comamonadaceae	Curvibacter
OTU_235	44	34	63	37	95	32	26	23	11	2	7	4	6	3	0	1	0	0	0	3	4	1	Bacteria	Proteobacteria	Gammaproteobacteria	Burkholderiales	Rhodocyclaceae
OTU_236	17	11	18	56	41	24	13	17	15	5	19	21	14	12	0	1	0	0	0	0	1	0	Bacteria
OTU_237	26	37	32	56	43	66	46	61	29	27	32	48	44	24	3	2	7	0	5	2	0	0	Bacteria	Proteobacteria	Gammaproteobacteria	Burkholderiales	TRA3-20
OTU_238	2	9	15	30	5	10	20	21	14	35	47	36	52	22	0	1	0	0	0	2	2	0	Bacteria	Proteobacteria	Gammaproteobacteria	Salinisphaerales	Solimonadaceae	Nevskia
OTU_239	77	58	60	36	29	70	4	1	1	0	1	0	1	0	0	0	0	0	0	0	0	0	Bacteria	Acidobacteriota	Subgroup_22
OTU_240	65	107	26	1	1	0	8	8	10	5	13	24	7	23	0	0	0	0	14	1	2	0	Bacteria	Proteobacteria	Gammaproteobacteria	Enterobacterales	Erwiniaceae	Pantoea	Pantoea_rwandensis
OTU_241	10	8	4	25	40	44	5	13	12	15	20	13	25	8	9	20	1	5	12	11	5	1	Bacteria	unidentified_Bacteria	Alphaproteobacteria	Rhizobiales	Xanthobacteraceae
OTU_242	12	7	7	44	40	28	15	23	16	23	17	20	25	10	5	2	2	0	1	7	1	2	Bacteria	Proteobacteria	Gammaproteobacteria	Burkholderiales	Nitrosomonadaceae	MND1
OTU_243	3	2	9	28	19	18	20	14	11	31	56	74	46	55	5	11	8	0	53	24	24	6	Bacteria	Bacteroidota	Bacteroidia	Flavobacteriales	Flavobacteriaceae	Flavobacterium	Flavobacterium_commune
OTU_244	0	0	1	3	1	2	1	2	0	12	9	5	3	6	25	37	35	53	16	34	28	27	Bacteria	Proteobacteria	Alphaproteobacteria	Rhizobiales	Devosiaceae	Devosia
OTU_245	3	4	11	60	15	22	12	27	30	14	33	23	26	28	0	0	0	0	0	1	1	1	Bacteria	Proteobacteria	Gammaproteobacteria	Salinisphaerales	Solimonadaceae	Panacagrimonas
OTU_247	5	14	5	41	19	22	11	13	0	8	4	5	8	3	14	39	14	12	16	7	28	14	Bacteria	Bacteroidota	Bacteroidia	Cytophagales	Microscillaceae	Ohtaekwangia
OTU_248	41	35	51	72	64	73	4	5	8	11	5	14	6	4	0	0	0	1	0	0	2	0	Bacteria	Gemmatimonadetes	unidentified_Gemmatimonadetes	Gemmatimonadales	Gemmatimonadaceae	Gemmatimonas
OTU_249	23	14	31	26	52	45	5	7	14	20	13	29	23	19	0	2	0	0	0	0	3	5	Bacteria	Proteobacteria	Gammaproteobacteria	Xanthomonadales	Xanthomonadaceae	Lysobacter
OTU_250	0	0	6	0	257	0	0	1	1	1	0	0	0	2	0	0	0	0	0	0	0	0	Bacteria	Proteobacteria	Alphaproteobacteria	Sphingomonadales	Sphingomonadaceae	Sphingobium
OTU_251	8	5	5	7	13	19	20	29	41	25	32	30	26	9	8	7	9	4	5	9	1	4	Bacteria
OTU_252	43	42	46	38	27	39	14	18	7	8	19	22	22	17	0	0	0	0	0	0	0	0	Bacteria	Proteobacteria	Alphaproteobacteria	Sphingomonadales	Sphingomonadaceae	Sphingomonas
OTU_253	0	0	0	18	3	13	9	8	23	18	14	20	27	56	9	11	48	4	17	5	24	5	Bacteria	Proteobacteria	Alphaproteobacteria	Rhizobiales	Devosiaceae	Devosia	Devosia_riboflavina
OTU_254	6	4	5	5	6	5	4	13	3	5	7	10	7	11	8	11	12	2	4	2	6	14	Bacteria	Proteobacteria	Gammaproteobacteria	Burkholderiales	Comamonadaceae	Variovorax	Variovorax_paradoxus
OTU_255	103	50	60	26	23	42	2	1	0	0	0	0	0	0	0	0	0	0	0	0	0	0	Bacteria	Gemmatimonadetes	unidentified_Gemmatimonadetes	Gemmatimonadales	Gemmatimonadaceae	Gemmatimonas
OTU_256	37	27	42	49	53	72	6	3	0	1	1	1	1	1	0	0	0	0	0	1	0	0	Bacteria	Acidobacteriota	Subgroup_11
OTU_257	25	38	48	32	82	66	6	4	2	3	2	4	2	2	0	0	0	0	1	0	0	0	Bacteria	Nitrospirota	Nitrospira	Nitrospirales	Nitrospiraceae
OTU_258	3	3	6	26	34	34	32	31	21	20	26	25	31	29	5	1	1	0	2	4	0	3	Bacteria	Proteobacteria	Alphaproteobacteria	Rhizobiales	Hyphomicrobiaceae	Pedomicrobium
OTU_259	1	0	0	5	12	3	3	7	4	3	12	11	21	14	1	32	72	1	10	56	16	33	Bacteria	Bdellovibrionota	Bdellovibrionia	Bacteriovoracales	Bacteriovoracaceae	Bacteriovorax
OTU_260	28	33	48	24	83	55	12	13	3	5	10	3	8	2	0	0	2	0	0	0	0	0	Bacteria	unidentified_Bacteria	Alphaproteobacteria
OTU_261	36	30	53	27	36	16	33	35	20	23	20	28	34	26	0	0	1	0	0	0	0	0	Bacteria	Proteobacteria	Alphaproteobacteria	Sphingomonadales	Sphingomonadaceae	Sphingomonas
OTU_262	60	53	36	26	13	36	5	12	4	6	5	5	10	6	2	0	0	0	0	5	1	2	Bacteria	unidentified_Bacteria	Thermoleophilia	Gaiellales
OTU_263	0	0	0	0	0	1	2	9	2	3	8	7	5	11	64	44	25	15	97	35	30	28	Bacteria	Verrucomicrobiota	Verrucomicrobiae	Opitutales	Opitutaceae	IMCC26134
OTU_264	22	24	69	21	68	66	10	9	0	3	2	7	4	0	0	0	0	0	0	0	0	0	Bacteria	Desulfobacterota	Desulfuromonadia
OTU_265	64	54	50	24	26	50	11	16	7	12	19	10	18	12	0	0	0	0	0	0	2	1	Bacteria	Actinobacteriota	MB-A2-108
OTU_266	6	4	8	14	10	15	52	20	13	16	13	22	13	21	0	11	4	2	6	2	1	0	Bacteria	Proteobacteria	Gammaproteobacteria	Burkholderiales	Nitrosomonadaceae	mle1-7
OTU_267	49	64	64	58	59	97	9	10	3	5	6	7	6	5	1	0	0	0	0	0	0	0	Bacteria	unidentified_Bacteria	Gammaproteobacteria	Steroidobacterales	Steroidobacteraceae
OTU_268	10	12	43	15	44	13	17	4	9	14	34	19	41	43	5	0	4	0	0	0	0	0	Bacteria	Proteobacteria	Gammaproteobacteria	Burkholderiales	Burkholderiaceae	Cupriavidus
OTU_269	0	1	0	0	0	2	4	0	2	3	4	5	5	6	18	70	9	21	33	2	58	16	Bacteria	Proteobacteria	Gammaproteobacteria	Burkholderiales	Oxalobacteraceae
OTU_270	130	237	74	2	3	3	31	46	62	39	31	56	42	93	5	2	10	3	36	14	13	41	Bacteria	Proteobacteria	Gammaproteobacteria	Enterobacterales
OTU_271	0	0	0	0	0	1	0	0	3	0	0	0	0	0	0	0	0	2	0	0	0	0	Bacteria	Proteobacteria	Gammaproteobacteria	Burkholderiales	Oxalobacteraceae
OTU_272	0	0	0	0	1	0	0	0	0	0	0	0	0	0	0	1	0	2	0	1	2	0	Bacteria	Proteobacteria	Gammaproteobacteria	Burkholderiales	Comamonadaceae	Aquabacterium
OTU_273	24	18	35	37	57	57	22	28	10	22	21	30	21	14	1	0	0	0	0	0	0	0	Bacteria	unidentified_Bacteria	Alphaproteobacteria	Azospirillales
OTU_274	0	0	0	30	19	21	51	82	91	51	43	20	29	21	7	2	29	10	5	0	5	1	Bacteria	Proteobacteria	Alphaproteobacteria	Caulobacterales	Caulobacteraceae	Caulobacter
OTU_275	26	23	19	79	80	75	0	2	2	2	2	1	2	1	0	6	3	1	0	1	0	4	Bacteria	Bacteroidota	Bacteroidia	Cytophagales	Microscillaceae	Ohtaekwangia
OTU_276	17	14	9	14	17	13	15	17	32	11	19	21	16	19	7	3	0	3	0	2	0	0	Bacteria	Proteobacteria	Gammaproteobacteria	Burkholderiales	Nitrosomonadaceae	Ellin6067
OTU_277	43	31	35	34	15	39	6	17	3	8	11	7	11	8	0	0	0	1	0	0	3	0	Bacteria	unidentified_Bacteria	Acidimicrobiia
OTU_278	88	47	63	60	52	75	21	8	5	6	6	15	18	4	0	0	0	0	0	0	0	0	Bacteria	unidentified_Bacteria	unidentified_Bacteria	Gemmatimonadales	Gemmatimonadaceae
OTU_279	3	4	1	16	19	13	4	18	15	17	27	31	32	26	4	2	2	7	13	12	19	4	Bacteria	Proteobacteria	Gammaproteobacteria	Xanthomonadales	Xanthomonadaceae	Arenimonas
OTU_280	49	61	70	3	6	5	7	0	4	14	18	9	8	2	0	0	4	0	4	0	0	0	Bacteria	Actinobacteria	unidentified_Actinobacteria	Pseudonocardiales	Pseudonocardiaceae
OTU_281	22	22	15	4	10	11	5	13	12	18	34	30	25	16	0	0	2	7	0	1	4	6	Bacteria
OTU_282	75	66	72	50	54	77	2	2	1	3	2	3	1	0	0	0	0	0	0	0	0	0	Bacteria	unidentified_Bacteria	unidentified_Bacteria	Gemmatimonadales	Gemmatimonadaceae
OTU_283	40	20	22	20	28	55	6	2	1	6	10	12	5	2	0	0	0	0	0	0	0	0	Bacteria	Proteobacteria	Gammaproteobacteria	Burkholderiales	Nitrosomonadaceae	MND1
OTU_284	13	11	10	15	15	16	14	15	27	28	34	52	41	38	0	0	0	0	4	10	1	7	Bacteria	Proteobacteria	Gammaproteobacteria	Burkholderiales	Comamonadaceae	Ramlibacter
OTU_285	317	13	11	5	1	3	0	1	0	0	0	0	0	0	0	0	0	0	0	0	0	0	Bacteria	Firmicutes	Bacilli	Paenibacillales	Paenibacillaceae	Paenibacillus
OTU_286	26	20	13	25	16	19	19	22	19	20	24	23	31	11	0	1	7	0	0	2	2	1	Bacteria	Proteobacteria	Gammaproteobacteria	Burkholderiales	SC-I-84
OTU_287	8	8	17	71	30	71	5	1	2	0	0	1	3	2	0	0	0	2	0	0	0	0	Bacteria	Acidobacteriota	Acidobacteriae	Bryobacterales	Bryobacteraceae	Bryobacter
OTU_288	3	5	1	40	27	39	32	29	32	29	21	26	33	33	0	0	3	2	3	2	1	2	Bacteria	Proteobacteria	Alphaproteobacteria	Caulobacterales	Caulobacteraceae	Caulobacter
OTU_289	25	20	32	20	16	31	11	7	3	12	17	10	21	14	0	0	0	1	1	0	0	0	Bacteria	Proteobacteria	Gammaproteobacteria	Burkholderiales	SC-I-84
OTU_290	36	44	44	33	23	54	3	11	3	5	5	10	3	6	0	0	0	0	2	0	0	0	Bacteria	unidentified_Bacteria	Acidimicrobiia
OTU_291	0	3	2	21	35	32	10	20	8	20	25	36	37	31	0	0	0	0	0	2	0	2	Bacteria	Proteobacteria	Alphaproteobacteria	Sphingomonadales	Sphingomonadaceae	Novosphingobium
OTU_292	36	62	66	54	55	40	10	9	6	11	10	12	13	8	0	1	0	1	0	0	0	1	Bacteria	Bacteroidota	Bacteroidia	Chitinophagales	Chitinophagaceae
OTU_293	0	2	1	66	16	35	26	30	8	5	8	4	30	9	0	3	2	3	0	6	1	1	Bacteria	Proteobacteria	Alphaproteobacteria	Caulobacterales	Caulobacteraceae	Caulobacter
OTU_294	8	7	15	24	47	19	17	21	18	15	13	19	22	16	0	7	6	0	1	3	1	3	Bacteria
OTU_295	17	29	25	39	33	43	10	10	4	16	24	18	18	16	0	1	5	0	1	0	0	0	Bacteria	Proteobacteria	Alphaproteobacteria	Sphingomonadales	Sphingomonadaceae
OTU_296	30	25	14	29	34	65	34	20	8	16	16	12	9	9	0	0	0	3	3	0	0	1	Bacteria	Proteobacteria	Gammaproteobacteria	Burkholderiales	A21b
OTU_297	0	1	2	3	5	9	2	6	4	4	9	6	7	34	14	36	32	20	23	24	39	16	Bacteria	Proteobacteria	Alphaproteobacteria	Rhizobiales	Devosiaceae	Devosia	Devosia_sp
OTU_298	18	25	17	31	18	21	12	14	15	4	11	13	9	8	2	2	2	9	0	0	5	2	Bacteria	Verrucomicrobiota	Verrucomicrobiae	Pedosphaerales	Pedosphaeraceae
OTU_299	11	14	17	30	17	28	35	14	8	9	17	13	13	9	0	0	0	0	0	0	0	0	Bacteria	Proteobacteria	Gammaproteobacteria	Burkholderiales	TRA3-20
OTU_300	0	1	0	16	18	14	7	15	6	12	19	25	18	28	5	5	1	11	3	3	13	5	Bacteria	Proteobacteria	Alphaproteobacteria	Sphingomonadales	Sphingomonadaceae	Sphingopyxis	Sphingopyxis_macrogoltabida
OTU_301	0	0	2	1	0	7	8	4	0	2	34	22	21	125	0	2	0	0	0	2	0	0	Bacteria	Bacteroidota	Bacteroidia	Flavobacteriales	Flavobacteriaceae	Flavobacterium
OTU_302	2	12	6	31	25	11	16	28	17	4	12	20	13	16	6	4	3	3	0	12	4	4	Bacteria	Proteobacteria	Gammaproteobacteria	Burkholderiales	Comamonadaceae	Caenimonas
OTU_303	0	1	2	1	25	0	2	4	7	10	7	19	4	5	28	8	43	19	10	16	19	44	Bacteria	Proteobacteria	Alphaproteobacteria	Rhizobiales	Rhizobiaceae	Allorhizobium-Neorhizobium-Pararhizobium-Rhizobium	Agrobacterium_radiobacter
OTU_304	40	32	20	36	41	63	19	21	4	7	7	10	8	6	0	0	0	0	2	0	0	1	Bacteria	Proteobacteria	Gammaproteobacteria	Burkholderiales	SC-I-84
OTU_305	67	76	77	20	113	85	21	14	7	12	4	9	11	5	0	0	0	0	0	0	0	0	Bacteria	Desulfobacterota	Desulfuromonadia	Desulfuromonadales	Desulfuromonadaceae
OTU_306	1	0	0	2	380	0	0	0	0	0	0	1	0	0	0	0	0	0	0	0	0	0	Bacteria	Bacteroidota	Bacteroidia	Chitinophagales	Chitinophagaceae	Chitinophaga
OTU_307	36	47	37	50	28	30	5	4	2	5	5	8	10	2	0	0	0	0	0	0	0	0	Bacteria	Proteobacteria	Gammaproteobacteria	Burkholderiales	Nitrosomonadaceae	Ellin6067
OTU_308	76	37	36	15	22	24	9	2	0	0	4	8	6	1	0	0	0	0	0	0	0	0	Bacteria	Chloroflexi	Anaerolineae
OTU_309	47	48	35	46	49	50	5	1	1	0	1	0	2	1	0	0	0	0	0	0	0	0	Bacteria	Bacteroidota	Bacteroidia	Chitinophagales	Chitinophagaceae	Terrimonas
OTU_310	28	22	22	20	16	27	15	24	10	4	8	10	10	10	0	0	0	0	2	0	0	0	Bacteria	Proteobacteria	Gammaproteobacteria	Burkholderiales	SC-I-84
OTU_311	0	1	0	18	10	34	21	19	46	22	20	15	22	38	0	6	7	3	1	6	6	2	Bacteria	Proteobacteria	Alphaproteobacteria	Caulobacterales	Caulobacteraceae	Caulobacter	Caulobacter_vibrioides
OTU_314	36	21	20	21	12	24	8	14	7	7	10	9	8	11	0	4	0	0	3	1	3	0	Bacteria	unidentified_Bacteria	unidentified_Bacteria	Frankiales	Sporichthyaceae
OTU_315	1	1	1	0	3	7	3	8	3	3	2	3	4	3	36	31	38	42	30	31	26	24	Bacteria	Planctomycetes	unidentified_Planctomycetes	Pirellulales	Pirellulaceae	Pir4_lineage
OTU_316	12	24	15	44	34	20	15	22	11	8	11	17	9	6	3	0	0	2	0	2	7	3	Bacteria	Proteobacteria	Gammaproteobacteria	Burkholderiales	Comamonadaceae	Ramlibacter
OTU_317	37	19	29	36	15	36	19	10	6	4	2	2	1	2	0	0	0	0	0	0	0	0	Bacteria	Armatimonadota	Fimbriimonadia	Fimbriimonadales	Fimbriimonadaceae
OTU_318	2	1	3	27	24	11	8	11	11	18	17	20	17	21	3	7	7	4	3	5	2	1	Bacteria	Proteobacteria	Alphaproteobacteria	Rhizobiales	Devosiaceae	Devosia
OTU_319	1	1	1	0	0	1	1	1	2	1	1	3	1	0	0	0	0	0	0	0	0	0	Bacteria	Proteobacteria	Gammaproteobacteria	Burkholderiales	Comamonadaceae	Rhizobacter
OTU_320	17	25	36	35	40	62	24	15	8	5	9	10	9	9	0	0	0	1	0	0	0	0	Bacteria	Proteobacteria	Gammaproteobacteria	Burkholderiales	Nitrosomonadaceae	Ellin6067
OTU_321	25	18	21	54	32	38	5	10	6	5	6	3	4	3	0	0	0	0	0	0	0	0	Bacteria	unidentified_Bacteria	Verrucomicrobiae	Pedosphaerales	Pedosphaeraceae
OTU_322	0	0	1	4	4	4	1	3	3	1	3	6	6	2	22	56	32	34	39	12	18	21	Bacteria	unidentified_Bacteria	Polyangia	Polyangiales	Sandaracinaceae
OTU_323	24	38	40	32	28	38	10	14	1	12	7	5	14	6	0	0	0	0	0	0	0	1	Bacteria	unidentified_Bacteria	unidentified_Bacteria	unidentified_Bacteria	unidentified_Bacteria	unidentified_Bacteria	delta_proteobacterium_WX81
OTU_324	67	22	22	24	20	18	7	5	8	4	7	12	10	4	0	0	4	0	0	0	0	0	Bacteria	unidentified_Bacteria	Bacteroidia	Chitinophagales	Saprospiraceae
OTU_325	51	64	68	66	76	136	2	4	2	2	1	1	3	0	2	0	0	0	0	0	0	0	Bacteria	RCP2-54
OTU_326	8	7	6	5	23	10	13	9	10	10	7	28	7	17	5	10	9	8	6	9	15	4	Bacteria	Proteobacteria	Gammaproteobacteria	Burkholderiales	Comamonadaceae	Polaromonas
OTU_327	37	29	28	32	58	42	14	9	3	3	11	6	3	6	0	0	0	0	0	0	0	0	Bacteria	Proteobacteria	Gammaproteobacteria	Burkholderiales	TRA3-20
OTU_328	16	11	10	19	31	32	12	10	10	10	11	17	9	11	0	2	0	2	0	0	7	0	Bacteria
OTU_329	1	0	0	15	4	11	18	22	48	19	24	21	22	10	7	2	0	0	0	13	5	3	Bacteria	Proteobacteria	Alphaproteobacteria	Caulobacterales	Caulobacteraceae	Caulobacter
OTU_330	17	21	15	24	11	47	5	10	1	13	14	19	8	17	0	0	2	1	0	0	0	0	Bacteria	Actinobacteria	unidentified_Actinobacteria	Micrococcales	Micrococcaceae	Arthrobacter	Arthrobacter_globiformis
OTU_331	42	42	48	31	56	74	3	3	0	0	4	2	2	0	0	1	0	0	0	0	0	0	Bacteria	NB1-j
OTU_332	0	0	0	6	1	3	34	38	47	24	7	5	4	15	7	1	6	3	3	2	0	1	Bacteria	Bdellovibrionota	Bdellovibrionia	Bacteriovoracales	Bacteriovoracaceae	Bacteriovorax
OTU_333	32	35	25	25	30	29	12	8	6	2	4	8	6	7	0	1	2	4	0	0	0	0	Bacteria	Proteobacteria	Gammaproteobacteria	Steroidobacterales	Steroidobacteraceae	Steroidobacter
OTU_334	0	0	0	1	0	1	0	0	0	0	0	0	0	0	0	0	0	0	0	2	0	0	Bacteria	Proteobacteria	Alphaproteobacteria	Sphingomonadales	Sphingomonadaceae	Ellin6055
OTU_335	14	8	22	19	19	16	12	24	18	28	24	35	34	24	2	4	5	2	5	0	9	3	Bacteria
OTU_336	50	42	38	19	26	37	2	5	4	3	2	2	2	1	0	0	0	0	0	0	1	0	Bacteria	Acidobacteriota	Vicinamibacteria	Vicinamibacterales	Vicinamibacteraceae
OTU_337	0	0	0	0	0	1	0	0	0	0	0	0	0	1	0	0	0	0	0	0	0	1	Bacteria	Proteobacteria	Gammaproteobacteria	Burkholderiales	Comamonadaceae	Rhizobacter
OTU_338	3	1	3	8	5	7	18	23	7	22	28	22	25	19	2	1	2	0	0	5	1	0	Bacteria	Proteobacteria	Alphaproteobacteria	Rhizobiales	Beijerinckiaceae
OTU_339	14	16	19	22	30	28	23	13	10	11	6	15	8	5	0	0	0	0	0	0	0	2	Bacteria	unidentified_Bacteria	Alphaproteobacteria	Rhizobiales
OTU_340	52	56	44	48	70	52	12	11	4	7	8	12	7	6	1	1	0	4	0	0	0	0	Bacteria	Nitrospirota	Nitrospira	Nitrospirales	Nitrospiraceae
OTU_341	37	30	35	24	33	50	0	1	0	2	0	0	0	0	1	0	0	3	0	0	0	0	Bacteria	Latescibacteria	unidentified_Latescibacteria	Latescibacterales	Latescibacteraceae
OTU_342	29	31	26	127	79	68	31	33	39	28	35	40	49	63	9	8	16	9	4	3	9	5	Bacteria	Proteobacteria	Alphaproteobacteria	Caulobacterales	Caulobacteraceae	Phenylobacterium
OTU_343	51	70	75	31	33	26	34	19	6	30	54	50	64	30	0	0	0	1	0	0	0	0	Bacteria	Bacteroidota	Bacteroidia	Cytophagales	Hymenobacteraceae	Adhaeribacter
OTU_344	0	0	0	0	0	0	2	0	0	1	0	0	0	0	9	27	38	99	11	14	12	9	Bacteria	Bdellovibrionota	Oligoflexia	Silvanigrellales	Silvanigrellaceae	Silvanigrella
OTU_345	13	21	21	43	18	24	8	9	6	22	14	20	19	14	1	0	3	0	0	0	2	0	Bacteria	Proteobacteria	Gammaproteobacteria	Xanthomonadales	Xanthomonadaceae
OTU_346	2	3	0	3	1	5	38	36	40	13	12	9	11	23	7	0	12	3	6	0	19	1	Bacteria	Proteobacteria	Gammaproteobacteria	Burkholderiales	Comamonadaceae	Variovorax
OTU_347	26	32	52	16	23	15	5	6	0	5	5	7	5	3	0	0	0	0	0	0	0	0	Bacteria	Proteobacteria	Gammaproteobacteria	Xanthomonadales	Xanthomonadaceae	Lysobacter
OTU_348	38	29	35	46	56	52	0	0	0	2	0	3	0	0	0	0	0	0	0	0	1	0	Bacteria	unidentified_Bacteria	Bacteroidia	Cytophagales	Microscillaceae
OTU_349	28	22	21	85	106	73	6	4	9	0	3	3	4	1	1	0	0	1	0	0	0	0	Bacteria	Kapabacteria	unidentified_Kapabacteria	Kapabacteriales
OTU_350	0	0	0	2	4	2	5	0	2	6	4	7	3	3	27	50	16	25	16	12	14	19	Bacteria	Bdellovibrionota	Bdellovibrionia	Bdellovibrionales	Bdellovibrionaceae	Bdellovibrio
OTU_351	12	10	25	4	2	4	3	10	9	27	36	31	30	32	1	7	5	2	2	4	4	7	Bacteria	Proteobacteria	Alphaproteobacteria	Rhizobiales	Beijerinckiaceae	Microvirga
OTU_352	8	8	11	18	25	15	12	17	16	11	17	14	19	12	5	3	1	2	0	0	1	0	Bacteria	Proteobacteria	Gammaproteobacteria	Xanthomonadales	Xanthomonadaceae	Arenimonas
OTU_353	0	2	0	4	0	3	17	29	38	23	9	7	16	15	8	1	4	1	7	9	10	4	Bacteria	Proteobacteria	Alphaproteobacteria	Sphingomonadales	Sphingomonadaceae
OTU_354	75	44	123	0	0	0	0	1	0	0	0	0	0	0	0	0	0	0	14	0	1	0	Bacteria	Firmicutes	Bacilli	Paenibacillales	Paenibacillaceae	Paenibacillus
OTU_355	4	5	8	49	37	35	13	24	8	11	11	9	18	8	2	5	0	1	2	4	0	1	Bacteria	Proteobacteria	Gammaproteobacteria	Pseudomonadales	211ds20
OTU_356	10	3	4	15	12	11	14	33	32	20	14	17	31	22	1	5	14	6	1	12	2	6	Bacteria	Proteobacteria	Alphaproteobacteria	Dongiales	Dongiaceae	Dongia
OTU_357	36	39	47	21	11	16	9	12	6	8	10	14	4	6	0	0	0	0	0	1	0	2	Bacteria	Proteobacteria	Alphaproteobacteria	Sphingomonadales	Sphingomonadaceae	Sphingomonas
OTU_358	176	10	7	0	0	0	0	0	0	0	1	1	1	0	0	0	0	0	0	0	0	0	Bacteria	Firmicutes	Bacilli	Paenibacillales	Paenibacillaceae	Paenibacillus
OTU_359	3	4	8	13	11	12	27	28	12	5	17	16	17	16	4	2	4	1	1	2	1	0	Bacteria	Verrucomicrobiota	Verrucomicrobiae	Pedosphaerales	Pedosphaeraceae
OTU_360	28	17	14	46	38	50	27	21	9	13	16	27	14	13	0	0	0	0	1	0	2	0	Bacteria	Proteobacteria	Gammaproteobacteria	Burkholderiales	Nitrosomonadaceae	mle1-7
OTU_361	9	20	12	16	14	16	14	15	15	15	12	6	12	9	13	5	3	4	1	5	9	4	Bacteria	Proteobacteria	Gammaproteobacteria	Xanthomonadales
OTU_362	0	3	0	22	5	11	2	4	26	17	8	5	1	10	18	29	22	7	5	9	11	7	Bacteria	Proteobacteria	Alphaproteobacteria	Caulobacterales	Caulobacteraceae	Asticcacaulis
OTU_363	13	11	8	34	29	35	4	7	3	5	8	12	6	7	1	0	0	0	1	2	1	1	Bacteria	Proteobacteria	Alphaproteobacteria	Rhizobiales	Xanthobacteraceae	Rhodoplanes
OTU_364	23	15	29	23	17	32	2	3	0	5	5	6	5	3	0	0	0	0	0	0	0	0	Bacteria	Bacteroidota	Rhodothermia	Rhodothermales	Rhodothermaceae
OTU_365	2	0	2	16	1	9	6	9	7	27	24	14	57	16	1	8	25	6	3	6	7	3	Bacteria	Proteobacteria	Alphaproteobacteria	Caulobacterales	Caulobacteraceae	Brevundimonas
OTU_367	37	22	30	61	47	83	21	14	9	10	3	20	8	1	1	1	0	1	0	0	2	0	Bacteria	unidentified_Bacteria	Vicinamibacteria	Vicinamibacterales
OTU_368	2	2	7	3	7	4	14	7	5	7	26	30	37	44	0	0	2	0	1	6	1	0	Bacteria	Proteobacteria	Gammaproteobacteria	Pseudomonadales	Pseudomonadaceae	Pseudomonas	Pseudomonas_aeruginosa
OTU_369	1	0	0	21	3	8	7	11	19	14	17	19	16	31	6	3	5	1	9	5	3	8	Bacteria	Proteobacteria	Alphaproteobacteria	Ferrovibrionales	Ferrovibrionaceae	Ferrovibrio
OTU_370	18	18	12	27	31	39	7	9	9	5	2	11	6	9	3	1	0	3	0	0	0	2	Bacteria	Verrucomicrobiota	Verrucomicrobiae	Pedosphaerales	Pedosphaeraceae
OTU_371	29	28	42	27	17	16	7	16	1	6	8	15	3	9	1	0	1	0	0	0	0	0	Bacteria	Proteobacteria	Alphaproteobacteria	Sphingomonadales	Sphingomonadaceae	Sphingomonas
OTU_372	7	15	8	52	22	46	13	8	6	5	5	9	2	8	0	0	0	0	0	0	0	0	Bacteria	Acidobacteriota	Acidobacteriae	Bryobacterales	Bryobacteraceae	Bryobacter
OTU_373	16	15	15	42	32	37	5	4	4	0	0	4	1	0	0	0	0	0	0	0	0	0	Bacteria	Kapabacteria	unidentified_Kapabacteria	Kapabacteriales
OTU_374	2	2	5	14	5	13	13	15	27	13	2	6	11	14	2	7	1	3	3	1	5	7	Bacteria	Bacteroidota	Bacteroidia	Cytophagales	Microscillaceae	Ohtaekwangia
OTU_375	42	39	51	33	15	24	0	0	0	1	0	0	0	0	0	0	0	0	0	0	0	0	Bacteria	unidentified_Bacteria	unidentified_Bacteria	Gemmatimonadales	Gemmatimonadaceae
OTU_376	31	30	24	34	19	31	4	3	2	5	8	4	8	2	0	1	0	1	0	0	0	0	Bacteria	RCP2-54
OTU_377	4	8	2	3	0	1	18	11	49	25	36	12	19	20	9	6	10	5	52	12	12	19	Bacteria	Proteobacteria	Gammaproteobacteria	Pseudomonadales	Pseudomonadaceae	Pseudomonas
OTU_378	3	1	1	59	39	30	6	6	10	3	3	4	3	1	0	0	0	0	0	0	0	0	Bacteria	Bacteroidota	Bacteroidia	Sphingobacteriales	NS11-12_marine_group
OTU_379	14	16	14	9	4	13	33	10	11	2	11	10	16	7	0	2	0	0	0	0	1	0	Bacteria	unidentified_Bacteria	Gammaproteobacteria	Burkholderiales	Sutterellaceae
OTU_380	25	23	26	8	11	15	28	9	7	3	6	7	11	9	0	0	0	0	0	0	0	0	Bacteria	Proteobacteria	Gammaproteobacteria	Burkholderiales	Rhodocyclaceae	Thauera	Thauera_sp_K11
OTU_381	0	0	1	4	4	2	0	0	5	2	0	3	2	183	16	7	0	0	2	15	0	5	Bacteria	Actinobacteria	unidentified_Actinobacteria	Micrococcales	Promicromonosporaceae	Promicromonospora	Promicromonospora_umidemergens
OTU_382	5	12	11	72	38	43	1	4	3	5	0	7	1	2	0	0	0	1	0	0	1	0	Bacteria
OTU_383	10	5	4	22	30	30	18	15	13	17	16	19	12	15	1	2	0	5	0	2	0	0	Bacteria	Proteobacteria	Gammaproteobacteria	Burkholderiales	Comamonadaceae	Caenimonas
OTU_384	12	12	10	22	41	36	11	9	17	10	11	12	12	12	0	0	0	0	0	0	2	0	Bacteria	RCP2-54
OTU_385	8	2	8	13	15	21	13	13	14	6	12	8	7	13	4	15	18	9	6	7	7	5	Bacteria	unidentified_Bacteria	Alphaproteobacteria
OTU_386	19	26	28	15	12	57	5	3	4	1	2	3	1	5	0	0	1	2	1	0	0	0	Bacteria	Proteobacteria	Gammaproteobacteria	PLTA13
OTU_387	38	33	29	20	17	30	1	1	0	0	1	0	2	1	0	0	0	0	0	0	0	0	Bacteria	Verrucomicrobiota	Verrucomicrobiae	Pedosphaerales	Pedosphaeraceae	ADurb.Bin063-1
OTU_388	0	2	0	0	0	7	3	8	6	4	4	19	6	5	9	8	12	19	22	12	10	34	Bacteria	Proteobacteria	Gammaproteobacteria	Burkholderiales	Comamonadaceae
OTU_389	25	27	20	8	3	6	5	6	7	7	10	9	4	11	2	0	9	1	0	2	2	6	Bacteria	Actinobacteria	unidentified_Actinobacteria	Propionibacteriales	Nocardioidaceae	Nocardioides	Nocardioides_sp_LnR5-15
OTU_390	1	3	2	2	1	0	4	2	2	1	5	3	6	4	29	28	22	37	11	16	14	17	Bacteria	Chloroflexi	Chloroflexia	Chloroflexales	Herpetosiphonaceae	Herpetosiphon
OTU_391	4	3	4	3	4	4	11	13	8	13	12	10	21	6	5	8	9	9	6	8	2	6	Bacteria	Proteobacteria	Alphaproteobacteria	Sphingomonadales	Sphingomonadaceae
OTU_392	48	41	31	46	114	63	11	1	4	1	1	3	2	1	0	0	1	1	0	0	2	0	Bacteria	unidentified_Bacteria	Bacteroidia	Cytophagales	Microscillaceae
OTU_393	26	48	48	12	6	8	10	14	15	7	13	19	20	13	4	7	13	4	8	13	13	8	Bacteria	Myxococcota	Myxococcia	Myxococcales	Myxococcaceae
OTU_394	5	2	2	2	3	5	12	10	9	20	5	11	11	10	17	37	14	7	7	16	12	15	Bacteria	unidentified_Bacteria	Chloroflexia	Chloroflexales	Roseiflexaceae
OTU_395	32	33	52	26	25	33	12	3	4	6	7	4	6	4	0	0	0	0	0	0	0	0	Bacteria	Bacteroidota	Bacteroidia	Flavobacteriales	Flavobacteriaceae	Flavobacterium
OTU_396	1	4	4	10	8	12	6	8	19	9	17	17	13	15	13	8	3	7	17	13	5	5	Bacteria	Proteobacteria	Alphaproteobacteria	Rhizobiales	Xanthobacteraceae	Bradyrhizobium
OTU_397	28	31	52	31	33	33	19	12	14	13	6	12	18	9	1	0	0	0	0	0	0	0	Bacteria	unidentified_Bacteria	Blastocatellia	Blastocatellales	Blastocatellaceae
OTU_398	2	6	24	7	5	7	3	7	6	17	55	77	47	47	4	6	0	0	15	6	12	10	Bacteria	Proteobacteria	Gammaproteobacteria	Burkholderiales	Chromobacteriaceae	Vogesella
OTU_399	20	11	26	43	41	66	11	11	8	8	11	15	16	2	0	2	0	1	0	0	2	0	Bacteria	Proteobacteria	Gammaproteobacteria	Burkholderiales	Nitrosomonadaceae	MND1
OTU_400	29	51	61	0	1	1	3	5	0	5	5	5	2	6	1	0	0	0	0	2	2	0	Bacteria	Actinobacteria	unidentified_Actinobacteria	Corynebacteriales	Nocardiaceae	Nocardia
OTU_401	2	2	1	2	5	7	3	4	1	3	0	1	0	1	21	14	11	4	13	20	41	21	Bacteria	Myxococcota	Polyangia	Polyangiales	BIrii41
OTU_402	18	33	35	18	26	12	14	16	8	3	3	13	13	12	2	2	0	0	1	1	1	2	Bacteria	Proteobacteria	Alphaproteobacteria	Sphingomonadales	Sphingomonadaceae	Sphingomonas
OTU_403	31	31	30	37	30	29	15	16	7	4	9	6	11	10	0	0	0	0	0	0	2	0	Bacteria	Proteobacteria	Gammaproteobacteria	Burkholderiales	Nitrosomonadaceae	Ellin6067
OTU_404	0	1	0	0	0	0	0	0	1	1	1	2	1	0	0	0	0	0	0	0	0	0	Bacteria	Proteobacteria	Gammaproteobacteria	Burkholderiales	Oxalobacteraceae	Noviherbaspirillum
OTU_405	16	6	13	5	2	13	8	6	5	6	9	6	5	2	15	8	20	7	1	3	16	7	Bacteria	Actinobacteria	unidentified_Actinobacteria	Streptomycetales	Streptomycetaceae	Streptomyces
OTU_406	3	8	11	22	9	13	27	6	21	30	13	13	30	5	31	32	160	32	21	51	33	23	Bacteria	Proteobacteria	Gammaproteobacteria	Burkholderiales	Comamonadaceae
OTU_407	29	42	24	2	1	1	1	2	4	1	0	2	2	0	9	1	0	0	13	1	21	2	Bacteria	Actinobacteria	unidentified_Actinobacteria	Micrococcales	Micrococcaceae	Arthrobacter	Arthrobacter_woluwensis
OTU_409	17	30	36	26	24	57	0	2	1	0	0	0	3	0	0	0	0	0	0	0	0	0	Bacteria	Gemmatimonadota	AKAU4049
OTU_410	21	14	17	14	5	14	9	10	1	15	18	11	10	11	0	0	0	3	0	0	0	0	Bacteria	Actinobacteria	unidentified_Actinobacteria	Micrococcales	Intrasporangiaceae	Intrasporangium
OTU_411	58	57	39	23	16	49	5	9	3	3	7	1	5	0	0	0	0	0	0	0	0	0	Bacteria	Actinobacteriota	MB-A2-108
OTU_412	1	8	0	0	0	0	2	9	5	2	13	10	4	2	12	27	7	12	24	34	31	24	Bacteria	Proteobacteria	Alphaproteobacteria	Rhizobiales	Rhizobiaceae	Allorhizobium-Neorhizobium-Pararhizobium-Rhizobium
OTU_413	0	3	0	10	15	6	11	9	9	10	11	8	13	15	7	2	3	4	12	14	7	9	Bacteria	Verrucomicrobiota	Verrucomicrobiae	Opitutales	Opitutaceae	Lacunisphaera
OTU_414	25	32	28	20	133	70	2	2	3	3	8	3	11	2	0	0	0	0	0	0	0	0	Bacteria	Proteobacteria	Gammaproteobacteria	Burkholderiales	Rhodocyclaceae	Azoarcus
OTU_415	0	0	0	2	11	3	0	1	1	0	2	1	3	2	17	25	10	14	21	20	9	20	Bacteria	Bdellovibrionota	Bdellovibrionia	Bacteriovoracales	Bacteriovoracaceae	Peredibacter
OTU_416	25	16	20	26	21	30	11	5	5	5	9	5	2	4	0	0	0	0	0	0	0	0	Bacteria	unidentified_Bacteria	Acidimicrobiia	Microtrichales
OTU_417	7	9	10	12	12	15	18	19	14	5	13	11	11	9	0	0	0	0	0	3	2	0	Bacteria	Proteobacteria	Gammaproteobacteria	Burkholderiales	Nitrosomonadaceae	Ellin6067
OTU_418	5	4	7	38	44	35	6	0	6	3	5	8	4	5	2	1	2	2	0	5	0	1	Bacteria	unidentified_Bacteria	Acidimicrobiia
OTU_419	5	3	5	25	17	20	12	18	11	10	7	8	14	7	0	0	0	0	0	0	0	0	Bacteria	Verrucomicrobiota	Verrucomicrobiae	Pedosphaerales	Pedosphaeraceae
OTU_420	1	0	2	26	9	16	5	9	4	16	24	38	31	26	14	25	18	7	10	8	11	7	Bacteria	Proteobacteria	Gammaproteobacteria	Pseudomonadales	Moraxellaceae	Permianibacter
OTU_421	67	61	47	20	15	55	3	6	4	5	7	1	4	6	0	0	0	0	0	2	1	1	Bacteria	Actinobacteriota	Thermoleophilia	Gaiellales	Gaiellaceae	Gaiella
OTU_422	0	0	0	39	1	27	2	1	35	7	3	6	3	0	7	8	7	3	5	8	1	2	Bacteria	Bacteroidota	Bacteroidia	Cytophagales	Microscillaceae	Ohtaekwangia
OTU_423	12	11	12	30	35	51	13	20	11	12	13	13	5	16	0	0	0	0	0	0	0	0	Bacteria	unidentified_Bacteria	Alphaproteobacteria	Azospirillales
OTU_424	20	26	9	12	3	7	4	5	5	7	2	6	6	16	2	0	13	0	3	0	0	3	Bacteria	Actinobacteria	unidentified_Actinobacteria	Propionibacteriales	Nocardioidaceae	Nocardioides	Nocardioides_sp_JCM_18998
OTU_425	25	13	10	39	34	25	13	22	28	27	20	17	32	16	6	11	0	8	1	12	19	1	Bacteria	Proteobacteria	Gammaproteobacteria	Burkholderiales	Comamonadaceae	Ramlibacter
OTU_426	23	37	21	7	9	13	6	10	6	10	6	7	10	9	0	0	0	0	0	0	0	0	Bacteria
OTU_427	28	33	31	22	21	26	3	2	1	2	1	1	3	1	0	0	0	0	0	0	0	0	Bacteria	Proteobacteria	Alphaproteobacteria	Caulobacterales	Hyphomonadaceae	SWB02
OTU_428	1	0	0	0	2	1	2	6	9	9	7	12	4	4	11	25	19	8	2	8	2	22	Bacteria	unidentified_Bacteria	Chloroflexia	Chloroflexales	Roseiflexaceae
OTU_429	4	6	16	8	7	8	13	11	14	23	14	19	25	25	0	0	0	0	3	2	1	0	Bacteria	Proteobacteria	Alphaproteobacteria	Sphingomonadales	Sphingomonadaceae	Altererythrobacter
OTU_430	8	8	4	13	2	5	12	35	29	15	18	23	19	27	6	0	3	0	0	0	1	0	Bacteria	Proteobacteria	Gammaproteobacteria	Burkholderiales	Burkholderiaceae	Pandoraea	Pandoraea_sputorum
OTU_431	21	35	55	19	15	16	7	14	14	20	19	14	26	14	2	1	0	0	2	0	4	0	Bacteria	Proteobacteria	Alphaproteobacteria	Sphingomonadales	Sphingomonadaceae	Sphingomonas
OTU_432	31	22	32	29	23	41	9	10	6	11	11	15	14	13	0	0	0	1	0	0	0	0	Bacteria	unidentified_Bacteria	Gammaproteobacteria	Steroidobacterales	Steroidobacteraceae
OTU_433	0	0	1	2	10	10	15	14	15	14	15	19	15	31	43	56	54	33	59	60	24	18	Bacteria	Verrucomicrobiota	Verrucomicrobiae	Pedosphaerales	Pedosphaeraceae
OTU_434	0	0	0	5	3	1	0	1	0	5	14	0	5	6	1	18	21	2	40	6	12	12	Bacteria	Proteobacteria	Gammaproteobacteria	Burkholderiales	Chitinimonadaceae	Chitinimonas	Chitinimonas_taiwanensis
OTU_435	17	24	26	9	17	23	19	25	4	7	10	12	7	12	0	1	0	0	0	0	0	0	Bacteria	Proteobacteria	Alphaproteobacteria	Sphingomonadales	Sphingomonadaceae	Sphingomonas	Sphingomonas_sediminicola
OTU_436	9	13	14	4	4	2	2	0	1	1	1	1	0	1	21	36	27	27	24	19	13	16	Bacteria	Myxococcota	Polyangia	Polyangiales	Sandaracinaceae	Sandaracinus	Sandaracinus_amylolyticus
OTU_437	11	17	13	29	34	32	10	9	9	13	12	13	6	10	1	0	1	0	0	0	0	0	Bacteria	Proteobacteria	Gammaproteobacteria	Salinisphaerales	Solimonadaceae	Solimonas
OTU_438	1	0	1	18	8	7	7	13	11	9	7	5	15	6	11	8	7	1	4	0	1	2	Bacteria	Proteobacteria	Alphaproteobacteria	Rhizobiales	Devosiaceae	Devosia
OTU_439	5	1	2	5	5	7	7	11	11	21	18	18	18	12	24	20	21	18	14	7	11	14	Bacteria	Proteobacteria	Alphaproteobacteria	Rhizobiales	Xanthobacteraceae	Pseudorhodoplanes
OTU_440	7	8	6	21	33	35	41	38	20	10	10	7	9	10	8	1	3	0	6	0	4	1	Bacteria	Planctomycetota	vadinHA49
OTU_441	19	27	23	7	4	20	2	13	8	9	8	11	10	2	0	0	0	0	0	0	0	0	Bacteria	Proteobacteria	Gammaproteobacteria	Burkholderiales
OTU_442	22	24	24	16	15	40	5	3	2	2	2	1	1	1	0	1	0	0	0	0	0	0	Bacteria	Acidobacteriota	Subgroup_5
OTU_443	16	17	7	9	21	25	29	11	4	9	10	11	11	4	0	0	0	0	0	0	0	0	Bacteria	Proteobacteria	Gammaproteobacteria	Burkholderiales	B1-7BS
OTU_444	0	0	0	1	0	1	39	45	18	12	4	9	8	6	9	2	4	5	0	2	0	1	Bacteria	Bdellovibrionota	Bdellovibrionia	Bacteriovoracales	Bacteriovoracaceae	Bacteriovorax
OTU_445	41	73	64	0	1	0	0	0	0	0	2	0	0	0	0	0	0	0	0	0	0	0	Bacteria	Acidobacteriota	Acidobacteriae	Acidobacteriales	Acidobacteriaceae_(Subgroup_1)	Terracidiphilus
OTU_446	4	0	1	13	31	15	7	22	6	8	9	12	22	5	0	0	3	0	0	0	1	0	Bacteria	Proteobacteria	Alphaproteobacteria	Sphingomonadales	Sphingomonadaceae	Novosphingobium
OTU_447	29	13	25	21	21	87	0	1	1	0	0	0	2	0	0	0	0	0	0	0	0	0	Bacteria	unidentified_Bacteria	unidentified_Bacteria	Gemmatimonadales	Gemmatimonadaceae
OTU_448	42	41	29	13	11	26	0	0	0	0	0	1	0	0	0	0	0	0	0	0	0	0	Bacteria	Gemmatimonadetes	unidentified_Gemmatimonadetes	Gemmatimonadales	Gemmatimonadaceae	Gemmatimonas
OTU_450	17	42	10	3	0	5	13	9	12	10	2	5	2	3	0	0	3	0	0	1	2	1	Bacteria	Proteobacteria	Gammaproteobacteria	Burkholderiales	Oxalobacteraceae	Massilia	Massilia_sp
OTU_451	10	9	6	15	13	9	4	13	6	11	8	11	14	7	0	2	4	1	4	0	1	1	Bacteria	Acidobacteriota	Blastocatellia	Blastocatellales	Blastocatellaceae	Stenotrophobacter
OTU_452	1	0	1	1	1	3	1	3	4	7	7	7	5	4	10	18	18	19	9	9	12	4	Bacteria	Proteobacteria	Alphaproteobacteria	Rhizobiales
OTU_453	50	41	38	9	5	9	1	0	0	1	0	1	2	0	0	0	0	0	0	0	0	0	Bacteria
OTU_454	12	16	17	16	15	10	9	14	8	10	10	17	17	10	0	1	2	0	0	0	1	2	Bacteria
OTU_455	23	38	28	6	24	11	4	1	1	1	2	0	2	0	0	0	0	0	0	0	0	0	Bacteria	Proteobacteria	Gammaproteobacteria	Burkholderiales	TRA3-20
OTU_456	11	9	15	14	15	20	8	5	5	6	6	3	9	9	0	0	0	2	0	2	0	0	Bacteria	Actinobacteriota	Acidimicrobiia	Microtrichales	Ilumatobacteraceae
OTU_457	84	96	58	0	0	0	0	0	0	1	0	0	0	0	3	0	0	0	0	0	0	0	Bacteria	Firmicutes	Bacilli	Paenibacillales	Paenibacillaceae	Paenibacillus
OTU_458	24	38	28	10	8	22	4	8	6	2	9	5	10	5	3	0	0	0	2	0	4	1	Bacteria	Actinobacteria	unidentified_Actinobacteria	Propionibacteriales	Nocardioidaceae	Nocardioides	Nocardioides_iriomotensis
OTU_459	3	10	3	15	20	5	2	3	5	5	30	23	23	10	2	3	3	0	0	0	6	2	Bacteria	Bacteroidota	Bacteroidia	Flavobacteriales	Flavobacteriaceae	Flavobacterium
OTU_460	5	3	3	20	21	12	20	17	18	20	5	6	5	3	15	35	6	46	7	5	4	6	Bacteria	Proteobacteria	Gammaproteobacteria	Xanthomonadales	Xanthomonadaceae
OTU_461	18	18	13	41	35	53	2	2	1	0	1	0	1	0	0	0	0	0	0	0	0	0	Bacteria	Verrucomicrobiota	Verrucomicrobiae	Pedosphaerales	Pedosphaeraceae
OTU_462	17	6	16	32	30	47	10	9	9	9	3	7	8	4	4	7	1	2	0	0	3	1	Bacteria	Proteobacteria	Alphaproteobacteria	Rhizobiales	Xanthobacteraceae	Rhodoplanes
OTU_463	30	24	35	30	51	29	0	1	0	0	0	0	0	0	0	0	0	0	0	0	0	0	Bacteria	unidentified_Bacteria	unidentified_Bacteria	Gemmatimonadales	Gemmatimonadaceae
OTU_464	0	0	0	0	0	1	2	7	19	12	5	8	8	18	16	2	9	5	31	19	11	1	Bacteria	Proteobacteria	Alphaproteobacteria	Rhizobiales	Rhizobiaceae	Allorhizobium-Neorhizobium-Pararhizobium-Rhizobium
OTU_465	28	38	29	17	31	15	4	2	1	0	0	1	0	0	0	0	0	0	0	0	0	0	Bacteria	Proteobacteria	Gammaproteobacteria	Burkholderiales	Nitrosomonadaceae	MND1
OTU_466	17	7	18	10	69	13	2	2	6	5	2	0	6	10	0	0	0	0	0	0	0	0	Bacteria	unidentified_Bacteria	Gammaproteobacteria	Pseudomonadales	Moraxellaceae
OTU_467	9	15	24	17	15	8	8	18	5	7	28	25	27	16	0	0	0	0	1	1	0	0	Bacteria	Proteobacteria	Gammaproteobacteria	Pseudomonadales	Pseudomonadaceae	Pseudomonas
OTU_468	3	1	1	0	1	1	0	3	1	1	1	1	3	1	9	9	36	22	34	15	32	3	Bacteria	Actinobacteria	unidentified_Actinobacteria	Propionibacteriales	Propionibacteriaceae	Cutibacterium	Cutibacterium_acnes
OTU_469	11	16	9	18	17	13	3	10	2	5	14	13	14	12	1	1	0	0	0	1	0	0	Bacteria	Proteobacteria	Gammaproteobacteria	Xanthomonadales	Xanthomonadaceae	Lysobacter
OTU_470	20	32	22	93	82	54	9	4	8	5	2	3	7	1	1	7	0	0	0	9	1	0	Bacteria	Verrucomicrobiota	Verrucomicrobiae	Opitutales	Opitutaceae	Opitutus
OTU_471	16	14	7	23	11	31	10	8	2	13	11	8	13	3	0	1	0	0	0	0	0	0	Bacteria	Chloroflexi	Dehalococcoidia	S085
OTU_472	0	0	0	5	4	4	2	9	11	1	9	5	2	2	19	14	8	8	14	6	8	4	Bacteria	Proteobacteria	Alphaproteobacteria	Rhizobiales	Xanthobacteraceae	Pseudorhodoplanes
OTU_473	25	43	63	2	1	2	3	2	3	0	1	3	4	1	0	0	1	1	4	0	0	0	Bacteria	Actinobacteria	unidentified_Actinobacteria	Streptomycetales	Streptomycetaceae	Streptomyces
OTU_474	3	6	10	2	4	7	0	3	3	11	25	12	26	6	3	0	0	0	2	9	3	0	Bacteria	Proteobacteria	Alphaproteobacteria	Caulobacterales	Caulobacteraceae	Brevundimonas	Brevundimonas_vesicularis
OTU_475	16	19	21	15	23	22	1	3	1	0	2	0	1	2	0	0	0	0	0	0	0	0	Bacteria	Bacteroidota	Bacteroidia	Chitinophagales	Chitinophagaceae	Terrimonas
OTU_476	0	0	0	12	68	8	0	2	5	7	7	4	2	6	2	7	1	1	0	1	2	7	Bacteria	unidentified_Bacteria	Polyangia	Polyangiales	Sandaracinaceae
OTU_477	12	9	10	12	11	11	11	12	10	12	17	22	13	15	0	0	0	0	0	0	0	3	Bacteria	Proteobacteria	Alphaproteobacteria	Sphingomonadales	Sphingomonadaceae
OTU_478	0	0	1	7	5	4	4	7	9	10	14	9	8	6	8	28	16	21	3	8	17	4	Bacteria	Planctomycetes	unidentified_Planctomycetes	Pirellulales	Pirellulaceae	Pirellula
OTU_479	11	12	15	11	11	12	4	7	6	5	3	9	10	9	1	2	0	0	6	0	1	2	Bacteria	Proteobacteria	Gammaproteobacteria	Xanthomonadales	Rhodanobacteraceae	Ahniella
OTU_480	6	10	10	0	4	4	1	3	1	5	7	13	9	2	5	21	7	6	8	2	2	13	Bacteria	Proteobacteria	Gammaproteobacteria	Burkholderiales	Methylophilaceae	Methylotenera
OTU_481	0	0	1	3	3	2	17	11	7	6	10	12	6	6	14	11	10	2	7	10	7	5	Bacteria	Planctomycetes	unidentified_Planctomycetes	Pirellulales	Pirellulaceae	Pir4_lineage
OTU_482	2	3	2	23	23	21	8	12	9	4	9	12	9	6	0	2	0	1	0	0	0	1	Bacteria	unidentified_Bacteria	Alphaproteobacteria
OTU_483	15	23	8	27	18	32	5	4	7	3	2	4	1	4	0	0	0	0	0	0	0	0	Bacteria	unidentified_Bacteria	Bacteroidia	Chitinophagales	Saprospiraceae
OTU_484	4	2	1	1	1	1	1	4	6	1	3	2	0	2	14	23	25	25	8	11	7	10	Bacteria	Proteobacteria	Gammaproteobacteria	Burkholderiales	Burkholderiaceae	Burkholderia-Caballeronia-Paraburkholderia
OTU_485	29	26	27	16	12	28	6	7	1	6	12	10	9	4	0	2	0	1	2	2	3	2	Bacteria	Actinobacteriota	Acidimicrobiia	Microtrichales	Ilumatobacteraceae	Ilumatobacter
OTU_486	5	3	2	10	47	30	8	6	4	4	3	5	4	1	0	0	0	0	0	0	0	0	Bacteria
OTU_487	1	2	2	10	13	2	2	2	11	1	11	3	4	14	7	2	10	9	9	9	6	16	Bacteria	Proteobacteria	Gammaproteobacteria	Pseudomonadales	Cellvibrionaceae	Cellvibrio
OTU_488	0	1	0	2	2	7	2	5	4	9	3	12	9	12	8	19	4	10	4	12	5	2	Bacteria	Proteobacteria	Alphaproteobacteria	Rhizobiales	Xanthobacteraceae	Rhodoplanes
OTU_489	21	22	28	9	10	31	2	4	1	1	1	1	1	4	0	0	0	0	0	0	0	0	Bacteria	Planctomycetota	Phycisphaerae	Phycisphaerales	Phycisphaeraceae	AKYG587
OTU_490	8	11	7	13	24	9	3	5	9	8	6	7	10	5	1	0	5	0	0	0	0	0	Bacteria	Proteobacteria	Alphaproteobacteria	Sphingomonadales	Sphingomonadaceae
OTU_491	0	0	0	0	0	0	0	2	4	1	1	2	4	10	6	5	8	7	52	5	63	0	Bacteria	Proteobacteria	Alphaproteobacteria	Rhizobiales	Rhizobiaceae	Allorhizobium-Neorhizobium-Pararhizobium-Rhizobium
OTU_492	0	0	0	0	0	0	0	0	1	0	3	1	1	11	22	16	5	19	14	21	27	6	Bacteria
OTU_493	40	25	20	9	20	26	3	2	0	1	0	1	0	0	1	2	0	2	0	0	0	0	Bacteria	Actinobacteriota	MB-A2-108
OTU_494	52	73	24	0	0	0	0	0	0	0	0	0	0	0	0	0	0	0	0	0	0	0	Bacteria	Proteobacteria	Gammaproteobacteria	Pseudomonadales	Moraxellaceae	Acinetobacter
OTU_495	1	1	0	8	3	4	12	13	7	9	7	14	4	4	10	1	6	5	2	13	1	0	Bacteria	Planctomycetes	unidentified_Planctomycetes	Pirellulales	Pirellulaceae	Pirellula
OTU_496	0	0	0	7	1	5	1	3	3	8	67	5	8	9	0	0	0	0	0	0	0	0	Bacteria	unidentified_Bacteria	Gammaproteobacteria	Burkholderiales	Neisseriaceae
OTU_497	5	14	10	8	0	7	35	30	21	25	8	14	23	9	21	0	9	6	1	8	14	2	Bacteria	Bdellovibrionota	Bdellovibrionia	Bacteriovoracales	Bacteriovoracaceae	Peredibacter	Bacteriovorax_sp_EPA
OTU_498	0	0	0	8	45	9	4	10	12	5	7	8	9	13	0	2	0	0	0	0	0	3	Bacteria
OTU_499	16	29	109	0	0	1	1	0	0	0	0	0	0	0	0	0	0	0	0	0	0	0	Bacteria	Acidobacteriota	Acidobacteriae	Bryobacterales	Bryobacteraceae	Bryobacter
OTU_500	18	12	14	4	5	5	3	7	0	3	5	12	4	18	6	4	4	1	0	0	0	3	Bacteria	Actinobacteria	unidentified_Actinobacteria	Micrococcales	Microbacteriaceae	Agromyces
OTU_501	11	15	6	16	11	29	11	12	1	3	4	4	7	5	0	0	0	0	0	0	0	0	Bacteria	Proteobacteria	Gammaproteobacteria	Burkholderiales	SC-I-84
OTU_502	6	10	9	21	10	6	6	4	6	9	7	15	7	8	0	0	1	0	1	1	0	0	Bacteria	Proteobacteria	Gammaproteobacteria	Xanthomonadales	Xanthomonadaceae	Lysobacter
OTU_503	14	10	14	16	32	37	5	4	1	2	1	0	0	2	0	3	0	0	0	0	0	0	Bacteria	Proteobacteria	Gammaproteobacteria	Burkholderiales	Nitrosomonadaceae	Ellin6067
OTU_504	27	18	15	60	20	25	1	0	0	1	0	2	0	0	0	3	0	2	0	0	0	0	Bacteria	Fibrobacterota	Fibrobacteria	Fibrobacterales	Fibrobacteraceae	possible_genus_04
OTU_505	29	32	28	26	38	47	7	4	1	1	1	1	2	1	0	0	0	0	0	0	0	0	Bacteria	unidentified_Bacteria	unidentified_Bacteria	Gemmatimonadales	Gemmatimonadaceae
OTU_506	21	23	22	13	31	27	0	1	2	0	0	2	0	0	0	0	0	0	0	0	0	0	Bacteria	Latescibacteria	unidentified_Latescibacteria	Latescibacterales	Latescibacteraceae
OTU_507	18	17	20	9	10	6	3	0	9	4	2	3	2	2	0	0	0	0	0	0	0	1	Bacteria	unidentified_Bacteria	Bacteroidia	Chitinophagales	Saprospiraceae
OTU_508	17	27	33	21	18	30	0	1	0	0	0	1	1	0	0	0	0	0	0	0	0	0	Bacteria
OTU_509	19	18	26	7	42	52	2	0	0	0	1	1	0	0	0	0	0	0	0	0	0	0	Bacteria
OTU_510	2	8	7	18	15	20	5	7	3	1	8	8	8	4	6	0	0	3	2	0	1	0	Bacteria	Proteobacteria	Gammaproteobacteria	Burkholderiales	Nitrosomonadaceae	mle1-7
OTU_511	10	7	5	28	20	11	7	5	3	2	7	5	2	1	0	0	0	0	0	0	0	0	Bacteria	Proteobacteria	Gammaproteobacteria	Burkholderiales	Nitrosomonadaceae	MND1
OTU_512	2	1	3	19	5	12	12	12	8	9	17	15	10	9	0	0	0	0	0	1	1	0	Bacteria	Proteobacteria	Gammaproteobacteria	Salinisphaerales	Solimonadaceae	Panacagrimonas
OTU_513	44	42	39	18	5	11	0	0	0	0	1	1	0	1	0	0	0	0	0	0	0	0	Bacteria	unidentified_Bacteria	unidentified_Bacteria	Gemmatimonadales	Gemmatimonadaceae
OTU_514	21	11	31	16	7	20	0	0	1	0	0	2	3	0	1	0	0	0	0	0	0	0	Bacteria	Myxococcota	Polyangia	Polyangiales	BIrii41
OTU_515	8	13	4	15	19	38	17	16	10	13	17	11	15	16	0	1	0	0	0	0	2	1	Bacteria	Proteobacteria	Gammaproteobacteria	Burkholderiales	Comamonadaceae
OTU_516	12	10	14	59	6	20	2	1	0	0	0	2	1	0	0	0	0	0	0	0	0	0	Bacteria	Gemmatimonadetes	unidentified_Gemmatimonadetes	Gemmatimonadales	Gemmatimonadaceae	Gemmatimonas
OTU_517	0	0	0	4	4	10	22	17	29	5	14	7	3	8	6	0	0	0	0	0	0	0	Bacteria	Bdellovibrionota	Oligoflexia	0319-6G20
OTU_518	1	0	0	7	1	4	5	2	4	1	6	6	5	4	3	20	12	6	8	6	1	13	Bacteria	Proteobacteria	Gammaproteobacteria	Burkholderiales	Oxalobacteraceae	Massilia
OTU_519	7	6	13	10	12	12	14	11	2	11	19	13	13	11	0	0	2	1	0	0	0	0	Bacteria	Proteobacteria	Alphaproteobacteria	Tistrellales	Geminicoccaceae	Candidatus_Alysiosphaera
OTU_521	15	15	14	41	23	33	20	7	8	5	5	4	12	4	10	2	15	3	5	2	13	5	Bacteria
OTU_522	3	4	2	62	41	29	2	0	0	1	1	0	0	1	0	0	1	0	0	0	0	0	Bacteria	Acidobacteriota	Acidobacteriae	Bryobacterales	Bryobacteraceae	Bryobacter
OTU_523	21	20	28	21	30	35	7	7	2	4	4	2	5	3	0	0	0	0	0	0	0	0	Bacteria	Methylomirabilota	Methylomirabilia	Rokubacteriales
OTU_524	0	0	0	25	25	26	13	18	14	17	13	15	24	18	0	0	2	3	1	0	4	0	Bacteria	unidentified_Bacteria	Alphaproteobacteria	Caulobacterales	Caulobacteraceae
OTU_525	27	26	39	21	23	51	1	2	3	2	8	7	6	1	0	0	0	0	0	0	0	0	Bacteria	Myxococcota	Polyangia	Haliangiales	Haliangiaceae	Haliangium
OTU_526	3	12	1	1	1	1	3	1	1	0	1	1	0	2	8	26	18	23	16	6	3	6	Bacteria	Proteobacteria	Gammaproteobacteria	Burkholderiales	Burkholderiaceae	Burkholderia-Caballeronia-Paraburkholderia
OTU_527	10	16	14	15	15	3	5	7	2	4	6	6	4	3	3	17	9	19	4	11	10	10	Bacteria	Proteobacteria	Gammaproteobacteria	Burkholderiales	Comamonadaceae
OTU_528	0	0	0	1	1	2	8	14	12	16	6	3	16	9	11	2	6	7	2	8	5	3	Bacteria	Proteobacteria	Alphaproteobacteria	Rhizobiales	Rhizobiaceae
OTU_529	12	18	6	19	25	19	2	0	1	0	0	3	3	0	0	0	0	0	0	0	0	0	Bacteria
OTU_530	0	2	0	13	3	5	6	19	6	2	14	17	9	14	0	1	0	0	1	1	0	2	Bacteria	Proteobacteria	Alphaproteobacteria	Caulobacterales	Caulobacteraceae	Caulobacter
OTU_531	1	1	1	9	15	10	7	17	10	18	17	41	25	16	16	17	39	5	13	8	3	16	Bacteria	Verrucomicrobiota	Verrucomicrobiae	Verrucomicrobiales	Rubritaleaceae	Luteolibacter
OTU_532	15	18	21	8	47	15	0	0	0	0	0	0	0	1	0	0	0	0	0	0	0	0	Bacteria	Zixibacteria
OTU_533	0	1	2	2	13	0	0	1	1	3	6	13	22	24	11	9	5	3	6	3	12	9	Bacteria	Proteobacteria	Alphaproteobacteria	Rhizobiales	Rhizobiaceae
OTU_534	5	1	5	16	10	6	2	0	4	8	2	1	2	0	10	12	11	4	3	9	5	3	Bacteria	Myxococcota	Polyangia	Polyangiales	Polyangiaceae	Aetherobacter
OTU_535	0	0	0	0	0	2	14	9	48	6	3	10	13	8	0	0	0	2	0	4	2	0	Bacteria	Proteobacteria	Gammaproteobacteria	Burkholderiales	Comamonadaceae	Rhizobacter
OTU_536	0	0	0	0	0	0	0	0	0	0	0	0	0	0	0	1	1	0	0	0	0	1	Bacteria	Proteobacteria	Gammaproteobacteria	Burkholderiales	Comamonadaceae	Rhizobacter
OTU_537	3	3	7	51	40	35	1	2	5	3	2	1	4	1	12	3	6	8	5	3	1	1	Bacteria	Bacteroidota	Bacteroidia	Chitinophagales	Chitinophagaceae	Niastella
OTU_538	4	3	7	29	18	28	3	9	8	5	7	14	12	3	0	1	0	0	0	0	0	2	Bacteria	Proteobacteria	Gammaproteobacteria	Burkholderiales	Nitrosomonadaceae	MND1
OTU_539	16	21	25	13	11	8	0	11	2	1	0	4	6	1	1	0	0	0	0	1	0	0	Bacteria	Acidobacteriota	Blastocatellia	Pyrinomonadales	Pyrinomonadaceae	RB41
OTU_540	14	14	12	11	2	6	1	4	2	4	3	5	4	13	7	0	1	0	4	4	2	3	Bacteria	Actinobacteria	unidentified_Actinobacteria	Micrococcales	Microbacteriaceae	Agromyces
OTU_541	23	26	28	5	6	42	1	0	0	0	0	0	0	0	0	0	0	0	0	0	0	0	Bacteria	Gemmatimonadetes	unidentified_Gemmatimonadetes	Gemmatimonadales	Gemmatimonadaceae	Gemmatimonas
OTU_542	29	26	35	31	20	22	6	7	8	4	7	11	3	3	0	0	0	0	0	0	0	1	Bacteria	Verrucomicrobiota	Verrucomicrobiae	Pedosphaerales	Pedosphaeraceae
OTU_543	7	6	8	18	16	28	3	11	12	12	16	19	7	10	0	6	6	0	2	0	2	1	Bacteria	unidentified_Bacteria	Alphaproteobacteria	Rhizobiales	Xanthobacteraceae
OTU_544	5	3	4	1	2	12	8	8	6	8	11	8	15	3	0	3	5	6	2	8	2	3	Bacteria	unidentified_Bacteria	Chloroflexia	Chloroflexales	Roseiflexaceae
OTU_545	6	5	9	6	2	16	3	9	3	7	12	9	8	18	1	1	0	2	0	0	0	0	Bacteria	Actinobacteria	unidentified_Actinobacteria	Streptomycetales	Streptomycetaceae	Streptomyces
OTU_546	0	0	0	0	1	0	1	0	1	1	1	1	0	2	17	0	0	0	1	1	6	1	Bacteria	Proteobacteria	Gammaproteobacteria	Burkholderiales	Oxalobacteraceae
OTU_547	6	14	7	4	7	3	8	10	3	6	12	16	10	12	0	0	0	1	0	0	0	0	Bacteria	Proteobacteria	Gammaproteobacteria	Burkholderiales	Comamonadaceae
OTU_548	7	0	1	0	1	0	2	3	2	1	0	2	2	3	7	15	12	3	24	4	36	6	Bacteria	Proteobacteria	Alphaproteobacteria	Rhizobiales	Rhizobiaceae	Shinella
OTU_549	17	19	12	15	38	18	6	0	0	0	2	0	2	1	0	0	0	0	0	0	0	0	Bacteria	Proteobacteria	Gammaproteobacteria	Burkholderiales	TRA3-20
OTU_550	6	7	13	9	10	13	12	13	7	2	9	4	6	3	0	0	0	0	0	0	0	0	Bacteria	Acidobacteriota	Subgroup_25
OTU_551	8	3	11	2	6	2	2	7	3	7	6	5	8	1	7	2	41	0	4	1	1	1	Bacteria	Actinobacteria	unidentified_Actinobacteria	Corynebacteriales	Mycobacteriaceae	Mycobacterium
OTU_552	4	8	15	24	0	5	3	6	9	7	2	0	7	5	10	13	15	0	1	10	9	4	Bacteria	Myxococcota	Myxococcia	Myxococcales	Myxococcaceae	Myxococcus
OTU_553	13	11	13	20	37	23	2	0	0	1	2	1	1	0	0	0	0	0	0	0	0	1	Bacteria	Bacteroidota	Bacteroidia	Chitinophagales	Chitinophagaceae	Terrimonas
OTU_554	4	6	1	1	0	0	9	15	19	10	19	14	4	45	0	0	0	0	6	1	0	6	Bacteria	Proteobacteria	Gammaproteobacteria	Enterobacterales	Enterobacteriaceae
OTU_555	0	0	0	1	0	0	0	0	0	0	0	0	2	7	60	37	1	0	0	5	3	0	Bacteria	Proteobacteria	Gammaproteobacteria	Pseudomonadales	Cellvibrionaceae	Cellvibrio
OTU_556	26	24	19	21	8	8	1	2	1	0	0	2	3	2	0	0	0	0	1	0	0	0	Bacteria	Actinobacteriota	Rubrobacteria	Rubrobacterales	Rubrobacteriaceae	Rubrobacter
OTU_557	3	4	3	17	5	5	2	5	2	8	1	5	3	5	5	14	7	6	7	7	10	3	Bacteria	Proteobacteria	Gammaproteobacteria	Burkholderiales	Oxalobacteraceae
OTU_558	8	18	14	8	8	6	4	1	1	7	5	4	2	8	0	3	0	3	6	4	6	1	Bacteria	Actinobacteria	unidentified_Actinobacteria	Micrococcales	Microbacteriaceae	Microbacterium	Microbacterium_trichothecenolyticum
OTU_559	2	4	3	9	5	6	2	16	7	3	6	14	11	7	7	0	0	0	3	0	4	1	Bacteria	Proteobacteria	Gammaproteobacteria	Burkholderiales	Burkholderiaceae	Lautropia
OTU_560	1	0	1	1	3	2	3	1	0	3	3	2	4	0	2	23	0	6	9	6	9	47	Bacteria	Bdellovibrionota	Bdellovibrionia	Bacteriovoracales	Bacteriovoracaceae	Peredibacter
OTU_561	2	10	14	17	10	13	3	10	1	2	5	7	9	6	0	0	6	0	0	0	0	2	Bacteria	Proteobacteria	Gammaproteobacteria	Burkholderiales	SC-I-84
OTU_562	31	35	53	0	0	0	0	0	0	1	1	2	0	1	0	0	0	0	1	0	0	0	Bacteria	Acidobacteriota	Acidobacteriae	Acidobacteriales	Acidobacteriaceae_(Subgroup_1)	Granulicella
OTU_563	0	1	0	0	7	0	0	1	6	0	1	4	1	2	0	1	103	1	1	0	0	0	Bacteria	Proteobacteria	Gammaproteobacteria	Burkholderiales	Comamonadaceae	Pseudorhodoferax
OTU_564	15	12	13	13	16	41	0	0	0	1	1	1	3	1	0	0	0	0	0	0	0	0	Bacteria
OTU_565	15	22	30	6	9	16	2	0	2	1	2	1	1	0	0	0	0	0	0	0	0	0	Bacteria	Myxococcota	bacteriap25
OTU_566	24	23	22	14	14	21	0	0	1	0	0	0	0	0	0	0	0	0	0	0	0	0	Bacteria	Gemmatimonadota	S0134_terrestrial_group
OTU_567	17	17	21	9	29	19	6	4	3	1	1	3	3	1	0	0	0	0	0	0	0	0	Bacteria
OTU_568	0	1	1	3	1	10	10	7	18	6	16	6	12	7	42	8	2	9	5	0	11	15	Bacteria	Proteobacteria	Alphaproteobacteria	Rhizobiales	Xanthobacteraceae	Rhodopseudomonas
OTU_569	0	1	2	4	3	4	10	9	6	2	10	11	10	8	7	8	5	3	11	3	1	3	Bacteria	Planctomycetes	unidentified_Planctomycetes	Pirellulales	Pirellulaceae	Rhodopirellula
OTU_570	29	37	46	208	193	170	44	41	18	19	32	19	17	18	0	0	0	2	0	1	0	0	Bacteria	Nitrospirota	Nitrospira	Nitrospirales	Nitrospiraceae
OTU_571	8	15	15	16	5	11	7	5	2	6	5	4	4	5	0	2	0	0	0	0	0	0	Bacteria	Proteobacteria	Gammaproteobacteria	Burkholderiales	SC-I-84
OTU_572	31	30	24	18	17	10	1	0	0	0	1	0	0	0	0	0	0	0	0	0	0	0	Bacteria	unidentified_Bacteria	unidentified_Bacteria	Gemmatimonadales	Gemmatimonadaceae
OTU_573	22	15	15	19	13	52	2	0	0	0	1	1	0	0	0	0	0	0	0	0	0	0	Bacteria	unidentified_Bacteria	unidentified_Bacteria	Gemmatimonadales	Gemmatimonadaceae
OTU_574	17	16	24	11	15	29	3	1	0	0	1	0	0	0	0	0	0	0	0	0	0	0	Bacteria	Latescibacterota
OTU_575	0	1	0	2	1	0	8	9	5	8	5	10	8	6	22	3	12	9	6	12	4	5	Bacteria	Proteobacteria	Gammaproteobacteria	Burkholderiales	Comamonadaceae
OTU_576	46	81	44	0	0	4	10	8	4	3	1	3	5	5	3	0	0	0	0	0	1	1	Bacteria	Firmicutes	Bacilli	Bacillales	Bacillaceae	Bacillus	Bacillus_butanolivorans
OTU_577	1	0	0	1	1	0	0	5	10	3	5	0	3	62	4	4	0	6	1	3	0	12	Bacteria	Bacteroidota	Bacteroidia	Cytophagales	Microscillaceae	Ohtaekwangia
OTU_578	8	7	8	11	15	7	12	7	5	3	6	5	6	6	0	0	2	1	0	0	1	0	Bacteria	Acidobacteriota	Blastocatellia	Blastocatellales	Blastocatellaceae	Aridibacter
OTU_579	5	15	13	6	5	17	10	7	1	8	4	9	10	5	0	0	0	0	0	0	0	0	Bacteria	Chloroflexi	Chloroflexia	Thermomicrobiales	JG30-KF-CM45
OTU_580	11	12	14	18	23	12	6	3	1	6	7	3	5	4	0	0	0	0	0	0	0	0	Bacteria	unidentified_Bacteria	Alphaproteobacteria	Reyranellales	Reyranellaceae
OTU_581	22	15	21	12	26	19	5	3	1	4	5	6	4	1	0	0	0	0	0	0	0	0	Bacteria	NB1-j
OTU_582	13	25	9	0	1	0	5	5	7	3	5	2	6	9	0	0	0	0	6	1	3	5	Bacteria	Proteobacteria	Gammaproteobacteria	Enterobacterales
OTU_583	0	0	0	1	81	3	0	3	2	1	1	0	0	1	2	1	0	1	0	3	0	0	Bacteria	Bdellovibrionota	Oligoflexia	0319-6G20
OTU_584	7	2	5	26	30	20	0	0	4	1	1	2	0	2	0	0	13	2	0	1	0	1	Bacteria	unidentified_Bacteria	Polyangia	Polyangiales	Sandaracinaceae
OTU_585	9	11	19	6	10	7	5	21	7	0	3	5	5	4	0	0	0	0	0	0	0	0	Bacteria	Proteobacteria	Alphaproteobacteria	Sphingomonadales	Sphingomonadaceae	Sphingomonas
OTU_586	9	10	12	24	16	21	5	5	3	6	4	6	6	4	2	3	2	0	3	1	1	0	Bacteria
OTU_587	0	0	0	0	0	0	3	4	14	15	13	20	6	20	0	1	2	0	4	2	0	6	Bacteria	Proteobacteria	Gammaproteobacteria	Pseudomonadales	Pseudomonadaceae	Pseudomonas
OTU_588	0	0	0	99	0	0	0	1	0	0	0	0	1	0	0	0	0	4	0	0	0	0	Bacteria	Bacteroidota	Bacteroidia
OTU_589	43	33	44	22	22	32	1	2	2	0	3	0	2	0	0	0	0	0	0	0	0	0	Bacteria
OTU_590	0	0	0	0	0	0	0	0	2	0	0	0	0	0	5	2	1	0	4	3	2	2	Bacteria	Proteobacteria	Gammaproteobacteria	Burkholderiales	Oxalobacteraceae
OTU_591	8	4	4	14	12	27	3	5	5	3	3	5	5	6	0	0	0	0	1	0	0	0	Bacteria	Proteobacteria	Alphaproteobacteria	Reyranellales	Reyranellaceae	Reyranella
OTU_592	4	4	7	17	15	6	0	3	3	4	5	10	10	7	0	0	0	0	0	0	1	0	Bacteria	Proteobacteria	Alphaproteobacteria	Sphingomonadales	Sphingomonadaceae	Novosphingobium
OTU_593	17	31	23	16	33	23	2	0	0	0	0	0	0	0	0	0	0	0	0	0	0	0	Bacteria	Latescibacteria	unidentified_Latescibacteria	Latescibacterales	Latescibacteraceae
OTU_594	21	12	14	2	8	39	5	20	3	7	2	15	7	0	3	0	0	0	0	0	0	0	Bacteria	unidentified_Bacteria	unidentified_Bacteria	Micromonosporales	Micromonosporaceae
OTU_595	1	0	2	0	1	3	1	0	0	2	0	0	0	2	20	14	13	12	31	11	13	13	Bacteria	Proteobacteria	Gammaproteobacteria	Burkholderiales	Comamonadaceae	Acidovorax
OTU_596	13	5	14	14	22	19	5	4	2	4	3	6	1	1	0	0	0	0	1	0	0	0	Bacteria	unidentified_Bacteria	unidentified_Bacteria	Gemmatales	Gemmataceae
OTU_597	2	10	17	11	10	10	2	4	1	3	4	3	15	11	0	0	0	0	0	0	1	0	Bacteria	Proteobacteria	Gammaproteobacteria	Pseudomonadales	Pseudomonadaceae	Pseudomonas	Pseudomonas_oryzae
OTU_598	0	1	3	1	1	3	1	0	2	0	0	2	0	0	12	10	25	5	12	6	39	13	Bacteria	Myxococcota	Polyangia	Polyangiales	BIrii41
OTU_599	23	16	19	19	11	27	1	1	0	2	3	0	1	1	0	0	0	0	0	0	0	0	Bacteria	Chloroflexi	JG30-KF-CM66
OTU_600	10	20	6	0	1	0	3	11	17	6	6	11	15	20	0	0	0	0	3	4	2	3	Bacteria	Proteobacteria	Gammaproteobacteria	Enterobacterales
OTU_601	7	16	8	15	14	26	4	6	1	5	14	5	10	5	0	1	0	1	0	0	0	0	Bacteria
OTU_602	0	1	0	13	2	3	2	4	4	17	12	2	12	7	1	9	2	1	7	11	0	2	Bacteria	Proteobacteria	Gammaproteobacteria	Enterobacterales	Alteromonadaceae	Rheinheimera
OTU_603	7	7	10	7	5	21	8	7	5	5	4	4	6	3	0	1	0	0	0	0	0	1	Bacteria	Proteobacteria	Gammaproteobacteria	Burkholderiales	B1-7BS
OTU_604	6	9	7	33	29	23	1	2	1	2	2	6	4	3	0	0	1	0	0	0	0	0	Bacteria	Myxococcota	Polyangia	Nannocystales	Nannocystaceae
OTU_605	9	17	17	7	6	10	4	4	2	6	7	13	7	7	0	1	3	0	0	0	0	0	Bacteria	Bacteroidota	Bacteroidia	Cytophagales	Hymenobacteraceae	Adhaeribacter
OTU_606	15	22	19	9	5	13	1	3	0	2	3	2	5	1	0	0	0	0	0	2	0	0	Bacteria	Actinobacteria	unidentified_Actinobacteria	Micrococcales	Microbacteriaceae	Microbacterium
OTU_607	1	1	1	14	12	13	6	14	12	5	6	7	10	10	0	0	0	0	1	0	1	1	Bacteria	Proteobacteria	Gammaproteobacteria	Xanthomonadales	Xanthomonadaceae	Arenimonas
OTU_608	5	5	23	7	6	5	3	5	4	9	6	8	9	8	0	0	2	0	0	0	0	1	Bacteria	Proteobacteria	Gammaproteobacteria	Xanthomonadales	Xanthomonadaceae	Lysobacter
OTU_609	2	2	6	24	0	0	0	1	5	1	13	13	13	7	6	0	0	0	0	0	1	1	Bacteria	Proteobacteria	Gammaproteobacteria	Burkholderiales	Methylophilaceae	Methylotenera
OTU_610	2	0	2	7	8	7	5	15	3	7	11	9	13	4	0	0	0	0	0	0	0	0	Bacteria	Chloroflexi	TK10
OTU_611	8	9	5	25	25	34	4	0	3	4	1	0	2	1	16	26	4	16	8	11	3	23	Bacteria	Bacteroidota	Bacteroidia	Cytophagales	Microscillaceae	Ohtaekwangia
OTU_612	2	0	1	1	0	0	4	14	18	14	4	3	7	12	6	1	6	12	0	1	2	1	Bacteria	Proteobacteria	Alphaproteobacteria	Rhizobiales	Kaistiaceae	Kaistia
OTU_613	8	11	10	8	26	15	4	6	7	2	2	1	1	0	0	0	0	0	0	0	1	0	Bacteria	Planctomycetota	vadinHA49
OTU_614	29	58	60	0	0	0	1	0	6	0	2	1	0	0	1	1	0	0	2	0	0	0	Bacteria	Proteobacteria	Gammaproteobacteria	Xanthomonadales	Rhodanobacteraceae	Dyella
OTU_615	2	6	6	6	5	7	7	5	8	9	8	9	7	9	0	2	0	0	0	0	0	1	Bacteria	Proteobacteria	Gammaproteobacteria	Burkholderiales	Comamonadaceae	Caenimonas
OTU_616	19	17	24	20	10	18	2	2	1	1	0	2	0	0	0	0	0	0	0	0	0	0	Bacteria	Acidobacteriota	Holophagae	Subgroup_7
OTU_617	0	0	0	0	0	0	0	0	0	0	0	0	0	0	0	0	0	0	1	0	0	5	Bacteria	Proteobacteria	Gammaproteobacteria	Burkholderiales	Oxalobacteraceae
OTU_618	0	0	0	0	0	0	1	0	0	0	0	0	1	0	0	0	0	0	0	0	0	1	Bacteria	Proteobacteria	Gammaproteobacteria	Burkholderiales	Oxalobacteraceae	Massilia
OTU_619	0	0	1	2	1	1	1	5	5	4	2	8	3	1	4	31	18	10	1	3	2	8	Bacteria	Proteobacteria	Alphaproteobacteria	Rhizobiales	Xanthobacteraceae	Pseudorhodoplanes
OTU_620	29	31	45	27	18	9	1	0	0	0	0	1	0	0	0	0	0	0	0	0	0	0	Bacteria	unidentified_Bacteria	unidentified_Bacteria	Gemmatimonadales	Gemmatimonadaceae
OTU_621	1	7	0	8	1	3	15	20	16	10	6	2	7	9	0	8	1	0	0	0	0	4	Bacteria	Bdellovibrionota	Bdellovibrionia	Bacteriovoracales	Bacteriovoracaceae	Peredibacter	Bacteriovorax_sp_EPC3
OTU_622	0	0	0	0	0	0	0	0	1	0	0	0	1	0	1	0	0	0	0	0	0	0	Bacteria	Proteobacteria	Gammaproteobacteria	Burkholderiales	Oxalobacteraceae	Noviherbaspirillum
OTU_623	21	16	20	14	11	15	3	2	0	2	1	2	2	0	0	0	1	0	0	0	0	0	Bacteria	Verrucomicrobiota	Verrucomicrobiae	Pedosphaerales	Pedosphaeraceae
OTU_624	8	7	7	14	28	12	9	4	7	6	7	1	4	0	0	0	0	0	0	0	0	0	Bacteria	Nitrospirota	Nitrospira	Nitrospirales	Nitrospiraceae
OTU_625	23	17	30	10	43	23	2	3	4	0	1	2	4	0	0	0	0	0	0	0	0	0	Bacteria	Proteobacteria	Gammaproteobacteria	Salinisphaerales	Solimonadaceae	Polycyclovorans
OTU_626	3	5	6	0	0	0	80	3	0	0	1	0	0	0	0	0	0	0	0	0	0	0	Bacteria	Bacteroidota	Bacteroidia	Flavobacteriales	Weeksellaceae	Chryseobacterium
OTU_627	24	17	13	10	26	20	1	0	0	0	0	0	2	1	0	0	0	0	0	0	0	0	Bacteria	NB1-j
OTU_628	4	6	4	22	9	13	6	6	1	5	8	6	4	4	1	1	0	0	0	0	0	2	Bacteria	Proteobacteria	Gammaproteobacteria	Burkholderiales	Nitrosomonadaceae	MND1
OTU_629	18	12	13	15	8	12	12	10	9	4	7	10	8	5	5	0	1	0	0	0	0	0	Bacteria	Proteobacteria	Gammaproteobacteria	Burkholderiales	Nitrosomonadaceae	Ellin6067
OTU_630	3	10	88	1	0	2	0	1	0	0	0	0	0	0	0	0	0	0	0	0	0	0	Bacteria	Planctomycetota	vadinHA49
OTU_631	0	0	0	0	0	0	1	1	0	0	0	4	0	0	5	28	20	9	3	10	5	7	Bacteria
OTU_632	17	27	21	13	13	22	11	14	11	7	10	14	12	11	0	15	0	3	6	4	3	3	Bacteria	Proteobacteria	Gammaproteobacteria	Steroidobacterales	Steroidobacteraceae	Steroidobacter
OTU_633	3	6	4	22	59	26	0	0	1	1	1	0	1	2	0	0	0	1	0	1	0	0	Bacteria	Myxococcota	Polyangia	Polyangiales	Polyangiaceae	Polyangium
OTU_634	0	0	1	6	29	1	1	30	1	0	1	8	1	2	8	0	3	0	4	6	0	0	Bacteria	Bacteroidota	Bacteroidia	Flavobacteriales	Flavobacteriaceae	Flavobacterium
OTU_635	0	0	0	6	1	7	3	12	5	15	13	9	13	11	0	0	0	0	0	0	1	1	Bacteria	Proteobacteria	Alphaproteobacteria	Sphingomonadales	Sphingomonadaceae	Sphingomonas
OTU_636	22	12	20	16	12	14	1	1	1	1	1	1	2	0	1	0	0	0	0	0	0	0	Bacteria	unidentified_Bacteria	Bacteroidia	Chitinophagales	Saprospiraceae
OTU_637	17	17	28	32	26	27	1	0	0	2	1	4	2	3	0	0	0	0	0	0	0	0	Bacteria	Verrucomicrobiota	Verrucomicrobiae	Pedosphaerales	Pedosphaeraceae
OTU_638	6	8	6	13	11	21	9	11	3	6	5	3	4	0	0	0	0	4	0	0	0	0	Bacteria	Proteobacteria	Gammaproteobacteria	Burkholderiales	TRA3-20
OTU_639	21	14	13	13	22	15	0	1	1	0	0	1	0	0	0	0	0	0	0	0	0	0	Bacteria	Acidobacteriota	Subgroup_5
OTU_640	0	0	0	0	0	0	0	0	0	0	1	0	0	0	8	11	7	9	5	4	7	17	Bacteria
OTU_641	10	18	19	8	4	17	3	2	4	2	3	5	1	0	0	0	0	0	0	0	0	0	Bacteria	Proteobacteria	Alphaproteobacteria	Sphingomonadales	Sphingomonadaceae	Sphingomonas
OTU_642	21	20	20	20	15	14	1	11	4	1	5	12	11	1	0	0	0	1	0	0	0	1	Bacteria	Proteobacteria	Alphaproteobacteria	Sphingomonadales	Sphingomonadaceae	Ellin6055
OTU_643	0	1	0	1	2	1	1	20	4	15	2	3	6	37	0	0	0	0	0	0	3	0	Bacteria	Proteobacteria	Alphaproteobacteria	Sphingomonadales	Sphingomonadaceae	Sphingomonas
OTU_644	0	0	0	6	3	5	12	4	3	13	16	4	9	3	2	2	0	0	0	0	0	0	Bacteria	Proteobacteria	Alphaproteobacteria	Rickettsiales	SM2D12
OTU_645	1	0	2	5	0	17	4	8	11	1	1	2	2	7	3	10	0	0	7	7	0	0	Bacteria	unidentified_Bacteria	Bacteroidia	Cytophagales	Microscillaceae
OTU_646	36	29	35	47	49	52	5	16	15	15	25	21	19	20	3	4	11	17	11	13	10	10	Bacteria	Proteobacteria	Alphaproteobacteria	Dongiales	Dongiaceae	Dongia
OTU_647	19	15	24	16	7	19	3	1	1	1	1	7	3	1	0	0	0	0	0	0	0	0	Bacteria	Proteobacteria	Alphaproteobacteria	Sphingomonadales	Sphingomonadaceae	Sphingomonas
OTU_648	1	0	0	0	1	2	0	1	1	6	3	9	4	12	14	27	24	7	32	22	11	17	Bacteria	Verrucomicrobiota	Verrucomicrobiae	Verrucomicrobiales	Rubritaleaceae	Luteolibacter
OTU_649	3	2	2	17	14	15	8	4	3	3	10	6	3	5	0	0	0	0	0	0	0	0	Bacteria	Planctomycetota	vadinHA49
OTU_650	0	0	0	0	0	2	1	1	0	2	0	0	0	0	4	7	15	14	21	13	9	4	Bacteria	Planctomycetes	unidentified_Planctomycetes	Pirellulales	Pirellulaceae	Pir4_lineage	Planctomycetes_bacterium
OTU_651	10	13	19	11	17	5	5	2	4	1	2	1	5	3	0	0	0	0	0	0	0	1	Bacteria	Proteobacteria	Alphaproteobacteria	Sphingomonadales	Sphingomonadaceae	Sphingomonas
OTU_652	0	0	0	1	1	2	1	1	2	4	19	5	16	5	2	6	2	1	20	2	4	2	Bacteria	Proteobacteria	Gammaproteobacteria	Enterobacterales	Alteromonadaceae	Rheinheimera
OTU_653	2	1	3	5	5	2	5	1	4	5	13	20	10	10	0	2	0	0	2	2	6	0	Bacteria	Proteobacteria	Gammaproteobacteria	Burkholderiales	Comamonadaceae
OTU_654	17	23	23	8	13	23	9	12	7	6	7	12	10	3	0	0	0	0	0	0	0	0	Bacteria
OTU_655	5	3	5	5	11	6	5	8	3	3	6	7	7	7	3	5	0	2	3	3	0	2	Bacteria	unidentified_Bacteria	Alphaproteobacteria	Rhizobiales	Xanthobacteraceae	unidentified_Xanthobacteraceae
OTU_656	6	5	20	33	12	16	2	2	4	2	3	4	1	2	1	0	0	0	2	0	2	2	Bacteria	Bacteroidota	Bacteroidia	Sphingobacteriales	env.OPS_17
OTU_657	17	12	14	14	17	13	1	1	2	2	3	4	5	1	4	0	0	0	0	0	0	0	Bacteria	Proteobacteria	Alphaproteobacteria	Sphingomonadales	Sphingomonadaceae	Sphingomonas
OTU_658	21	26	14	14	4	4	1	0	0	0	0	1	0	0	0	0	0	0	0	0	0	0	Bacteria	Planctomycetota	Phycisphaerae	Tepidisphaerales	WD2101_soil_group
OTU_659	0	0	0	22	1	2	0	2	1	11	6	15	29	2	0	0	0	0	0	0	5	1	Bacteria	Proteobacteria	Gammaproteobacteria	Burkholderiales	Oxalobacteraceae	Massilia
OTU_660	11	9	10	6	8	20	4	5	1	5	5	1	1	0	9	3	5	14	0	3	0	1	Bacteria	Proteobacteria	Gammaproteobacteria	unidentified_Gammaproteobacteria	unidentified_Gammaproteobacteria	Acidibacter
OTU_661	4	9	14	21	37	31	2	6	2	2	3	1	4	3	3	0	0	0	0	0	0	0	Bacteria	unidentified_Bacteria	Alphaproteobacteria	Rhizobiales	Xanthobacteraceae
OTU_662	3	7	1	13	28	22	4	1	3	2	3	3	5	0	0	0	0	1	0	0	0	1	Bacteria	Bacteroidota	Bacteroidia	Sphingobacteriales	env.OPS_17
OTU_663	0	0	0	0	0	0	0	0	0	0	0	3	0	0	3	13	26	10	6	5	14	9	Bacteria	Bdellovibrionota	Oligoflexia	Silvanigrellales	Silvanigrellaceae	Silvanigrella
OTU_664	25	27	25	7	25	25	3	6	0	0	2	1	1	1	0	0	0	0	0	0	0	0	Bacteria	Proteobacteria	Gammaproteobacteria	PLTA13
OTU_665	2	1	8	5	27	9	3	4	4	8	10	6	6	12	1	2	1	0	4	1	0	1	Bacteria	Proteobacteria	Alphaproteobacteria	Sphingomonadales	Sphingomonadaceae	Sphingomonas	Sphingomonas_koreensis
OTU_666	14	8	7	15	21	26	0	0	0	0	0	0	0	0	0	0	0	0	0	0	0	0	Bacteria	Verrucomicrobiota	Verrucomicrobiae	Pedosphaerales	Pedosphaeraceae
OTU_667	0	0	1	0	0	8	2	5	9	4	1	3	2	4	2	14	5	3	8	1	0	5	Bacteria	Bacteroidota	Bacteroidia	Cytophagales	Microscillaceae
OTU_668	1	1	0	7	12	15	7	9	10	10	7	7	12	14	6	9	11	3	2	1	2	0	Bacteria	Proteobacteria	Alphaproteobacteria	Rhizobiales	Devosiaceae	Devosia
OTU_669	21	22	21	10	13	8	6	5	1	2	6	5	1	1	0	0	0	0	0	0	0	0	Bacteria	MBNT15
OTU_670	5	5	10	10	17	14	10	14	10	16	10	18	23	13	1	1	1	1	0	7	2	2	Bacteria	Proteobacteria	Alphaproteobacteria	Sphingomonadales	Sphingomonadaceae
OTU_671	11	10	13	5	3	23	4	7	2	3	5	3	3	0	0	0	0	0	0	0	0	0	Bacteria	unidentified_Bacteria	Acidimicrobiia	Actinomarinales
OTU_672	0	0	0	1	1	0	1	0	0	0	1	1	2	1	0	0	0	0	0	0	0	0	Bacteria	unidentified_Bacteria	Vicinamibacteria	Vicinamibacterales
OTU_673	16	0	3	4	9	11	8	10	16	11	11	10	7	4	1	0	5	0	1	3	1	0	Bacteria	Planctomycetota	vadinHA49
OTU_674	0	0	0	3	8	3	17	11	7	6	14	13	14	5	13	28	7	7	20	11	14	14	Bacteria	Planctomycetes	unidentified_Planctomycetes	Planctomycetales	Schlesneriaceae	Planctopirus
OTU_675	0	2	0	1	0	1	0	0	0	0	1	2	0	0	0	0	0	0	0	0	0	0	Bacteria	unidentified_Bacteria	Vicinamibacteria	Vicinamibacterales
OTU_676	3	9	10	39	18	14	6	5	9	8	4	10	9	5	2	1	0	0	2	7	0	1	Bacteria	Verrucomicrobiota	Verrucomicrobiae	Pedosphaerales	Pedosphaeraceae	Ellin517
OTU_677	0	0	0	0	11	0	0	0	1	0	0	1	0	2	11	29	11	23	4	19	16	7	Bacteria	Verrucomicrobiota	Verrucomicrobiae	Opitutales	Opitutaceae	Opitutus
OTU_678	1	2	0	0	90	0	0	0	0	0	0	0	0	1	0	0	0	2	0	0	0	0	Bacteria	Proteobacteria	Gammaproteobacteria	Burkholderiales	Rhodocyclaceae	Uliginosibacterium
OTU_679	2	0	1	0	0	1	1	1	4	0	2	1	2	5	0	0	0	0	0	1	0	1	Bacteria	Proteobacteria	Gammaproteobacteria	Burkholderiales	Oxalobacteraceae	Massilia
OTU_680	0	0	0	0	0	0	0	0	0	0	0	0	1	0	1	0	0	0	0	0	0	0	Bacteria	Proteobacteria	Gammaproteobacteria	Burkholderiales	Comamonadaceae	Rhizobacter
OTU_681	2	1	2	9	5	15	11	10	11	5	9	5	12	6	0	0	0	0	0	7	0	1	Bacteria	Proteobacteria	Alphaproteobacteria	Caulobacterales	Caulobacteraceae	Phenylobacterium
OTU_682	3	4	7	19	15	14	11	4	0	0	7	4	3	4	0	3	0	0	0	0	0	0	Bacteria	unidentified_Bacteria	Alphaproteobacteria	Rhizobiales	Xanthobacteraceae
OTU_683	6	12	9	35	38	31	6	5	8	3	3	6	4	3	1	0	0	0	0	0	0	0	Bacteria	Proteobacteria	Gammaproteobacteria	Burkholderiales	B1-7BS
OTU_684	1	3	1	4	1	5	4	8	2	4	9	10	15	7	6	2	2	0	2	0	4	1	Bacteria	Proteobacteria	Alphaproteobacteria	Rhizobiales	Beijerinckiaceae	alphaI_cluster
OTU_685	14	24	24	30	12	21	0	0	3	1	3	6	3	2	0	0	0	0	0	0	0	0	Bacteria
OTU_686	18	19	22	15	19	30	0	1	0	0	0	0	0	0	0	0	0	0	0	0	0	0	Bacteria	Acidobacteriota	Subgroup_22
OTU_687	3	4	8	24	29	34	8	12	5	8	19	7	15	9	0	0	2	0	0	0	1	0	Bacteria	unidentified_Bacteria	Alphaproteobacteria	Azospirillales
OTU_688	13	16	17	7	21	17	0	0	0	0	1	0	0	0	0	0	0	0	0	0	0	0	Bacteria	Acidobacteriota	Subgroup_22
OTU_689	3	4	8	4	6	10	4	9	1	6	2	5	10	4	0	0	0	0	0	6	0	3	Bacteria	Proteobacteria	Gammaproteobacteria	Burkholderiales	Comamonadaceae	Methylibium
OTU_690	12	20	9	1	23	5	3	5	0	2	0	3	1	0	0	0	0	0	0	0	0	0	Bacteria	Desulfobacterota	Desulfuromonadia	Desulfuromonadales	Desulfuromonadaceae
OTU_691	25	42	41	24	12	17	0	1	1	1	0	0	0	0	0	0	0	0	0	0	0	0	Bacteria	unidentified_Bacteria	unidentified_Bacteria	Gemmatimonadales	Gemmatimonadaceae
OTU_692	14	3	5	48	13	6	0	0	1	0	0	1	0	0	0	0	0	0	0	0	0	0	Bacteria	Gemmatimonadota	Longimicrobia	Longimicrobiales	Longimicrobiaceae	YC-ZSS-LKJ147
OTU_693	1	0	2	2	2	0	1	1	1	7	9	17	20	18	0	0	0	0	2	2	4	0	Bacteria	Proteobacteria	Gammaproteobacteria	Pseudomonadales	Pseudomonadaceae	Pseudomonas
OTU_694	15	18	61	24	10	12	5	7	2	3	3	2	3	2	0	0	0	0	0	0	0	0	Bacteria	Bacteroidota	Bacteroidia	Flavobacteriales	Flavobacteriaceae	Flavobacterium
OTU_695	0	0	0	0	0	1	0	1	0	0	0	0	1	0	0	0	0	0	0	0	0	0	Bacteria	unidentified_Bacteria	Vicinamibacteria	Vicinamibacterales
OTU_696	1	1	3	8	10	11	4	7	14	6	7	13	9	4	3	7	0	3	0	4	4	2	Bacteria	Planctomycetes	unidentified_Planctomycetes	Pirellulales	Pirellulaceae	Pirellula
OTU_697	17	14	23	16	11	13	0	0	0	0	0	0	1	0	0	0	0	0	0	0	0	0	Bacteria	Bacteroidota	Rhodothermia	Rhodothermales	Rhodothermaceae
OTU_698	4	4	0	3	3	6	0	0	0	7	5	6	9	5	0	0	4	0	8	5	17	3	Bacteria	Proteobacteria	Alphaproteobacteria	Caulobacterales	Caulobacteraceae	Brevundimonas
OTU_699	0	0	0	5	3	2	6	6	27	6	3	2	2	5	13	0	0	1	2	0	1	1	Bacteria	Proteobacteria	Alphaproteobacteria	Caulobacterales	Caulobacteraceae	Phenylobacterium
OTU_700	1	0	1	0	0	1	0	0	0	0	0	0	0	0	0	0	0	0	0	0	0	0	Bacteria	Bacteroidota	Bacteroidia	Chitinophagales	Chitinophagaceae
OTU_701	20	19	22	20	14	11	0	0	0	0	0	0	1	0	0	0	0	0	0	0	0	0	Bacteria	unidentified_Bacteria	unidentified_Bacteria	Gemmatimonadales	Gemmatimonadaceae
OTU_702	17	18	32	1	1	0	0	0	0	2	1	0	1	0	3	0	0	4	0	0	0	0	Bacteria	Firmicutes	Bacilli	Bacillales	Bacillaceae	Bacillus	Bacillus_mycoides
OTU_703	13	13	17	15	18	7	5	1	0	0	3	0	2	1	0	0	1	0	0	0	0	0	Bacteria	Proteobacteria	Gammaproteobacteria	Burkholderiales	TRA3-20
OTU_704	6	14	12	4	0	5	2	11	5	7	27	14	18	12	0	2	6	1	0	2	5	0	Bacteria	Proteobacteria	Alphaproteobacteria	Rhizobiales	Beijerinckiaceae	Microvirga
OTU_705	5	7	6	2	3	4	1	6	2	12	8	5	7	15	0	0	3	3	0	5	1	0	Bacteria	Actinobacteria	unidentified_Actinobacteria	Micrococcales	Microbacteriaceae	Microbacterium
OTU_706	0	1	1	3	23	25	8	2	4	5	2	2	1	1	0	1	0	0	0	1	0	0	Bacteria	Proteobacteria	Gammaproteobacteria	Pseudomonadales	Halomonadaceae	Halomonas
OTU_707	5	7	7	12	5	15	4	8	9	6	7	12	8	10	0	0	1	0	0	1	0	0	Bacteria	Proteobacteria	Alphaproteobacteria	Caulobacterales	Caulobacteraceae	Phenylobacterium
OTU_708	7	12	14	14	10	14	6	7	1	2	4	4	8	0	0	0	4	0	0	0	0	0	Bacteria
OTU_709	0	0	0	6	3	11	1	2	2	4	7	8	2	62	0	2	2	0	0	2	6	0	Bacteria	Proteobacteria	Alphaproteobacteria	Caulobacterales	Caulobacteraceae	Caulobacter
OTU_710	3	5	6	14	22	14	2	8	9	4	6	2	6	3	0	2	0	1	0	1	0	0	Bacteria	unidentified_Bacteria	Alphaproteobacteria
OTU_711	2	3	0	13	1	35	2	2	0	2	7	3	3	1	0	3	0	0	0	3	0	5	Bacteria	Proteobacteria	Gammaproteobacteria	Pseudomonadales	Cellvibrionaceae	Cellvibrio
OTU_712	1	0	1	0	0	1	1	0	0	0	0	0	1	0	0	0	0	0	0	0	0	0	Bacteria	unidentified_Bacteria	Vicinamibacteria	Vicinamibacterales
OTU_713	4	2	3	4	2	2	5	15	4	18	14	15	12	5	0	0	2	0	0	0	1	0	Bacteria	Actinobacteriota	Thermoleophilia	Solirubrobacterales	Solirubrobacteraceae	Solirubrobacter
OTU_714	10	9	11	27	40	32	1	0	1	0	2	0	0	0	0	0	0	0	0	0	0	0	Bacteria	unidentified_Bacteria	Verrucomicrobiae	Pedosphaerales	Pedosphaeraceae
OTU_715	0	1	2	0	1	2	2	3	1	8	4	2	5	9	9	10	17	8	7	3	6	6	Bacteria	Proteobacteria	Alphaproteobacteria	Rhizobiales	Rhizobiaceae
OTU_716	0	1	0	2	1	2	4	8	12	2	7	1	7	0	5	2	13	5	3	9	6	5	Bacteria	Planctomycetes	unidentified_Planctomycetes	Pirellulales	Pirellulaceae	Pirellula
OTU_717	6	17	16	21	8	26	5	3	0	5	3	2	1	3	0	0	0	0	0	0	0	0	Bacteria	Chloroflexi	JG30-KF-CM66
OTU_718	1	0	1	0	2	0	16	6	4	8	15	15	11	9	0	0	0	0	0	1	0	0	Bacteria	Chloroflexi	Anaerolineae	RBG-13-54-9
OTU_719	13	10	21	9	15	8	0	0	0	0	0	0	0	0	0	0	0	0	0	0	0	0	Bacteria	Acidobacteriota	Subgroup_22
OTU_720	1	0	0	15	22	9	7	17	14	4	6	11	7	8	0	0	8	0	0	0	0	0	Bacteria	unidentified_Bacteria	Alphaproteobacteria	Caulobacterales	Caulobacteraceae
OTU_721	0	1	0	0	0	1	0	0	0	0	0	0	0	1	0	0	0	0	0	0	0	0	Bacteria	unidentified_Bacteria	Vicinamibacteria	Vicinamibacterales
OTU_722	12	2	5	7	1	14	0	2	5	1	3	6	2	1	3	1	2	1	4	0	6	2	Bacteria	Myxococcota	Polyangia	Nannocystales	Nannocystaceae	Nannocystis
OTU_723	19	16	14	15	16	10	7	7	7	6	8	3	5	4	0	1	0	0	0	0	0	0	Bacteria	Proteobacteria	Gammaproteobacteria	Burkholderiales	SC-I-84
OTU_724	1	1	1	18	23	8	9	6	4	4	3	6	1	1	0	0	0	0	0	1	0	0	Bacteria	Verrucomicrobiota	Verrucomicrobiae	Pedosphaerales	Pedosphaeraceae
OTU_725	5	4	3	10	13	14	9	3	6	3	2	5	9	2	0	2	0	0	1	0	1	0	Bacteria
OTU_726	0	0	0	1	0	0	2	1	8	3	6	4	6	6	7	8	7	3	11	4	8	12	Bacteria	Proteobacteria	Alphaproteobacteria	Rhizobiales	Rhizobiaceae	Allorhizobium-Neorhizobium-Pararhizobium-Rhizobium
OTU_727	0	0	0	0	3	2	1	1	3	12	5	1	10	2	8	10	9	9	2	7	7	6	Bacteria	Proteobacteria	Alphaproteobacteria	Rhizobiales	Rhizobiaceae	Mesorhizobium
OTU_728	23	27	25	6	14	26	7	11	5	3	11	5	5	9	0	0	1	1	3	0	2	1	Bacteria	Actinobacteriota	Thermoleophilia	Gaiellales	Gaiellaceae	Gaiella
OTU_729	1	4	2	2	1	2	6	9	4	6	10	7	6	12	2	0	0	2	0	0	0	0	Bacteria	Proteobacteria	Alphaproteobacteria	Sphingomonadales	Sphingomonadaceae	Altererythrobacter
OTU_730	0	0	0	2	0	2	1	2	4	3	5	6	9	5	10	18	4	7	2	4	1	4	Bacteria	Proteobacteria	Alphaproteobacteria	Rhizobiales	Rhizobiaceae	Allorhizobium-Neorhizobium-Pararhizobium-Rhizobium
OTU_731	0	1	5	1	7	1	2	6	1	2	37	9	17	3	0	17	0	0	1	3	5	0	Bacteria	Bacteroidota	Bacteroidia	Flavobacteriales	Flavobacteriaceae	Flavobacterium	Flavobacterium_johnsoniae
OTU_732	5	3	5	16	18	21	2	0	0	0	2	0	0	0	0	0	0	0	0	0	0	0	Bacteria
OTU_733	6	12	10	19	34	11	1	0	0	0	0	1	0	0	0	0	0	0	0	0	0	0	Bacteria	Acidobacteriota	Thermoanaerobaculia	Thermoanaerobaculales	Thermoanaerobaculaceae	Subgroup_10
OTU_734	3	1	0	7	10	9	8	7	11	3	2	2	3	12	1	4	0	2	1	0	0	0	Bacteria	Proteobacteria	Alphaproteobacteria	Reyranellales	Reyranellaceae	Reyranella
OTU_735	21	8	16	10	12	24	1	0	1	0	0	1	1	1	0	0	0	0	0	0	0	0	Bacteria	Planctomycetota	Pla3_lineage
OTU_736	27	16	36	2	8	3	0	0	0	0	0	0	0	0	0	0	0	0	0	0	0	0	Bacteria	unidentified_Bacteria	unidentified_Bacteria	Gemmatimonadales	Gemmatimonadaceae
OTU_738	3	2	6	4	0	3	0	3	0	3	8	22	16	8	0	2	5	0	0	0	3	3	Bacteria	Proteobacteria	Gammaproteobacteria	Burkholderiales	Chromobacteriaceae	Vogesella
OTU_739	3	3	2	15	24	13	1	3	1	2	0	1	0	5	14	6	7	1	4	2	4	4	Bacteria	Myxococcota	Polyangia	Polyangiales	BIrii41
OTU_740	3	3	15	12	24	22	0	0	0	0	0	0	0	0	0	0	0	0	0	0	0	0	Bacteria	Kapabacteria	unidentified_Kapabacteria	Kapabacteriales
OTU_741	17	12	12	9	4	4	3	3	2	1	0	2	4	3	0	0	0	0	0	0	0	0	Bacteria	Actinobacteria	unidentified_Actinobacteria	0319-7L14
OTU_742	6	23	15	13	6	11	0	0	0	0	0	0	1	0	0	2	0	0	0	0	0	0	Bacteria	Gemmatimonadota	Longimicrobia	Longimicrobiales	Longimicrobiaceae
OTU_743	0	0	0	2	1	0	2	2	0	3	5	13	4	6	0	0	1	0	1	0	0	1	Bacteria	Proteobacteria	Gammaproteobacteria	Burkholderiales	Oxalobacteraceae	Massilia	Massilia_varians
OTU_744	6	10	2	0	0	0	2	7	8	5	9	5	8	15	0	0	0	0	1	2	1	4	Bacteria	Proteobacteria	Gammaproteobacteria	Enterobacterales	Enterobacteriaceae	Pseudocitrobacter	Enterobacteriaceae_bacterium_strain_FGI_57
OTU_745	0	0	2	1	0	4	6	2	3	2	6	3	3	3	0	12	2	2	13	7	1	6	Bacteria	unidentified_Bacteria	Chloroflexia	Chloroflexales	Roseiflexaceae
OTU_746	3	1	0	1	0	0	0	0	78	1	0	0	0	0	0	0	0	0	0	0	0	0	Bacteria	Chloroflexi	Chloroflexia	Chloroflexales
OTU_747	85	156	44	18	8	17	206	202	229	155	112	133	140	131	47	56	50	45	88	64	126	75	Bacteria	Proteobacteria	Gammaproteobacteria	Burkholderiales	Oxalobacteraceae
OTU_748	6	14	11	17	20	21	9	8	4	5	5	7	7	2	0	0	0	0	0	1	0	0	Bacteria	Planctomycetes	unidentified_Planctomycetes	Pirellulales	Pirellulaceae	Pirellula
OTU_749	5	5	7	7	4	11	5	11	0	7	3	5	7	3	0	0	0	0	0	0	0	0	Bacteria	Proteobacteria	Gammaproteobacteria	Burkholderiales	SC-I-84
OTU_750	0	1	0	0	3	7	2	0	4	7	3	3	9	10	1	6	1	5	5	3	3	2	Bacteria	Proteobacteria	Alphaproteobacteria	Rhizobiales	Devosiaceae	Devosia
OTU_751	14	18	12	18	7	8	6	5	1	5	1	6	6	4	0	0	0	0	1	0	0	1	Bacteria	Bacteroidota	Bacteroidia	Chitinophagales	Chitinophagaceae	Dinghuibacter
OTU_752	0	68	0	0	0	0	0	0	0	0	0	0	0	0	0	0	0	0	0	0	0	0	Bacteria	Bacteroidota	Bacteroidia	Flavobacteriales	Flavobacteriaceae	Flavobacterium
OTU_753	5	3	5	12	11	10	6	4	2	5	4	0	2	1	0	0	3	1	0	0	1	2	Bacteria	Proteobacteria	Alphaproteobacteria	Sphingomonadales	Sphingomonadaceae	Altererythrobacter
OTU_754	7	10	6	25	13	12	1	0	0	2	0	4	2	2	0	0	0	0	0	0	0	0	Bacteria	Proteobacteria	Gammaproteobacteria
OTU_755	0	0	0	2	5	3	10	18	13	10	3	9	6	3	2	0	0	1	0	1	0	0	Bacteria
OTU_756	12	12	21	3	7	12	1	2	0	1	4	1	1	0	0	0	0	0	0	0	0	0	Bacteria	unidentified_Bacteria	Desulfuromonadia	Geobacterales	Geobacteraceae
OTU_757	5	6	5	6	8	6	8	13	6	2	4	6	5	4	0	0	0	0	2	0	0	0	Bacteria	Verrucomicrobiota	Verrucomicrobiae	Chthoniobacterales	Chthoniobacteraceae	Chthoniobacter
OTU_758	17	14	11	19	20	23	4	1	1	0	0	1	3	0	0	0	0	0	0	0	0	0	Bacteria	unidentified_Bacteria	unidentified_Bacteria	Gemmatimonadales	Gemmatimonadaceae
OTU_759	5	4	1	13	11	25	4	10	4	3	3	8	2	4	0	0	0	0	0	0	2	0	Bacteria	Chloroflexi	TK10
OTU_760	3	3	4	21	11	14	0	1	3	2	3	7	1	0	0	1	0	0	0	0	0	0	Bacteria	Bacteroidota	Bacteroidia	Chitinophagales	Chitinophagaceae
OTU_761	39	15	34	0	0	0	0	0	0	0	0	0	1	0	0	0	0	0	0	0	0	0	Bacteria	Proteobacteria	Gammaproteobacteria	Burkholderiales	Burkholderiaceae	Burkholderia-Caballeronia-Paraburkholderia
OTU_762	3	9	6	15	14	20	7	3	0	0	0	0	1	0	0	0	0	0	0	0	0	0	Bacteria	Acidobacteriota	Acidobacteriae	Bryobacterales	Bryobacteraceae	Bryobacter
OTU_763	19	10	13	6	2	5	1	2	1	1	1	1	4	4	0	0	0	0	0	0	0	0	Bacteria	Planctomycetota	Phycisphaerae	Phycisphaerales	Phycisphaeraceae	SM1A02
OTU_765	17	17	13	13	14	21	5	1	0	1	1	2	2	0	0	0	0	0	0	0	0	0	Bacteria	Acidobacteriota	Subgroup_5
OTU_766	1	3	2	2	0	2	1	0	1	2	4	9	4	2	0	10	6	1	6	3	2	23	Bacteria	Bacteroidota	Bacteroidia	Flavobacteriales	Flavobacteriaceae	Flavobacterium
OTU_767	0	0	1	0	0	3	13	3	5	3	2	19	12	8	0	0	0	0	1	0	0	0	Bacteria	Proteobacteria	Gammaproteobacteria	Burkholderiales
OTU_768	0	0	0	1	2	0	3	10	1	6	6	6	2	3	0	5	5	6	4	5	9	10	Bacteria	Planctomycetes	unidentified_Planctomycetes	Pirellulales	Pirellulaceae	Pirellula
OTU_769	13	14	12	12	7	11	6	4	1	0	2	3	5	3	0	0	0	0	0	2	0	0	Bacteria	NB1-j
OTU_770	1	6	0	10	7	6	9	5	4	5	17	13	25	7	4	0	1	0	0	0	0	1	Bacteria	Proteobacteria	Gammaproteobacteria	Burkholderiales	Oxalobacteraceae	Noviherbaspirillum
OTU_771	14	6	7	14	7	41	7	4	2	4	3	5	4	4	0	0	0	0	0	0	0	0	Bacteria	Chloroflexi	TK10
OTU_772	16	21	13	18	9	8	1	0	0	0	0	0	0	0	0	0	0	0	0	0	0	0	Bacteria
OTU_773	12	12	14	8	10	16	4	0	1	1	0	0	0	0	0	0	0	0	0	0	0	0	Bacteria	Latescibacterota
OTU_774	0	0	0	0	0	1	0	0	0	0	0	0	0	0	0	0	0	0	0	0	0	0	Bacteria	Proteobacteria	Alphaproteobacteria	Sphingomonadales	Sphingomonadaceae	Ellin6055
OTU_775	3	3	2	3	4	0	4	7	19	9	4	8	5	17	1	2	0	2	7	2	0	2	Bacteria	Verrucomicrobiota	Verrucomicrobiae	Verrucomicrobiales	Verrucomicrobiaceae	Roseimicrobium	Roseimicrobium_gellanilyticum
OTU_776	34	14	19	13	28	37	2	2	1	1	0	0	0	0	0	0	0	0	0	0	0	0	Bacteria	Planctomycetota	OM190
OTU_777	10	11	12	9	0	6	4	4	1	3	11	7	6	9	0	0	0	0	0	1	0	0	Bacteria	Actinobacteria	unidentified_Actinobacteria	Micrococcales	Micrococcaceae	Arthrobacter	Arthrobacter_globiformis
OTU_778	0	1	2	1	0	0	1	0	1	0	1	4	1	0	6	8	0	2	0	4	2	4	Bacteria
OTU_779	22	21	11	43	13	14	0	2	0	0	1	1	1	1	0	0	0	0	0	0	0	0	Bacteria	Gemmatimonadetes	unidentified_Gemmatimonadetes	Gemmatimonadales	Gemmatimonadaceae	Gemmatimonas
OTU_780	47	36	54	73	86	92	30	20	22	12	16	24	14	10	0	1	1	1	1	3	1	2	Bacteria	Proteobacteria	Gammaproteobacteria	CCD24
OTU_781	1	1	1	2	1	8	6	8	0	5	14	7	10	8	0	1	0	3	0	0	0	0	Bacteria	Proteobacteria	Gammaproteobacteria	Burkholderiales	B1-7BS
OTU_782	12	6	15	15	17	18	15	29	3	7	12	17	12	8	0	0	0	0	0	0	0	0	Bacteria	MBNT15
OTU_783	29	24	20	33	34	46	4	3	2	2	2	6	4	6	0	0	0	1	0	0	0	0	Bacteria	Proteobacteria	Gammaproteobacteria	PLTA13
OTU_784	17	12	11	13	5	11	2	3	0	0	0	3	1	0	0	0	0	0	0	0	0	0	Bacteria	Armatimonadota	Chthonomonadetes	Chthonomonadales
OTU_785	5	3	6	6	11	16	4	6	2	1	6	4	1	1	0	0	0	0	0	0	0	0	Bacteria	unidentified_Bacteria	Vicinamibacteria	Vicinamibacterales
OTU_786	0	0	0	0	0	0	4	1	0	0	1	3	2	0	0	1	0	0	0	1	3	2	Bacteria
OTU_787	0	0	0	0	0	0	0	0	1	0	0	0	0	0	0	0	0	0	0	0	0	0	Bacteria	Proteobacteria	Alphaproteobacteria	Sphingomonadales	Sphingomonadaceae	Ellin6055
OTU_788	13	8	4	14	6	7	3	5	1	4	7	7	6	6	0	0	1	2	0	0	1	1	Bacteria	Proteobacteria	Gammaproteobacteria	Xanthomonadales	Rhodanobacteraceae	Ahniella
OTU_789	19	5	22	9	4	6	3	2	3	2	4	5	3	5	0	0	0	0	0	0	0	0	Bacteria	Proteobacteria	Alphaproteobacteria	Sphingomonadales	Sphingomonadaceae	Sphingomonas
OTU_791	7	14	7	0	1	6	7	8	0	5	9	3	7	7	0	0	1	0	0	1	1	1	Bacteria	Proteobacteria	Alphaproteobacteria	Rhizobiales	Beijerinckiaceae	Microvirga
OTU_792	10	9	4	13	19	9	1	1	0	1	0	1	1	1	0	0	0	0	0	0	0	0	Bacteria	unidentified_Bacteria	Verrucomicrobiae	Pedosphaerales	Pedosphaeraceae
OTU_793	0	0	0	2	1	0	6	7	7	4	7	7	3	0	0	0	19	0	0	3	0	4	Bacteria	Bdellovibrionota	Oligoflexia	Oligoflexales	Oligoflexaceae	Oligoflexus
OTU_794	10	14	15	6	9	9	2	0	0	0	0	3	1	1	0	0	0	0	0	0	0	0	Bacteria	unidentified_Bacteria	Bacteroidia	Chitinophagales	Saprospiraceae
OTU_795	6	14	7	13	13	3	3	2	0	1	1	2	2	0	0	2	0	0	0	0	0	0	Bacteria	Planctomycetota	OM190
OTU_796	4	6	7	4	19	18	2	2	1	0	0	1	1	1	0	0	0	1	0	0	0	0	Bacteria	unidentified_Bacteria	Alphaproteobacteria
OTU_798	0	0	0	0	2	2	0	0	1	2	1	3	1	5	12	11	12	14	8	3	7	4	Bacteria	Proteobacteria	Alphaproteobacteria	Rhizobiales	Devosiaceae	Devosia
OTU_799	0	0	2	0	0	0	5	0	2	0	0	0	1	1	3	8	9	9	5	11	12	11	Bacteria	Proteobacteria	Alphaproteobacteria	Rhizobiales	Pleomorphomonadaceae	Chthonobacter	Chthonobacter_albigriseus
OTU_800	3	1	1	1	1	1	7	20	12	3	4	7	18	3	11	1	25	4	0	3	1	5	Bacteria	Proteobacteria	Gammaproteobacteria	Burkholderiales	Alcaligenaceae	Achromobacter
OTU_801	1	1	1	15	16	8	7	7	1	1	4	6	0	2	0	1	0	0	0	0	0	0	Bacteria	unidentified_Bacteria	Saccharimonadia	Saccharimonadales	YM_S32_TM7_50_20
OTU_802	0	0	3	2	2	2	16	6	2	6	35	35	32	47	97	191	66	58	137	81	89	144	Bacteria	Proteobacteria	Gammaproteobacteria	Burkholderiales	Comamonadaceae	Acidovorax
OTU_803	0	0	0	0	0	0	39	16	7	7	0	0	0	0	2	0	0	2	0	0	0	0	Bacteria	Proteobacteria	Gammaproteobacteria	Burkholderiales
OTU_804	26	33	47	0	0	0	1	0	1	1	0	0	0	0	0	0	0	0	6	0	0	0	Bacteria	Acidobacteriota	Acidobacteriae	Acidobacteriales	Acidobacteriaceae_(Subgroup_1)	Granulicella
OTU_805	0	3	0	2	8	5	0	6	9	7	11	13	4	4	1	0	0	0	1	0	1	0	Bacteria	Proteobacteria	Gammaproteobacteria	Xanthomonadales
OTU_806	14	15	14	10	6	5	2	3	1	4	5	5	7	6	1	0	0	0	0	0	0	0	Bacteria	Bacteroidota	Bacteroidia	Cytophagales	Hymenobacteraceae	Adhaeribacter
OTU_807	0	0	1	5	1	1	1	0	3	1	1	5	2	0	3	27	2	10	1	2	6	5	Bacteria	Bacteroidota	Bacteroidia	Sphingobacteriales
OTU_808	15	18	11	6	8	10	0	0	0	0	1	1	0	0	0	0	0	0	0	0	0	0	Bacteria	Acidobacteriota	Holophagae	Subgroup_7
OTU_809	0	3	0	1	2	0	0	1	0	1	0	1	5	2	4	7	19	16	1	6	5	8	Bacteria	Chloroflexi	Chloroflexia	Chloroflexales	Herpetosiphonaceae	Herpetosiphon
OTU_810	9	9	16	4	9	15	0	0	0	0	0	0	1	0	0	0	0	0	0	0	0	0	Bacteria
OTU_811	0	3	1	6	1	3	2	5	4	7	9	23	13	2	0	0	3	1	0	0	1	1	Bacteria	Proteobacteria	Gammaproteobacteria	Burkholderiales	Oxalobacteraceae	Massilia	Massilia_varians
OTU_812	6	7	20	19	10	29	1	0	0	0	0	0	0	0	0	0	1	0	0	0	0	0	Bacteria	Acidobacteriota	Acidobacteriae	Solibacterales	Solibacteraceae	Candidatus_Solibacter
OTU_813	4	1	2	0	2	2	7	7	6	8	4	6	6	8	3	1	0	0	0	1	0	0	Bacteria
OTU_814	3	0	1	4	2	8	3	6	7	2	3	4	1	5	1	2	1	3	3	3	0	3	Bacteria
OTU_815	12	7	13	10	9	18	0	0	0	0	0	0	1	0	0	0	0	0	0	0	0	0	Bacteria	Bacteroidota	Bacteroidia	Chitinophagales	Chitinophagaceae	Flavisolibacter
OTU_816	9	18	18	3	8	6	1	2	1	1	1	0	1	0	0	0	0	0	0	0	0	0	Bacteria
OTU_817	6	2	0	4	0	0	1	1	0	0	4	2	41	0	0	1	14	0	0	2	3	0	Bacteria	Bacteroidota	Bacteroidia	Flavobacteriales	Flavobacteriaceae	Flavobacterium
OTU_818	10	9	13	6	6	12	8	5	2	4	3	6	4	2	0	0	0	2	0	0	1	0	Bacteria	Acidobacteriota	Thermoanaerobaculia	Thermoanaerobaculales	Thermoanaerobaculaceae	Subgroup_10
OTU_819	0	0	0	12	3	17	7	0	1	5	1	1	1	1	3	1	0	3	6	1	0	4	Bacteria	Bacteroidota	Bacteroidia	Cytophagales	Microscillaceae	Ohtaekwangia
OTU_820	0	0	0	0	0	0	0	0	0	0	0	0	0	0	9	7	4	2	10	11	5	9	Bacteria
OTU_821	1	9	3	3	2	3	8	5	2	1	7	8	7	7	0	0	0	0	0	0	0	0	Bacteria	Actinobacteria	unidentified_Actinobacteria
OTU_822	5	7	6	7	9	9	7	3	0	3	5	2	2	2	0	0	0	0	0	0	0	0	Bacteria	Planctomycetota	Phycisphaerae	Phycisphaerales	Phycisphaeraceae	SM1A02
OTU_823	1	1	3	0	3	0	8	5	11	5	5	9	12	3	0	0	0	0	0	0	0	0	Bacteria	Proteobacteria	Gammaproteobacteria	Burkholderiales	Comamonadaceae
OTU_824	3	8	0	4	4	14	5	3	7	6	9	6	9	5	0	0	0	0	0	0	0	0	Bacteria	Chloroflexi	TK10
OTU_825	11	18	10	13	15	11	1	2	1	0	0	0	0	0	0	0	0	0	0	0	0	0	Bacteria	Latescibacterota
OTU_826	3	8	10	9	12	4	5	4	5	3	4	3	2	4	0	0	0	3	0	0	0	0	Bacteria	Proteobacteria	Gammaproteobacteria	Burkholderiales	TRA3-20
OTU_827	4	1	2	1	1	1	0	0	0	0	0	1	0	1	9	11	4	14	0	6	2	3	Bacteria	Bacteroidota	Bacteroidia	Chitinophagales	Chitinophagaceae
OTU_828	7	8	8	10	11	6	8	16	4	7	8	3	6	3	0	0	0	0	1	0	0	0	Bacteria	MBNT15
OTU_829	15	20	9	5	7	12	3	0	1	0	1	0	3	0	0	0	0	0	0	0	0	0	Bacteria	Chloroflexi	TK10
OTU_830	1	1	0	1	3	1	8	5	5	8	3	9	6	8	5	2	5	0	1	3	0	4	Bacteria	Proteobacteria	Alphaproteobacteria	Rhizobiales	Xanthobacteraceae	Pseudolabrys
OTU_831	0	3	2	3	7	14	6	6	1	4	5	5	9	8	0	0	0	0	0	0	0	1	Bacteria	unidentified_Bacteria	Alphaproteobacteria	Caulobacterales	Caulobacteraceae
OTU_832	1	1	1	21	29	16	7	3	3	0	0	1	1	0	0	0	0	2	0	0	0	0	Bacteria	Bacteroidota	Bacteroidia	Chitinophagales	37-13
OTU_833	12	13	18	6	6	6	1	1	1	2	2	2	2	0	0	0	0	0	0	0	0	0	Bacteria	Actinobacteriota	MB-A2-108
OTU_834	19	17	15	14	22	23	0	0	0	0	0	2	0	0	0	0	0	0	0	0	0	0	Bacteria	Planctomycetota	OM190
OTU_835	0	0	0	0	0	0	0	0	0	0	0	0	0	0	0	1	0	0	0	1	0	0	Bacteria	Proteobacteria	Gammaproteobacteria	Burkholderiales	Comamonadaceae	Inhella
OTU_836	21	15	12	8	11	15	0	0	0	0	0	0	0	0	0	0	0	0	0	0	0	0	Bacteria	Gemmatimonadota	S0134_terrestrial_group
OTU_837	8	3	5	56	1	1	0	0	0	0	0	0	0	0	0	0	0	0	0	0	0	0	Bacteria
OTU_838	9	13	12	1	0	1	7	1	4	0	3	0	13	1	0	0	0	0	0	0	0	0	Bacteria
OTU_839	2	0	4	0	1	0	4	5	2	8	17	7	8	7	0	3	5	5	4	1	0	5	Bacteria	Proteobacteria	Gammaproteobacteria	Burkholderiales	Oxalobacteraceae	Noviherbaspirillum
OTU_840	2	4	1	23	7	32	0	0	1	0	0	0	3	0	1	0	0	0	0	0	0	0	Bacteria	Bacteroidota	Bacteroidia	Cytophagales	Hymenobacteraceae	Adhaeribacter
OTU_841	13	8	11	20	10	9	1	1	2	0	0	0	0	0	0	0	0	0	0	0	0	0	Bacteria	Chloroflexi	TK10
OTU_842	1	0	2	0	4	2	9	9	16	13	19	24	13	12	21	18	2	1	2	3	1	3	Bacteria	unidentified_Bacteria	Chloroflexia	Chloroflexales	Roseiflexaceae
OTU_843	3	0	4	7	5	1	1	0	0	1	8	21	8	13	0	0	0	4	4	8	1	5	Bacteria	Proteobacteria	Gammaproteobacteria	Pseudomonadales	Pseudomonadaceae	Pseudomonas
OTU_844	31	20	23	7	7	12	0	0	0	0	0	0	0	0	0	0	0	0	0	0	0	0	Bacteria
OTU_845	1	0	2	8	9	12	5	8	5	2	5	4	4	3	0	2	0	0	0	4	1	5	Bacteria	unidentified_Bacteria	Alphaproteobacteria
OTU_846	5	3	3	6	5	4	6	4	3	3	10	6	6	5	0	0	0	0	0	0	0	0	Bacteria	Proteobacteria	Gammaproteobacteria	Burkholderiales	B1-7BS
OTU_847	19	7	15	7	5	17	0	0	0	0	0	1	0	0	0	0	0	0	0	0	0	0	Bacteria	Acidobacteriota	Acidobacteriae	Bryobacterales	Bryobacteraceae	Bryobacter
OTU_848	0	0	0	1	0	2	2	5	16	9	2	2	5	5	7	0	7	2	3	1	1	8	Bacteria	Proteobacteria	Alphaproteobacteria	Rhizobiales	Rhizobiaceae	Allorhizobium-Neorhizobium-Pararhizobium-Rhizobium
OTU_849	0	0	0	1	8	2	9	5	7	10	11	11	18	6	0	0	5	0	0	0	0	1	Bacteria	Proteobacteria	Alphaproteobacteria	Sphingomonadales	Sphingomonadaceae	Novosphingobium
OTU_850	0	0	0	0	0	0	0	0	0	0	0	0	0	1	1	0	0	0	1	0	2	1	Bacteria	Proteobacteria	Gammaproteobacteria	Burkholderiales	Comamonadaceae
OTU_851	8	6	8	17	45	32	9	3	3	3	4	5	0	3	0	0	0	0	0	0	0	0	Bacteria	Proteobacteria	Alphaproteobacteria	Puniceispirillales
OTU_852	11	13	16	6	9	11	0	4	5	3	5	5	3	1	0	0	0	0	0	0	0	0	Bacteria	Proteobacteria	Alphaproteobacteria	Rhizobiales	KF-JG30-B3
OTU_853	2	3	5	18	6	6	17	21	39	10	24	24	21	14	9	19	7	12	19	15	3	7	Bacteria	Proteobacteria	Gammaproteobacteria	Burkholderiales	Oxalobacteraceae
OTU_854	14	20	29	27	41	41	1	2	2	1	5	7	5	1	0	0	0	0	0	0	0	0	Bacteria	Proteobacteria	Gammaproteobacteria	Burkholderiales	Nitrosomonadaceae	MND1
OTU_855	10	6	3	8	15	15	1	0	1	2	0	1	1	1	0	0	0	0	0	0	0	0	Bacteria
OTU_856	4	10	4	1	0	1	1	5	13	7	7	8	7	6	0	0	0	0	0	0	0	0	Bacteria	Proteobacteria	Gammaproteobacteria	Enterobacterales	Enterobacteriaceae	Enterobacter	Enterobacter_soli
OTU_857	0	0	0	5	4	6	6	8	3	7	4	14	3	6	1	0	5	0	0	0	0	0	Bacteria	Proteobacteria	Alphaproteobacteria	Acetobacterales	Acetobacteraceae	Roseomonas
OTU_858	11	8	4	1	4	9	3	7	5	2	4	3	4	4	0	0	0	0	0	0	0	0	Bacteria
OTU_859	0	0	0	0	0	0	3	6	1	0	1	2	1	3	0	0	0	0	0	0	1	0	Bacteria	Proteobacteria	Gammaproteobacteria	Burkholderiales	Oxalobacteraceae	Noviherbaspirillum
OTU_860	2	4	1	0	0	3	0	2	1	0	0	0	0	0	0	0	0	48	0	0	4	0	Bacteria	Firmicutes	Bacilli	Bacillales	Bacillaceae	Bacillus	Bacillus_velezensis
OTU_861	12	8	13	7	7	21	0	0	0	0	0	0	0	0	0	0	0	0	0	0	0	0	Bacteria	Acidobacteriota	Subgroup_22
OTU_862	3	6	9	4	14	14	5	7	2	5	5	6	6	0	0	0	0	0	0	0	0	0	Bacteria	Planctomycetes	unidentified_Planctomycetes	Pirellulales	Pirellulaceae	Pirellula
OTU_863	9	6	12	18	8	4	0	2	0	1	1	0	1	1	2	0	0	3	0	0	0	0	Bacteria	Proteobacteria	Gammaproteobacteria	Burkholderiales	Nitrosomonadaceae	Ellin6067
OTU_864	0	1	0	3	0	0	4	4	2	5	15	8	16	1	5	0	0	0	5	2	0	1	Bacteria	Proteobacteria	Gammaproteobacteria	Pseudomonadales	Pseudomonadaceae	Pseudomonas
OTU_865	31	39	34	42	41	45	27	23	21	47	42	35	26	18	0	1	2	1	0	0	0	0	Bacteria	Proteobacteria	Gammaproteobacteria	Burkholderiales	Comamonadaceae	Ramlibacter
OTU_866	7	11	15	5	4	10	12	4	0	2	2	0	0	1	0	0	0	0	0	0	0	0	Bacteria	Proteobacteria	Gammaproteobacteria	Burkholderiales	Nitrosomonadaceae	Ellin6067
OTU_867	5	9	6	17	8	7	6	5	5	4	4	8	3	3	0	0	0	0	0	0	0	0	Bacteria	Verrucomicrobiota	Verrucomicrobiae	Pedosphaerales	Pedosphaeraceae	Ellin517
OTU_868	0	1	1	4	0	0	8	3	11	2	0	20	3	9	0	0	0	0	0	0	0	1	Bacteria	Proteobacteria	Gammaproteobacteria	Burkholderiales
OTU_869	10	7	6	7	3	7	2	2	1	2	5	2	3	2	3	1	2	3	0	0	1	0	Bacteria	Actinobacteria	unidentified_Actinobacteria	Propionibacteriales	Nocardioidaceae	Nocardioides
OTU_870	0	0	1	9	2	11	3	10	5	4	4	9	12	10	0	0	0	0	0	0	0	0	Bacteria
OTU_871	8	13	8	8	6	6	0	3	2	4	3	4	6	3	0	2	3	0	2	0	1	0	Bacteria	Proteobacteria	Alphaproteobacteria	Sphingomonadales	Sphingomonadaceae	Qipengyuania
OTU_872	5	2	3	11	20	15	3	4	1	4	6	4	5	7	0	0	3	1	0	0	0	0	Bacteria
OTU_873	13	11	5	10	2	4	2	4	6	6	1	6	4	5	5	0	2	3	0	7	5	3	Bacteria	Actinobacteria	unidentified_Actinobacteria	Micrococcales	Microbacteriaceae	Microbacterium	Microbacterium_oxydans
OTU_874	1	0	1	3	1	0	2	5	4	5	3	4	5	4	5	9	2	1	6	1	1	3	Bacteria	Proteobacteria	Alphaproteobacteria	Rhizobiales	Rhizobiaceae	Mesorhizobium
OTU_875	3	5	7	7	13	9	3	3	1	1	1	1	0	1	4	7	0	0	0	1	0	1	Bacteria
OTU_876	1	4	1	12	8	19	6	6	4	2	8	6	1	3	0	0	0	0	0	0	0	1	Bacteria	Proteobacteria	Gammaproteobacteria	Burkholderiales	TRA3-20
OTU_877	3	5	4	9	8	12	4	4	2	0	5	2	4	2	2	5	2	5	0	1	2	3	Bacteria	Proteobacteria	Alphaproteobacteria	Dongiales	Dongiaceae	Dongia
OTU_878	10	13	8	10	11	14	0	0	0	0	0	0	0	0	0	0	0	0	0	0	0	0	Bacteria	Latescibacteria	unidentified_Latescibacteria	Latescibacterales	Latescibacteraceae
OTU_879	0	1	0	2	1	0	0	0	0	1	1	0	0	2	4	23	24	7	1	2	3	3	Bacteria	unidentified_Bacteria	Alphaproteobacteria
OTU_880	14	21	7	13	18	26	5	11	5	2	6	10	11	8	0	0	0	0	1	0	0	0	Bacteria	unidentified_Bacteria	Vicinamibacteria	Vicinamibacterales
OTU_881	6	7	8	16	16	13	0	1	0	1	0	0	0	0	0	0	0	0	0	0	0	0	Bacteria	Kapabacteria	unidentified_Kapabacteria	Kapabacteriales
OTU_882	10	12	11	6	4	4	4	9	4	3	2	5	2	1	0	3	1	0	0	0	0	0	Bacteria	Verrucomicrobiota	Verrucomicrobiae	Pedosphaerales	Pedosphaeraceae	ADurb.Bin063-1
OTU_883	1	2	1	0	0	0	4	7	22	22	7	19	18	26	3	1	2	0	5	1	5	4	Bacteria	Proteobacteria	Gammaproteobacteria	Pseudomonadales	Pseudomonadaceae	Pseudomonas
OTU_884	2	2	2	1	3	4	3	6	4	6	7	9	12	13	3	7	2	4	1	0	0	1	Bacteria	Proteobacteria	Alphaproteobacteria	Rhizobiales	Rhizobiaceae
OTU_885	1	4	0	0	0	1	1	0	4	1	1	1	4	1	1	1	5	0	9	5	12	19	Bacteria	Bdellovibrionota	Bdellovibrionia	Bacteriovoracales	Bacteriovoracaceae	Peredibacter
OTU_886	3	4	5	12	6	24	1	1	4	3	1	1	1	0	0	0	1	0	0	0	0	0	Bacteria	Bacteroidota	Bacteroidia	Cytophagales	Microscillaceae	Hassallia
OTU_887	10	8	15	20	18	23	1	1	0	0	0	0	0	0	0	0	0	0	0	0	0	0	Bacteria	Gemmatimonadota	BD2-11_terrestrial_group
OTU_888	14	10	9	5	2	5	2	8	3	2	5	2	7	0	0	0	0	0	0	2	0	0	Bacteria	Actinobacteria	unidentified_Actinobacteria	0319-7L14
OTU_889	0	0	0	0	0	0	1	0	2	0	0	0	0	0	23	5	13	5	16	6	18	12	Bacteria	Proteobacteria	Gammaproteobacteria	Burkholderiales	Comamonadaceae	Acidovorax	Acidovorax_delafieldii
OTU_890	9	7	12	15	14	16	6	3	3	5	0	2	5	0	1	1	0	0	0	0	1	1	Bacteria	Bacteroidota	Bacteroidia	Chitinophagales	Chitinophagaceae	Dinghuibacter
OTU_891	11	11	8	6	14	22	0	0	0	1	0	0	1	0	0	0	0	0	0	0	0	0	Bacteria	unidentified_Bacteria	Myxococcia	Myxococcales	Myxococcaceae
OTU_892	0	2	0	8	5	6	0	1	0	0	0	0	0	0	2	18	1	4	7	6	3	3	Bacteria	Bacteroidota	Bacteroidia	Sphingobacteriales	env.OPS_17
OTU_893	9	5	4	5	5	5	3	12	3	4	6	2	2	3	0	0	0	0	0	0	0	0	Bacteria	Proteobacteria	Gammaproteobacteria	Xanthomonadales	Rhodanobacteraceae	Ahniella
OTU_894	18	20	15	5	4	5	0	0	0	0	0	0	0	0	0	0	0	0	0	0	0	0	Bacteria	Acidobacteriota	Holophagae	Subgroup_7
OTU_895	7	14	16	15	11	8	1	0	1	0	1	1	0	0	0	0	0	0	0	0	0	0	Bacteria	Bacteroidota	Bacteroidia	Sphingobacteriales	env.OPS_17
OTU_896	13	18	23	0	0	2	4	2	0	3	0	1	3	2	0	0	0	1	93	0	0	0	Bacteria	Firmicutes	Bacilli	Bacillales	Bacillaceae	Bacillus
OTU_897	18	30	24	19	20	22	1	3	2	0	0	1	2	0	0	0	0	0	0	0	0	0	Bacteria	Planctomycetota	Pla4_lineage
OTU_898	15	12	20	8	10	10	0	0	0	0	0	0	0	1	0	0	0	0	0	0	0	0	Bacteria	Gemmatimonadota	S0134_terrestrial_group
OTU_899	2	6	2	15	3	12	2	3	1	1	0	0	1	0	2	3	0	2	13	0	0	2	Bacteria	Myxococcota	Myxococcia	Myxococcales	Myxococcaceae
OTU_900	19	31	15	15	15	17	2	1	0	0	1	1	0	0	0	0	0	1	0	0	0	0	Bacteria	Verrucomicrobiota	Verrucomicrobiae	Pedosphaerales	Pedosphaeraceae
OTU_901	24	26	18	0	0	0	0	0	0	0	0	0	0	1	0	0	0	0	0	0	0	0	Bacteria
OTU_902	11	21	11	5	8	5	0	4	0	0	0	0	1	1	0	0	0	0	0	0	0	0	Bacteria	Verrucomicrobiota	Verrucomicrobiae	Pedosphaerales	Pedosphaeraceae	ADurb.Bin063-1
OTU_903	2	1	2	3	11	10	6	5	3	4	2	2	6	9	0	0	0	0	0	0	0	0	Bacteria	Proteobacteria	Alphaproteobacteria	Sphingomonadales	Sphingomonadaceae	Novosphingobium
OTU_904	1	0	0	30	11	14	5	1	0	2	1	3	1	0	0	0	2	0	0	0	0	1	Bacteria	Bacteroidota	Bacteroidia	Chitinophagales	37-13
OTU_905	5	17	24	4	5	5	0	0	2	1	1	0	3	2	1	1	1	0	0	0	5	3	Bacteria	Bacteroidota	Bacteroidia	Flavobacteriales	Flavobacteriaceae	Flavobacterium
OTU_906	3	5	3	7	7	3	4	7	7	5	8	8	8	4	0	0	0	0	0	0	1	1	Bacteria	unidentified_Bacteria	Blastocatellia	Blastocatellales	Blastocatellaceae
OTU_907	10	35	11	0	0	0	3	5	1	1	0	6	2	2	0	0	0	0	0	0	0	0	Bacteria	Bacteroidota	Bacteroidia	Sphingobacteriales	Sphingobacteriaceae	Sphingobacterium
OTU_908	0	2	1	8	22	11	4	4	3	6	9	11	4	3	0	0	0	0	0	0	0	0	Bacteria
OTU_909	13	8	12	4	7	5	1	0	1	2	2	4	5	1	0	0	0	0	0	0	0	0	Bacteria	Acidobacteriota	Blastocatellia	Pyrinomonadales	Pyrinomonadaceae	RB41
OTU_910	8	13	20	5	7	9	0	2	2	0	0	0	0	0	0	0	0	0	0	0	0	0	Bacteria	Myxococcota	Polyangia	Polyangiales	Phaselicystidaceae	Phaselicystis
OTU_911	4	1	3	10	11	9	1	0	1	3	0	1	4	1	0	4	0	2	0	0	0	0	Bacteria	unidentified_Bacteria	Acidimicrobiia
OTU_912	12	29	12	9	11	9	0	1	1	0	0	0	0	0	0	0	0	0	0	0	0	0	Bacteria	Gemmatimonadota	BD2-11_terrestrial_group
OTU_913	1	3	1	1	9	9	13	10	3	7	0	11	1	4	0	0	0	0	0	0	0	0	Bacteria	Planctomycetota	vadinHA49
OTU_914	0	0	0	0	0	0	0	2	0	0	0	0	0	0	0	0	0	0	5	0	0	0	Bacteria	Proteobacteria	Gammaproteobacteria	Burkholderiales	Oxalobacteraceae
OTU_915	15	15	7	3	3	13	3	3	1	3	7	5	1	1	0	1	1	0	0	0	0	0	Bacteria	Actinobacteria	unidentified_Actinobacteria	Micrococcales	Intrasporangiaceae
OTU_916	16	4	7	7	14	8	0	0	0	0	1	0	0	0	1	0	0	0	0	0	0	0	Bacteria
OTU_917	7	7	2	6	3	5	1	7	3	5	4	14	10	4	0	0	0	0	3	0	1	0	Bacteria	unidentified_Bacteria	unidentified_Bacteria	Frankiales
OTU_918	31	21	22	26	20	21	0	0	0	0	0	0	0	0	0	0	0	0	0	0	0	0	Bacteria
OTU_919	3	1	10	5	15	21	0	0	0	0	0	0	0	0	0	0	0	0	0	0	0	0	Bacteria	Kapabacteria	unidentified_Kapabacteria	Kapabacteriales
OTU_920	4	3	18	5	15	10	0	0	0	0	0	2	0	0	5	3	2	5	11	3	0	1	Bacteria	Myxococcota	Polyangia	Polyangiales	Polyangiaceae	Sorangium
OTU_921	0	1	0	0	0	1	6	6	11	9	7	6	5	5	0	0	0	0	0	0	1	0	Bacteria	Bacteroidota	Bacteroidia	Flavobacteriales	Flavobacteriaceae	Flavobacterium
OTU_922	0	0	1	5	8	5	7	10	5	4	5	4	4	1	1	1	0	4	1	1	0	0	Bacteria	Verrucomicrobiota	Verrucomicrobiae	Chthoniobacterales	Chthoniobacteraceae	Chthoniobacter
OTU_923	17	15	13	4	1	0	0	0	0	0	0	0	0	0	0	0	0	0	0	0	0	0	Bacteria	Gemmatimonadetes	unidentified_Gemmatimonadetes	Gemmatimonadales	Gemmatimonadaceae
OTU_924	6	16	15	3	1	6	3	4	2	3	3	2	1	3	0	0	0	0	0	0	0	0	Bacteria	Planctomycetota	Phycisphaerae	Phycisphaerales	Phycisphaeraceae	SM1A02
OTU_925	0	0	0	0	0	0	0	0	0	0	0	0	0	0	29	12	10	7	11	37	5	8	Bacteria	Proteobacteria	Gammaproteobacteria	Burkholderiales	Oxalobacteraceae	Massilia
OTU_926	8	5	10	6	15	15	0	0	0	1	2	0	0	0	0	0	0	0	0	0	0	0	Bacteria	Planctomycetota	Phycisphaerae	Phycisphaerales	Phycisphaeraceae	SM1A02
OTU_927	14	22	28	13	17	16	5	12	3	2	10	4	5	4	0	0	0	0	0	0	1	0	Bacteria	Proteobacteria	Alphaproteobacteria	Sphingomonadales	Sphingomonadaceae	Sphingomonas
OTU_928	6	10	18	8	9	4	1	1	0	0	0	2	0	0	0	0	2	0	0	0	0	0	Bacteria	Bacteroidota	Bacteroidia	Sphingobacteriales
OTU_929	17	22	22	28	32	41	0	0	0	0	1	1	0	0	0	0	0	0	0	0	0	0	Bacteria	Bdellovibrionota	Bdellovibrionia	Bdellovibrionales	Bdellovibrionaceae
OTU_930	11	6	6	7	9	3	1	3	3	4	3	2	3	4	0	0	0	0	0	0	0	0	Bacteria	Proteobacteria	Gammaproteobacteria	Burkholderiales
OTU_931	1	0	0	14	9	8	4	3	1	5	7	2	4	2	0	0	0	0	0	0	0	0	Bacteria	unidentified_Bacteria	Verrucomicrobiae	Verrucomicrobiales	Verrucomicrobiaceae
OTU_932	16	10	5	9	5	16	0	0	0	1	1	1	1	0	0	0	0	1	0	0	0	1	Bacteria	Myxococcota	Polyangia	Haliangiales	Haliangiaceae	Haliangium
OTU_933	24	24	21	7	4	14	8	6	1	4	3	3	6	4	0	1	0	0	0	0	0	0	Bacteria	Actinobacteria	unidentified_Actinobacteria	Propionibacteriales	Nocardioidaceae
OTU_934	14	16	6	31	16	28	1	1	1	1	4	1	2	3	0	1	0	0	0	0	0	0	Bacteria	Myxococcota	Polyangia	Polyangiales	Polyangiaceae	Pajaroellobacter
OTU_935	14	9	10	3	5	7	3	2	1	1	2	0	2	0	0	0	0	0	0	0	0	0	Bacteria	Proteobacteria	Gammaproteobacteria	Burkholderiales	Nitrosomonadaceae	Ellin6067
OTU_936	11	13	10	14	4	14	12	8	2	4	7	3	3	5	0	0	0	0	0	0	1	1	Bacteria	unidentified_Bacteria	unidentified_Bacteria	Pirellulales	Pirellulaceae
OTU_937	0	0	1	1	1	12	2	8	11	10	2	1	4	12	0	0	0	0	3	0	4	3	Bacteria	Proteobacteria	Alphaproteobacteria	Caulobacterales	Caulobacteraceae	Brevundimonas
OTU_938	0	0	1	0	3	3	12	13	6	7	11	9	7	12	3	8	10	0	0	5	5	1	Bacteria	Bdellovibrionota	Bdellovibrionia	Bdellovibrionales	Bdellovibrionaceae	Bdellovibrio	Bdellovibrio_bacteriovorus
OTU_939	0	0	0	4	1	11	3	8	2	1	2	7	7	3	3	0	6	0	0	0	0	0	Bacteria	unidentified_Bacteria	Alphaproteobacteria	Caulobacterales	Caulobacteraceae
OTU_940	7	5	6	12	16	9	4	2	7	5	2	2	8	1	1	3	1	3	0	0	1	0	Bacteria	Proteobacteria	Alphaproteobacteria	Sphingomonadales	Sphingomonadaceae	Altererythrobacter
OTU_941	9	9	8	13	12	24	3	3	2	2	1	2	2	1	0	0	0	2	0	0	0	0	Bacteria	unidentified_Bacteria	Bacteroidia	Cytophagales	Microscillaceae
OTU_942	1	1	1	2	1	4	0	2	1	2	3	5	3	0	4	2	4	4	0	3	8	5	Bacteria	Actinobacteriota	Acidimicrobiia	Microtrichales	Iamiaceae	Iamia
OTU_943	18	12	12	11	4	9	1	1	0	1	3	0	1	2	0	0	0	0	0	0	1	1	Bacteria	Actinobacteriota	Thermoleophilia	Gaiellales	Gaiellaceae	Gaiella
OTU_944	16	19	14	35	17	24	0	0	1	1	0	5	1	2	0	0	0	0	0	0	0	0	Bacteria	Gemmatimonadota	Longimicrobia	Longimicrobiales	Longimicrobiaceae
OTU_945	0	1	0	2	0	0	1	1	0	0	1	1	2	2	11	15	17	6	11	6	3	8	Bacteria	Chloroflexi	Chloroflexia	Chloroflexales	Herpetosiphonaceae	Herpetosiphon
OTU_946	13	13	28	17	28	16	0	1	1	0	0	1	0	0	0	0	0	0	0	0	0	0	Bacteria	Acidobacteriota	Subgroup_22
OTU_947	12	12	15	1	7	8	2	1	0	0	3	0	0	0	0	4	0	0	0	0	0	0	Bacteria	Entotheonellaeota	Entotheonellia	Entotheonellales	Entotheonellaceae
OTU_948	11	11	19	8	3	7	0	2	0	2	0	1	0	0	0	0	0	0	0	0	0	0	Bacteria	Proteobacteria	Gammaproteobacteria	JG36-GS-52
OTU_949	4	2	5	12	7	2	3	7	4	2	3	5	6	4	0	0	0	0	1	6	0	0	Bacteria	Proteobacteria	Gammaproteobacteria	Burkholderiales	Nitrosomonadaceae	Ellin6067
OTU_950	17	14	13	5	4	2	0	0	0	0	1	0	0	0	0	0	0	0	0	0	0	0	Bacteria
OTU_951	0	0	0	0	0	1	1	1	2	1	0	2	1	1	1	0	1	2	0	0	1	1	Bacteria	Proteobacteria	Gammaproteobacteria	Burkholderiales	Oxalobacteraceae
OTU_952	1	7	10	3	8	8	1	4	0	7	1	7	4	2	0	0	0	0	0	0	0	0	Bacteria	Proteobacteria	Alphaproteobacteria	Sphingomonadales	Sphingomonadaceae	Sphingomonas
OTU_953	8	2	1	1	6	1	2	0	2	1	0	0	0	68	2	0	0	0	0	0	0	0	Bacteria	Actinobacteria	unidentified_Actinobacteria	Micrococcales	Promicromonosporaceae	Promicromonospora	Promicromonospora_aerolata
OTU_954	3	1	49	2	0	2	0	0	0	0	0	0	0	0	0	0	0	0	0	0	0	0	Bacteria	Acidobacteriota	Holophagae	Subgroup_7
OTU_955	3	6	7	10	9	7	3	3	4	3	1	3	4	3	0	0	0	0	0	0	0	0	Bacteria	Planctomycetota	Phycisphaerae	Phycisphaerales	Phycisphaeraceae	SM1A02
OTU_956	0	0	0	7	38	0	1	2	5	0	0	0	0	5	0	0	0	0	0	0	0	0	Bacteria	Candidatus_Kaiserbacteria
OTU_957	0	1	2	0	1	0	4	4	5	3	4	16	4	2	4	0	3	1	0	1	1	0	Bacteria	Proteobacteria	Gammaproteobacteria	Burkholderiales
OTU_958	4	2	3	12	8	8	1	2	2	5	1	3	2	3	0	0	0	1	0	0	0	0	Bacteria	unidentified_Bacteria	Bacteroidia	Chitinophagales	Chitinophagaceae
OTU_959	0	0	0	0	2	0	3	3	7	6	5	5	3	2	0	2	5	4	0	0	7	0	Bacteria	Proteobacteria	Alphaproteobacteria	Sphingomonadales	Sphingomonadaceae	Sphingobium
OTU_960	1	0	1	3	2	0	8	9	10	7	1	2	3	5	0	1	3	0	0	1	0	0	Bacteria
OTU_961	0	0	0	0	0	0	1	0	0	0	0	0	0	0	1	1	0	0	0	0	0	0	Bacteria	Proteobacteria	Gammaproteobacteria	Burkholderiales	Oxalobacteraceae	Massilia	Massilia_armeniaca
OTU_962	1	1	0	0	0	0	0	0	0	0	0	0	0	0	0	0	0	0	0	0	0	0	Bacteria	unidentified_Bacteria	Vicinamibacteria	Vicinamibacterales
OTU_963	5	10	6	8	7	21	0	0	2	0	0	0	0	0	0	0	0	0	0	0	0	0	Bacteria	Acidobacteriota	Acidobacteriae	Subgroup_15
OTU_964	1	0	0	0	1	0	0	0	0	0	0	2	0	0	0	0	0	0	0	0	0	0	Bacteria	Proteobacteria	Alphaproteobacteria	Sphingomonadales	Sphingomonadaceae	Ellin6055
OTU_965	0	0	0	0	0	1	7	8	5	7	13	12	13	11	0	3	5	6	0	4	10	0	Bacteria	Proteobacteria	Gammaproteobacteria	Burkholderiales	Oxalobacteraceae	Noviherbaspirillum	Noviherbaspirillum_malthae
OTU_966	0	0	0	0	0	0	0	0	0	0	1	2	1	0	23	24	10	19	29	12	9	25	Bacteria	Bacteroidota	Bacteroidia	Flavobacteriales	Flavobacteriaceae	Flavobacterium
OTU_967	2	3	3	5	26	4	2	0	2	1	0	0	0	0	8	0	4	2	1	5	0	1	Bacteria	Bacteroidota	Bacteroidia	Sphingobacteriales	env.OPS_17
OTU_968	4	7	10	10	5	4	2	3	1	0	1	2	2	0	0	0	0	0	0	0	0	0	Bacteria	Proteobacteria	Gammaproteobacteria	Burkholderiales	Nitrosomonadaceae	MND1
OTU_969	21	10	10	3	7	10	2	1	0	0	1	0	0	0	0	0	0	0	0	0	0	0	Bacteria	Verrucomicrobiota	Verrucomicrobiae	Pedosphaerales	Pedosphaeraceae
OTU_970	0	0	0	0	0	0	0	0	0	1	1	0	0	0	1	7	29	1	3	7	11	3	Bacteria	Planctomycetes	unidentified_Planctomycetes	Pirellulales	Pirellulaceae	Pir4_lineage
OTU_971	4	3	6	4	5	11	1	4	3	2	2	4	2	1	0	1	0	0	0	0	0	0	Bacteria	Actinobacteriota	Acidimicrobiia	IMCC26256
OTU_972	8	8	7	6	7	6	3	5	0	2	0	1	2	1	0	0	2	0	0	0	0	0	Bacteria	NB1-j
OTU_973	13	25	6	7	19	6	1	0	0	0	0	0	0	0	0	0	0	0	0	0	0	0	Bacteria	Proteobacteria	Alphaproteobacteria	Caulobacterales	Hyphomonadaceae	SWB02
OTU_974	0	0	0	1	0	0	2	0	1	7	0	0	0	0	0	17	6	4	5	6	4	5	Bacteria	Planctomycetes	unidentified_Planctomycetes	Pirellulales	Pirellulaceae	Pirellula
OTU_975	9	12	8	2	5	11	2	1	0	1	1	0	2	0	0	0	0	0	0	0	0	0	Bacteria	Proteobacteria	Alphaproteobacteria	Sphingomonadales	Sphingomonadaceae	Sphingomonas
OTU_976	11	10	6	0	1	2	12	7	6	4	11	13	4	8	0	0	0	0	0	1	0	0	Bacteria	Myxococcota	Myxococcia	Myxococcales	Myxococcaceae
OTU_977	54	2	0	0	0	0	0	0	0	0	0	0	0	0	0	0	0	0	0	0	0	0	Bacteria	Firmicutes	Bacilli	Paenibacillales	Paenibacillaceae	Paenibacillus
OTU_978	12	7	14	10	8	6	0	2	2	1	4	0	1	0	0	0	0	0	0	0	0	0	Bacteria	Acidobacteriota	Holophagae	Subgroup_7
OTU_979	3	3	1	3	2	7	6	5	0	7	7	5	6	6	0	0	3	0	0	0	0	1	Bacteria	NB1-j
OTU_980	10	11	12	3	4	5	0	1	2	3	1	1	1	2	0	1	0	0	0	0	0	0	Bacteria	Actinobacteriota	Thermoleophilia	Solirubrobacterales	67-14
OTU_981	3	1	4	4	6	4	1	8	6	3	3	4	5	3	0	0	0	0	1	0	0	0	Bacteria	Verrucomicrobiota	Verrucomicrobiae	Chthoniobacterales	Chthoniobacteraceae	Chthoniobacter
OTU_982	6	3	1	12	13	11	3	8	3	1	5	7	3	4	7	2	7	10	2	3	3	0	Bacteria	Myxococcota	Polyangia	Nannocystales	Nannocystaceae	Nannocystis
OTU_983	13	19	24	16	19	20	7	6	4	3	3	1	3	3	0	3	0	1	0	4	0	7	Bacteria	Planctomycetota	Phycisphaerae	Phycisphaerales	Phycisphaeraceae	SM1A02
OTU_984	2	4	4	11	7	6	3	4	3	3	4	2	3	0	0	0	0	0	0	0	2	0	Bacteria	Verrucomicrobiota	Verrucomicrobiae	Pedosphaerales	Pedosphaeraceae
OTU_986	4	4	8	4	4	6	5	3	6	13	7	4	12	11	0	1	0	0	0	1	0	1	Bacteria	Proteobacteria	Alphaproteobacteria	Sphingomonadales	Sphingomonadaceae	Porphyrobacter	Porphyrobacter_sanguineus
OTU_987	1	0	3	4	4	1	4	4	5	7	3	2	1	59	0	0	4	5	1	0	0	0	Bacteria	Proteobacteria	Alphaproteobacteria	Sphingomonadales	Sphingomonadaceae	Sphingomonas
OTU_988	1	0	0	3	6	2	3	2	9	0	5	4	2	0	10	0	0	3	0	0	0	0	Bacteria	Verrucomicrobiota	Verrucomicrobiae	Verrucomicrobiales	Verrucomicrobiaceae	Prosthecobacter
OTU_989	0	0	0	0	1	0	0	1	0	1	0	1	0	1	0	0	0	0	0	0	0	0	Bacteria	Bacteroidota	Bacteroidia	Flavobacteriales	Flavobacteriaceae	Flavobacterium
OTU_990	14	12	7	10	15	11	1	0	0	0	1	0	1	1	0	0	1	0	0	0	0	0	Bacteria	Proteobacteria	Alphaproteobacteria	Caulobacterales	Hyphomonadaceae	SWB02
OTU_991	0	0	0	2	0	3	0	4	3	3	7	6	6	3	5	9	4	5	3	0	1	0	Bacteria	Planctomycetes	unidentified_Planctomycetes	Pirellulales	Pirellulaceae	Pirellula
OTU_992	5	4	8	13	9	16	4	6	7	3	8	3	5	5	0	0	0	0	0	0	0	0	Bacteria	Proteobacteria	Alphaproteobacteria	Dongiales	Dongiaceae	Dongia
OTU_993	0	0	1	7	11	11	2	1	4	4	3	2	4	2	2	0	0	0	0	0	0	1	Bacteria	Bacteroidota	Bacteroidia	Sphingobacteriales	NS11-12_marine_group
OTU_994	44	37	26	17	17	28	4	10	2	4	2	2	2	0	0	0	0	3	0	0	0	0	Bacteria	Actinobacteriota	MB-A2-108
OTU_995	10	4	8	8	12	15	0	1	0	0	0	0	0	0	0	1	0	0	0	0	0	0	Bacteria	Myxococcota	Polyangia	Polyangiales	BIrii41
OTU_996	6	5	10	20	7	18	3	3	0	0	0	1	0	1	0	0	0	0	0	3	0	0	Bacteria	unidentified_Bacteria	Acidimicrobiia
OTU_997	0	1	1	7	4	4	5	2	4	2	2	6	5	2	0	1	6	2	0	0	1	3	Bacteria	Verrucomicrobiota	Verrucomicrobiae	Opitutales	Opitutaceae
OTU_998	0	0	1	4	6	3	4	7	8	7	6	4	4	4	0	2	0	1	0	0	0	0	Bacteria	Verrucomicrobiota	Verrucomicrobiae	Chthoniobacterales	Chthoniobacteraceae	Chthoniobacter
OTU_999	10	3	7	4	15	13	0	0	0	0	0	0	0	0	0	0	0	0	0	0	0	0	Bacteria	Acidobacteriota	Subgroup_22
OTU_1000	5	0	1	6	5	6	0	1	8	6	3	4	3	10	0	0	0	0	0	0	1	0	Bacteria	Actinobacteria	unidentified_Actinobacteria	Streptomycetales	Streptomycetaceae	Streptomyces	Streptomyces_albogriseolus
OTU_1001	10	10	11	11	6	6	0	1	0	0	1	1	1	0	0	0	0	0	0	0	0	0	Bacteria	Gemmatimonadota	S0134_terrestrial_group
OTU_1002	11	9	12	7	6	8	0	3	2	4	8	3	6	6	1	3	0	0	3	0	1	3	Bacteria	Actinobacteria	unidentified_Actinobacteria	Micrococcales	Microbacteriaceae	Agromyces
OTU_1003	0	0	0	0	0	0	0	0	1	0	0	0	0	0	11	14	0	17	0	2	9	1	Bacteria	Actinobacteria	unidentified_Actinobacteria	Pseudonocardiales	Pseudonocardiaceae	Lechevalieria	Lentzea_albidocapillata
OTU_1004	4	1	3	3	1	7	0	3	0	1	0	0	0	2	0	0	0	0	0	0	0	0	Bacteria	Acidobacteriota	Vicinamibacteria	Vicinamibacterales	Vicinamibacteraceae
OTU_1005	0	0	0	2	1	1	5	6	6	9	9	8	6	4	3	9	1	1	0	7	1	7	Bacteria	Planctomycetes	unidentified_Planctomycetes	Pirellulales	Pirellulaceae	Pirellula
OTU_1006	10	10	6	7	4	2	2	0	1	0	2	0	2	1	0	0	0	0	0	1	0	0	Bacteria	Bacteroidota	Bacteroidia	Chitinophagales	Chitinophagaceae	Flavisolibacter
OTU_1007	0	0	0	1	1	1	2	0	3	4	7	6	2	3	2	6	7	11	0	4	4	6	Bacteria	Proteobacteria	Alphaproteobacteria	Rhizobiales	Devosiaceae	Devosia
OTU_1008	7	6	5	14	16	27	4	5	2	2	1	2	2	2	0	0	0	1	0	0	0	0	Bacteria	Proteobacteria	Alphaproteobacteria	Rhizobiales	unidentified_Rhizobiales	Nordella
OTU_1009	1	0	0	6	4	13	2	8	4	3	7	10	8	8	3	5	1	2	0	1	1	0	Bacteria	Proteobacteria	Alphaproteobacteria	Rhizobiales	Hyphomicrobiaceae	Pedomicrobium
OTU_1010	9	6	15	4	8	13	0	0	0	1	0	0	0	0	0	0	0	0	0	0	0	0	Bacteria
OTU_1011	2	22	9	1	2	2	2	2	1	0	0	2	1	1	0	4	0	0	1	0	0	0	Bacteria	Proteobacteria	Gammaproteobacteria	Burkholderiales	Oxalobacteraceae
OTU_1012	8	29	41	5	6	1	0	0	3	0	0	0	0	0	0	0	0	1	2	8	0	0	Bacteria	Planctomycetota	vadinHA49
OTU_1013	0	0	0	0	0	0	0	0	0	0	0	0	0	0	0	44	0	0	0	0	2	2	Bacteria	Proteobacteria	Gammaproteobacteria	Burkholderiales	Comamonadaceae	Rhizobacter
OTU_1014	3	3	6	8	9	13	0	3	1	1	0	0	1	0	0	6	0	0	1	0	1	2	Bacteria	Bdellovibrionota	Bdellovibrionia	Bdellovibrionales	Bdellovibrionaceae
OTU_1015	0	0	0	0	0	1	2	4	3	0	3	5	3	0	4	0	4	4	4	1	14	0	Bacteria	Actinobacteria	unidentified_Actinobacteria	Micromonosporales	Micromonosporaceae	Actinoplanes	Actinoplanes_capillaceus
OTU_1016	2	1	2	8	7	7	6	5	2	1	1	2	2	1	4	0	0	1	0	0	0	0	Bacteria	unidentified_Bacteria	Verrucomicrobiae	Pedosphaerales	Pedosphaeraceae
OTU_1017	13	20	15	5	9	10	0	0	0	0	1	1	0	0	0	0	0	0	0	0	0	0	Bacteria	Proteobacteria	Gammaproteobacteria	Acidiferrobacterales	Acidiferrobacteraceae	Sulfurifustis	Sulfuricaulis_limicola
OTU_1018	9	7	14	19	7	7	0	0	1	0	0	0	0	0	1	0	0	0	0	0	0	0	Bacteria	unidentified_Bacteria	unidentified_Bacteria	Gemmatimonadales	Gemmatimonadaceae
OTU_1019	1	0	0	1	0	0	4	5	9	4	2	2	4	4	13	6	4	10	0	0	1	0	Bacteria	Proteobacteria	Alphaproteobacteria	Azospirillales	Azospirillaceae	Azospirillum	Azospirillum_lipoferum
OTU_1020	12	9	6	11	6	10	1	1	0	1	0	0	2	0	0	0	0	0	0	0	0	0	Bacteria	Proteobacteria	Alphaproteobacteria	Rhizobiales	KF-JG30-B3
OTU_1021	0	0	3	2	1	2	2	0	1	3	5	2	9	3	0	0	0	2	15	2	4	2	Bacteria	Proteobacteria	Gammaproteobacteria	Enterobacterales	Alteromonadaceae	Rheinheimera
OTU_1022	15	12	12	16	10	20	4	3	3	3	2	2	4	4	0	0	0	0	0	0	0	0	Bacteria	Proteobacteria	Alphaproteobacteria	Sphingomonadales	Sphingomonadaceae	Sphingomonas
OTU_1023	13	20	18	0	0	0	0	0	0	0	0	0	0	0	0	0	0	0	0	0	0	0	Bacteria	unidentified_Bacteria	Alphaproteobacteria	Micropepsales	Micropepsaceae
OTU_1024	7	8	7	4	16	17	0	0	0	0	0	1	0	0	0	0	0	0	0	0	0	0	Bacteria	Verrucomicrobiota	Verrucomicrobiae	Pedosphaerales	Pedosphaeraceae
OTU_1025	2	7	6	4	5	3	4	4	8	6	3	0	6	6	0	0	0	0	0	0	0	0	Bacteria	unidentified_Bacteria	Vicinamibacteria	Vicinamibacterales
OTU_1026	5	5	7	5	4	16	3	6	0	7	0	5	6	5	0	0	0	0	0	0	0	0	Bacteria	Actinobacteria	unidentified_Actinobacteria	Micromonosporales	Micromonosporaceae	Luedemannella
OTU_1027	5	4	1	5	2	3	3	2	3	5	2	1	3	7	0	0	4	0	0	0	1	0	Bacteria	Proteobacteria	Alphaproteobacteria	Rhizobiales	Rhizobiaceae
OTU_1028	18	13	10	8	9	15	6	3	2	1	5	4	5	6	0	0	0	0	1	0	0	0	Bacteria
OTU_1029	13	12	14	7	5	8	3	4	0	3	4	5	4	1	0	0	0	0	0	0	0	1	Bacteria	Chloroflexi	KD4-96
OTU_1030	10	6	3	8	7	18	0	1	2	0	0	0	2	0	0	0	0	0	0	0	0	0	Bacteria	Chloroflexi	TK10
OTU_1031	20	6	3	5	13	8	2	0	0	1	0	2	1	0	0	0	0	0	1	0	0	0	Bacteria	Bacteroidota	Bacteroidia	Chitinophagales	Chitinophagaceae	Lacibacter
OTU_1032	2	2	0	13	7	10	1	1	0	1	3	1	3	3	1	0	0	0	0	1	0	0	Bacteria	Verrucomicrobiota	Verrucomicrobiae	Pedosphaerales	Pedosphaeraceae
OTU_1033	17	6	16	3	4	3	0	0	0	0	0	0	0	0	0	0	0	0	0	0	0	0	Bacteria	Gemmatimonadota	S0134_terrestrial_group
OTU_1034	1	0	0	1	2	2	9	6	4	5	4	6	4	3	0	1	1	2	1	1	0	0	Bacteria	Planctomycetes	unidentified_Planctomycetes	Pirellulales	Pirellulaceae	Pirellula
OTU_1035	4	8	5	5	10	0	2	4	0	0	1	0	1	0	0	4	0	0	0	0	0	0	Bacteria	Planctomycetota	vadinHA49
OTU_1036	8	14	17	6	12	12	6	7	0	3	6	9	7	2	0	0	0	1	0	0	1	1	Bacteria	Chloroflexi	KD4-96
OTU_1037	4	7	8	17	11	9	0	4	1	1	1	0	3	3	0	0	1	1	0	0	0	0	Bacteria	Actinobacteriota	Acidimicrobiia	Microtrichales	Iamiaceae	Iamia
OTU_1038	3	4	2	11	11	11	4	5	5	6	11	13	8	12	0	0	0	0	0	0	0	0	Bacteria	Proteobacteria	Gammaproteobacteria	unidentified_Gammaproteobacteria	unidentified_Gammaproteobacteria	Candidatus_Ovatusbacter
OTU_1039	3	3	2	2	19	8	3	0	1	1	0	3	1	0	1	3	1	0	1	0	0	1	Bacteria	Proteobacteria	Gammaproteobacteria	Burkholderiales	Methylophilaceae	MM2
OTU_1040	2	0	5	14	7	10	0	2	0	1	0	1	5	1	0	0	0	2	0	0	1	1	Bacteria	Bacteroidota	Bacteroidia	Cytophagales	Microscillaceae	Ohtaekwangia
OTU_1041	3	5	9	22	21	30	10	13	4	10	10	7	17	6	0	0	0	0	0	1	0	0	Bacteria	unidentified_Bacteria	Vicinamibacteria	Vicinamibacterales
OTU_1042	0	0	0	0	0	0	0	0	0	1	0	0	0	0	0	0	0	0	0	0	0	1	Bacteria	Actinobacteria	unidentified_Actinobacteria	Streptomycetales	Streptomycetaceae	Streptomyces
OTU_1043	0	1	0	1	2	1	3	3	8	7	2	9	5	12	0	1	3	0	0	1	1	0	Bacteria	Myxococcota	Polyangia	Polyangiales	Phaselicystidaceae	Phaselicystis
OTU_1044	9	5	1	9	12	11	0	1	3	3	3	4	1	6	0	0	0	0	0	0	0	0	Bacteria	Proteobacteria	Gammaproteobacteria	Burkholderiales	Nitrosomonadaceae	MND1
OTU_1045	2	0	3	4	3	16	5	1	3	4	0	1	1	2	0	0	6	0	0	0	0	0	Bacteria	Bacteroidota	Bacteroidia	Cytophagales	Microscillaceae	Ohtaekwangia
OTU_1046	1	1	1	2	6	1	7	3	5	7	2	1	7	5	0	1	0	0	0	0	0	0	Bacteria	Verrucomicrobiota	Verrucomicrobiae	Chthoniobacterales	Chthoniobacteraceae	Chthoniobacter
OTU_1047	13	19	19	11	7	12	2	5	0	5	5	2	2	3	0	0	0	0	0	0	0	0	Bacteria	Proteobacteria	Gammaproteobacteria
OTU_1048	6	11	6	10	12	13	1	0	0	0	0	0	0	0	0	0	0	0	0	0	0	0	Bacteria	Acidobacteriota	Subgroup_11
OTU_1049	0	3	1	1	4	3	1	8	9	5	4	10	11	7	1	0	1	1	0	1	0	0	Bacteria	unidentified_Bacteria	Alphaproteobacteria
OTU_1050	4	5	21	3	5	1	5	1	1	1	2	1	2	0	0	0	0	0	0	0	0	0	Bacteria	Nitrospirota	4-29-1
OTU_1051	3	1	0	11	8	19	5	3	2	3	3	2	2	2	0	0	0	0	0	0	0	0	Bacteria	unidentified_Bacteria	Vicinamibacteria	Vicinamibacterales
OTU_1052	2	2	5	7	19	3	1	3	0	2	4	1	5	3	0	1	0	0	2	4	0	0	Bacteria
OTU_1053	6	12	6	6	13	14	0	0	0	0	0	0	0	0	0	0	0	0	0	0	0	0	Bacteria	Acidobacteriota	Subgroup_22
OTU_1055	6	5	3	7	5	5	4	4	1	3	2	2	2	0	0	0	0	0	1	1	0	0	Bacteria	Proteobacteria	Gammaproteobacteria	Burkholderiales	Nitrosomonadaceae	Ellin6067
OTU_1056	9	11	7	12	13	20	17	10	5	2	1	3	6	4	0	0	0	1	0	0	0	0	Bacteria	Armatimonadota	Fimbriimonadia	Fimbriimonadales	Fimbriimonadaceae
OTU_1057	2	1	4	6	3	5	3	2	2	3	11	4	4	1	0	0	0	0	0	0	0	0	Bacteria	unidentified_Bacteria	Alphaproteobacteria	Rhizobiales	Beijerinckiaceae
OTU_1058	0	0	1	0	38	0	0	0	1	0	1	2	0	1	0	0	1	0	0	0	2	0	Bacteria	Proteobacteria	Alphaproteobacteria	Sphingomonadales	Sphingomonadaceae	Sphingomonas	Sphingomonas_koreensis
OTU_1059	27	22	17	6	33	42	0	1	0	0	1	0	0	0	0	0	0	0	0	0	0	0	Bacteria	Acidobacteriota	Acidobacteriae	Subgroup_12
OTU_1060	0	4	2	10	6	2	8	3	5	1	2	1	0	4	0	0	0	0	0	0	0	0	Bacteria	Armatimonadota	Fimbriimonadia	Fimbriimonadales	Fimbriimonadaceae
OTU_1061	0	2	0	0	0	1	2	7	0	5	3	4	6	1	8	12	11	0	3	7	1	4	Bacteria	unidentified_Bacteria	unidentified_Bacteria	Pirellulales	Pirellulaceae
OTU_1062	2	2	5	4	7	4	4	4	2	6	2	2	5	1	0	0	0	1	0	0	0	0	Bacteria
OTU_1063	0	3	1	0	0	0	2	1	0	0	0	2	0	2	0	1	0	0	0	1	0	0	Bacteria	Proteobacteria	Gammaproteobacteria	Burkholderiales	Oxalobacteraceae
OTU_1064	0	0	0	3	49	2	1	0	0	1	1	0	1	1	0	2	0	0	0	0	0	0	Bacteria	unidentified_Bacteria	Polyangia	Polyangiales	Sandaracinaceae
OTU_1065	4	5	17	6	8	5	2	1	0	0	2	0	0	2	0	1	0	0	0	0	0	0	Bacteria	Bacteroidota	Bacteroidia	Chitinophagales	Chitinophagaceae	Ferruginibacter
OTU_1066	4	10	5	5	5	1	2	2	4	1	1	4	6	3	0	0	0	0	0	1	0	0	Bacteria
OTU_1067	4	7	1	6	2	6	8	8	6	11	6	12	10	10	1	0	0	0	0	0	1	1	Bacteria	Actinobacteria	unidentified_Actinobacteria	Propionibacteriales	Nocardioidaceae	Marmoricola
OTU_1068	5	7	4	7	4	15	0	1	0	0	2	1	3	2	0	0	0	0	1	1	0	0	Bacteria	Actinobacteria	unidentified_Actinobacteria	Micrococcales	Micrococcaceae	Arthrobacter	Arthrobacter_sp_FB24
OTU_1069	1	2	1	0	0	1	1	1	4	5	4	4	5	6	2	4	0	3	0	1	3	0	Bacteria	unidentified_Bacteria	Alphaproteobacteria	Rhizobiales
OTU_1070	2	3	3	0	1	0	0	1	0	1	2	9	9	24	0	1	11	2	0	3	1	4	Bacteria	Proteobacteria	Alphaproteobacteria	Rhizobiales	Rhizobiaceae	Ensifer	Ensifer_meliloti
OTU_1071	0	0	0	0	1	0	11	11	3	0	1	2	3	1	0	4	0	18	1	0	3	0	Bacteria	Proteobacteria	Gammaproteobacteria	Burkholderiales	Oxalobacteraceae	Duganella
OTU_1072	0	0	0	1	0	0	2	0	0	2	3	1	0	9	6	7	3	3	10	3	4	5	Bacteria	Verrucomicrobiota	Verrucomicrobiae	Opitutales	Opitutaceae	IMCC26134
OTU_1073	0	0	3	2	1	2	0	2	5	8	6	7	9	6	0	0	0	1	0	0	0	0	Bacteria	Actinobacteria	unidentified_Actinobacteria	Frankiales	Sporichthyaceae	Sporichthya
OTU_1074	5	4	8	10	8	3	0	0	1	0	0	0	3	0	0	0	0	0	0	0	0	0	Bacteria	Verrucomicrobiota	Verrucomicrobiae	Pedosphaerales	Pedosphaeraceae
OTU_1075	9	8	14	4	9	5	4	0	0	0	1	2	0	0	0	0	0	0	0	0	0	0	Bacteria	Acidobacteriota	Acidobacteriae	Subgroup_2
OTU_1076	3	3	3	1	4	2	1	5	2	4	4	11	5	2	0	3	1	0	1	0	0	0	Bacteria	unidentified_Bacteria	Alphaproteobacteria	Rhizobiales
OTU_1077	4	2	2	6	8	3	5	3	1	5	3	1	5	1	0	0	0	0	0	0	0	0	Bacteria	unidentified_Bacteria	Blastocatellia	Blastocatellales	Blastocatellaceae
OTU_1078	4	0	3	12	16	8	2	0	3	1	0	0	4	1	0	3	0	0	0	1	0	0	Bacteria	Bacteroidota	Bacteroidia	Cytophagales	Microscillaceae	Hassallia
OTU_1079	0	1	0	1	0	0	5	3	3	3	1	1	1	13	4	0	6	0	8	0	3	0	Bacteria	Proteobacteria	Alphaproteobacteria	Sphingomonadales	Sphingomonadaceae	Sphingopyxis	Sphingopyxis_macrogoltabida
OTU_1080	0	0	0	4	2	8	1	0	1	1	0	1	0	2	3	2	19	0	4	0	4	0	Bacteria	Bacteroidota	Bacteroidia	Cytophagales	Microscillaceae	Ohtaekwangia
OTU_1081	0	0	0	0	0	0	0	0	0	0	0	0	0	0	7	7	3	4	8	6	2	2	Unknown
OTU_1082	3	4	5	5	32	10	1	0	0	1	1	0	0	1	0	0	0	1	0	3	2	0	Bacteria
OTU_1083	1	6	4	11	10	6	0	0	1	0	0	0	0	0	0	3	0	2	0	0	1	0	Bacteria	Myxococcota	Polyangia	Haliangiales	Haliangiaceae	Haliangium
OTU_1084	13	7	8	4	9	10	0	1	0	0	0	0	0	0	0	0	0	0	0	0	0	0	Bacteria	Acidobacteriota	Subgroup_22
OTU_1085	2	1	0	2	1	1	1	1	0	1	2	0	2	1	2	4	6	11	6	5	1	13	Bacteria	unidentified_Bacteria	Chloroflexia	Chloroflexales	Roseiflexaceae
OTU_1086	2	0	0	2	1	3	2	5	4	7	4	5	8	1	0	1	1	0	0	0	0	1	Bacteria	SAR324_clade(Marine_group_B)
OTU_1087	1	2	4	9	4	5	6	1	6	3	5	1	5	2	0	0	0	0	0	1	0	0	Bacteria	unidentified_Bacteria	Phycisphaerae	Phycisphaerales	Phycisphaeraceae
OTU_1088	12	11	8	2	3	3	0	4	1	9	2	6	3	2	1	2	0	1	0	0	0	0	Bacteria	Actinobacteriota	Thermoleophilia	Solirubrobacterales	Solirubrobacteraceae	Solirubrobacter
OTU_1089	2	0	2	2	6	1	6	9	3	2	4	2	3	1	0	0	0	0	0	0	0	0	Bacteria	Abditibacteriota	Abditibacteria	Abditibacteriales	Abditibacteriaceae	Abditibacterium
OTU_1090	19	30	20	28	16	23	13	7	3	4	3	8	3	7	0	0	0	1	0	0	0	2	Bacteria	Proteobacteria	Gammaproteobacteria	Burkholderiales	Nitrosomonadaceae	Ellin6067
OTU_1091	6	10	9	4	11	3	1	1	0	0	4	5	3	1	0	0	0	0	0	0	0	2	Bacteria	Proteobacteria	Gammaproteobacteria	Burkholderiales	Rhodocyclaceae	Thauera	Thauera_sp_K11
OTU_1092	3	0	4	4	3	6	5	12	4	5	6	8	3	6	0	0	3	0	0	0	0	0	Bacteria	Proteobacteria	Alphaproteobacteria	Rhizobiales	unidentified_Rhizobiales	Nordella
OTU_1093	0	0	0	0	0	1	0	0	0	0	0	0	0	0	0	0	0	0	0	0	0	2	Bacteria	Proteobacteria	Gammaproteobacteria	Burkholderiales	Oxalobacteraceae	Massilia
OTU_1094	1	0	5	1	2	0	0	0	4	4	0	12	1	1	0	3	0	5	2	0	5	4	Bacteria	unidentified_Bacteria	Chloroflexia	Chloroflexales	Roseiflexaceae
OTU_1095	0	2	0	4	2	8	3	8	2	9	4	11	10	5	19	19	5	5	2	6	5	3	Bacteria	Proteobacteria	Gammaproteobacteria	Pseudomonadales	Moraxellaceae	Permianibacter
OTU_1096	11	7	8	2	10	13	0	0	0	0	0	0	0	0	0	0	0	0	0	0	0	0	Bacteria	Acidobacteriota	Subgroup_22
OTU_1097	0	0	0	0	35	0	0	1	0	4	1	3	0	3	2	0	9	0	0	2	1	0	Bacteria	Proteobacteria	Alphaproteobacteria	Caulobacterales	Caulobacteraceae	Brevundimonas	Brevundimonas_sp
OTU_1098	3	2	3	14	7	16	0	1	1	1	1	0	0	0	0	1	0	0	0	0	0	2	Bacteria	unidentified_Bacteria	Bacteroidia	Cytophagales	Microscillaceae
OTU_1099	0	1	0	0	1	0	7	4	19	5	2	1	0	6	0	0	0	0	0	0	0	0	Bacteria	Proteobacteria	Gammaproteobacteria	Salinisphaerales	Solimonadaceae	Alkanibacter
OTU_1100	7	7	4	2	3	6	0	7	2	1	7	1	2	1	0	1	0	0	0	0	0	0	Bacteria
OTU_1101	2	6	1	2	0	5	8	1	2	3	1	8	3	1	4	0	0	0	0	0	0	1	Bacteria	unidentified_Bacteria	Chloroflexia	Chloroflexales	Roseiflexaceae
OTU_1102	21	19	18	22	26	22	0	1	1	0	0	0	1	0	0	0	0	0	0	0	0	0	Bacteria	Gemmatimonadota	Longimicrobia	Longimicrobiales	Longimicrobiaceae
OTU_1103	1	0	1	3	7	0	3	4	3	3	9	3	4	6	0	0	0	0	0	0	0	0	Bacteria	Proteobacteria	Gammaproteobacteria	Burkholderiales	B1-7BS
OTU_1104	10	10	15	10	3	6	1	1	1	0	0	1	0	0	0	0	0	0	0	0	0	0	Bacteria	Planctomycetota	Phycisphaerae	Tepidisphaerales	WD2101_soil_group
OTU_1105	3	3	6	10	8	9	7	2	3	4	2	5	4	2	0	1	0	0	0	0	0	0	Bacteria	Proteobacteria	Alphaproteobacteria	Dongiales	Dongiaceae	Dongia
OTU_1106	0	0	0	1	0	6	0	0	0	0	0	0	2	0	0	4	19	0	2	1	3	5	Bacteria	Bdellovibrionota	Bdellovibrionia	Bdellovibrionales	Bdellovibrionaceae	Bdellovibrio	Bdellovibrionales_bacterium_RIFCSPHIGHO2_01_FULL_40_29
OTU_1107	2	3	13	8	12	1	1	0	0	0	2	1	1	1	0	0	0	0	0	3	0	0	Bacteria	unidentified_Bacteria	Saccharimonadia	Saccharimonadales	YM_S32_TM7_50_20
OTU_1108	0	0	1	0	0	0	0	0	0	0	0	0	0	0	1	1	0	0	4	0	1	0	Bacteria	Proteobacteria	Gammaproteobacteria	Burkholderiales	Oxalobacteraceae
OTU_1109	8	9	14	4	2	8	2	7	4	3	4	2	2	2	0	0	0	0	0	1	0	0	Bacteria	Actinobacteria	unidentified_Actinobacteria	0319-7L14
OTU_1110	6	4	2	6	5	2	3	0	1	6	0	8	2	5	1	0	0	0	0	0	0	0	Bacteria	Proteobacteria	Alphaproteobacteria	Rhizobiales	Xanthobacteraceae	Rhodoplanes
OTU_1111	1	2	0	1	2	1	4	5	16	3	8	2	1	13	2	0	5	0	0	0	0	0	Bacteria	unidentified_Bacteria	Alphaproteobacteria	Paracaedibacterales	Paracaedibacteraceae
OTU_1112	1	4	3	3	1	5	5	5	3	9	9	5	5	7	0	1	0	0	2	0	2	0	Bacteria	Proteobacteria	Alphaproteobacteria	Rhizobiales	Xanthobacteraceae
OTU_1113	0	3	1	1	5	2	1	3	2	2	3	5	7	2	6	1	1	0	0	0	1	2	Bacteria	Verrucomicrobiota	Verrucomicrobiae	Verrucomicrobiales	Rubritaleaceae	Luteolibacter
OTU_1114	4	5	3	12	8	12	2	1	3	5	1	1	2	0	0	0	0	0	0	0	0	0	Bacteria	unidentified_Bacteria	Acidimicrobiia
OTU_1115	10	14	6	2	5	15	1	0	0	0	0	0	0	0	0	0	0	0	0	0	0	0	Bacteria	Latescibacteria	unidentified_Latescibacteria	Latescibacterales	Latescibacteraceae
OTU_1116	2	2	3	15	10	15	1	4	3	1	9	4	4	5	0	0	1	0	0	0	0	0	Bacteria	Proteobacteria	Alphaproteobacteria	Caulobacterales	Caulobacteraceae	Phenylobacterium
OTU_1117	2	6	2	14	12	8	1	1	1	0	2	0	1	1	0	0	0	0	0	0	0	0	Bacteria	Proteobacteria	Gammaproteobacteria	Burkholderiales	B1-7BS
OTU_1118	3	4	7	7	6	8	2	3	0	0	1	0	1	0	0	0	0	0	0	0	0	0	Bacteria	Myxococcota	bacteriap25
OTU_1119	0	0	0	4	1	1	1	2	4	1	3	7	5	2	1	6	4	3	5	1	1	4	Bacteria	Verrucomicrobiota	Verrucomicrobiae	Verrucomicrobiales	Rubritaleaceae	Luteolibacter
OTU_1120	1	1	0	1	0	1	3	1	1	9	9	8	3	5	0	0	0	0	0	0	0	0	Bacteria
OTU_1121	3	4	5	8	19	15	3	7	0	0	3	4	6	3	0	0	0	0	0	0	0	0	Bacteria
OTU_1122	1	0	0	8	6	3	4	5	4	3	0	1	7	2	1	0	0	1	1	0	1	3	Bacteria	unidentified_Bacteria	Bacteroidia	Cytophagales	Microscillaceae
OTU_1123	3	10	17	5	3	10	4	3	4	0	1	4	1	1	0	0	0	0	1	0	0	0	Bacteria	Bacteroidota	Bacteroidia	Flavobacteriales	Flavobacteriaceae	Flavobacterium
OTU_1124	5	10	3	2	1	3	0	7	2	1	2	5	5	4	0	0	0	0	0	0	1	2	Bacteria	Actinobacteria	unidentified_Actinobacteria	Propionibacteriales	Nocardioidaceae	Nocardioides	Nocardioides_iriomotensis
OTU_1125	13	18	5	8	20	9	2	0	0	0	1	1	1	0	0	0	0	0	0	0	0	0	Bacteria	Proteobacteria	Gammaproteobacteria	PLTA13
OTU_1126	2	4	3	1	3	2	3	6	2	3	8	4	2	3	0	0	0	0	0	0	1	0	Bacteria	unidentified_Bacteria	Verrucomicrobiae	Pedosphaerales	Pedosphaeraceae
OTU_1127	0	0	0	1	0	2	5	11	15	12	2	2	6	5	0	0	1	3	1	2	1	1	Bacteria	Proteobacteria	Alphaproteobacteria	Rhizobiales	Rhizobiaceae	Allorhizobium-Neorhizobium-Pararhizobium-Rhizobium
OTU_1128	18	16	18	13	9	4	0	2	0	0	2	1	2	0	0	0	1	0	0	0	0	0	Bacteria	Bacteroidota	Bacteroidia	Chitinophagales	Chitinophagaceae	Flavisolibacter
OTU_1129	1	4	5	0	0	0	16	8	0	3	3	3	4	2	0	0	0	0	0	0	0	0	Bacteria	Bacteroidota	Bacteroidia	Flavobacteriales	Weeksellaceae	Chryseobacterium
OTU_1130	0	0	0	4	5	3	1	2	9	2	3	3	3	4	0	0	3	3	1	0	0	0	Bacteria	Proteobacteria	Gammaproteobacteria	Burkholderiales	TRA3-20
OTU_1131	0	0	0	2	0	0	0	0	1	0	0	1	0	0	10	18	3	3	1	1	0	6	Bacteria	Bacteroidota	Bacteroidia	Cytophagales	Microscillaceae	Ohtaekwangia
OTU_1132	0	0	0	4	2	3	2	2	13	12	4	5	4	7	5	1	1	3	0	3	0	0	Bacteria	Proteobacteria	Alphaproteobacteria	Ferrovibrionales	Ferrovibrionaceae	Ferrovibrio
OTU_1133	4	4	2	7	5	1	6	1	2	1	2	4	3	3	7	0	3	5	1	3	1	0	Bacteria	Proteobacteria	Alphaproteobacteria	Dongiales	Dongiaceae	Dongia
OTU_1134	16	8	6	2	0	2	2	1	1	3	1	4	2	2	0	0	0	0	0	0	0	0	Bacteria	Actinobacteria	unidentified_Actinobacteria	Propionibacteriales	Nocardioidaceae	Nocardioides	Nocardioides_sp
OTU_1135	10	8	12	1	2	9	0	0	0	1	0	3	0	0	0	0	0	0	0	0	0	0	Bacteria	Latescibacterota
OTU_1136	0	0	0	45	0	0	0	0	0	0	0	0	0	0	0	0	0	0	0	0	0	0	Bacteria	Bacteroidota	Bacteroidia	Sphingobacteriales	KD3-93
OTU_1137	0	0	2	0	0	2	2	2	0	0	0	0	0	2	11	0	0	8	2	9	6	4	Bacteria	Proteobacteria	Gammaproteobacteria	Burkholderiales	Burkholderiaceae	Burkholderia-Caballeronia-Paraburkholderia
OTU_1138	25	30	36	26	33	37	3	2	0	1	3	2	0	3	0	0	0	0	0	0	0	1	Bacteria	NB1-j
OTU_1139	18	7	29	0	0	0	0	0	0	0	0	0	0	0	0	0	0	0	9	0	0	0	Bacteria	Firmicutes	Bacilli	Paenibacillales	Paenibacillaceae	Paenibacillus
OTU_1140	3	0	1	13	19	9	0	0	0	0	0	1	0	0	0	0	0	0	0	0	0	0	Bacteria	Bacteroidota	Bacteroidia	Sphingobacteriales	env.OPS_17
OTU_1141	3	3	3	0	4	6	1	2	2	0	1	1	1	1	17	15	5	14	2	6	9	3	Bacteria	Myxococcota	Polyangia	Haliangiales	Haliangiaceae	Haliangium
OTU_1142	7	16	10	12	2	9	0	1	0	0	1	0	0	0	0	0	0	0	0	0	0	0	Bacteria	Latescibacterota
OTU_1143	1	3	3	22	27	7	0	0	0	0	0	0	0	0	0	0	2	0	0	1	0	0	Bacteria	Bacteroidota	Bacteroidia	Flavobacteriales	Crocinitomicaceae	Crocinitomix
OTU_1144	8	7	19	15	4	4	0	0	0	1	0	1	0	0	0	0	0	0	0	0	0	0	Bacteria	Acidobacteriota	Holophagae	Subgroup_7
OTU_1145	4	0	0	7	9	1	0	0	1	0	0	0	0	0	6	4	0	5	3	1	2	3	Bacteria	unidentified_Bacteria	Bacteroidia	Cytophagales	Microscillaceae
OTU_1146	2	1	3	7	4	8	6	5	11	12	9	6	8	6	2	0	0	1	0	1	0	1	Bacteria	unidentified_Bacteria	Alphaproteobacteria
OTU_1147	2	3	2	6	3	8	0	0	1	1	0	0	1	0	0	3	7	3	7	1	0	2	Bacteria	Myxococcota	Polyangia	Haliangiales	Haliangiaceae	Haliangium
OTU_1148	0	0	0	4	2	1	2	0	3	1	3	4	4	2	3	3	2	5	1	3	1	2	Bacteria	Bdellovibrionota	Bdellovibrionia	Bdellovibrionales	Bdellovibrionaceae	Bdellovibrio
OTU_1149	2	4	2	4	7	10	4	4	4	2	1	2	1	1	0	2	0	2	0	2	0	0	Bacteria	Proteobacteria	Gammaproteobacteria	Xanthomonadales	Rhodanobacteraceae
OTU_1150	5	7	4	8	3	3	4	2	0	3	2	6	3	0	0	0	0	0	0	0	0	0	Bacteria	Proteobacteria	Gammaproteobacteria	Burkholderiales
OTU_1151	10	19	15	10	14	11	0	1	2	2	4	2	2	0	0	0	0	0	0	0	0	0	Bacteria	Latescibacterota
OTU_1152	3	1	0	6	5	1	0	2	0	2	0	0	0	1	0	7	2	0	2	0	1	8	Bacteria	Myxococcota	Polyangia	Polyangiales	BIrii41
OTU_1153	0	1	0	2	2	6	3	2	0	8	7	5	5	7	0	0	0	0	0	0	0	0	Bacteria	Proteobacteria	Alphaproteobacteria	Acetobacterales	Acetobacteraceae	Roseomonas
OTU_1154	9	14	7	6	11	8	0	0	0	0	0	0	0	0	0	0	0	0	0	0	0	0	Bacteria	unidentified_Bacteria	unidentified_Bacteria	Gemmatimonadales	Gemmatimonadaceae
OTU_1155	3	0	17	1	8	6	3	0	0	1	0	1	1	0	0	0	0	0	0	0	0	0	Bacteria	Proteobacteria	Gammaproteobacteria	Burkholderiales
OTU_1156	15	12	13	6	11	9	0	0	0	0	0	0	0	0	0	0	0	0	0	0	0	0	Bacteria
OTU_1157	0	1	0	1	0	0	2	3	3	1	5	4	6	19	0	1	0	0	3	5	0	0	Bacteria	Proteobacteria	Gammaproteobacteria	Burkholderiales	Comamonadaceae	Hylemonella
OTU_1158	0	1	1	5	0	6	0	0	0	3	0	3	3	4	4	16	11	11	5	4	1	8	Bacteria	Proteobacteria	Gammaproteobacteria	Burkholderiales	Oxalobacteraceae	Massilia
OTU_1159	8	8	4	4	4	0	2	8	7	7	6	4	7	5	0	1	1	0	0	0	0	0	Bacteria	Proteobacteria	Alphaproteobacteria	Sphingomonadales	Sphingomonadaceae	Sphingomonas
OTU_1160	2	2	0	21	18	23	3	7	8	9	4	3	11	5	0	0	0	1	0	2	0	1	Bacteria	unidentified_Bacteria	Alphaproteobacteria	Rhodospirillales	Rhodospirillaceae
OTU_1161	5	15	11	20	15	36	5	13	10	12	11	7	12	9	0	0	4	0	0	0	3	4	Bacteria	Proteobacteria	Gammaproteobacteria	Burkholderiales	Comamonadaceae	Ramlibacter	Ramlibacter_sp
OTU_1162	9	9	13	9	6	12	4	4	2	3	4	6	1	2	0	0	0	0	0	1	0	0	Bacteria	Proteobacteria	Alphaproteobacteria	Rhizobiales	Hyphomicrobiaceae	Pedomicrobium
OTU_1163	11	10	7	6	7	11	6	8	13	9	10	7	10	2	0	0	0	0	0	3	0	1	Bacteria	unidentified_Bacteria	Alphaproteobacteria	Sphingomonadales	Sphingomonadaceae
OTU_1164	14	6	5	17	14	39	1	2	1	2	3	1	3	5	0	0	0	0	0	1	0	0	Bacteria	Proteobacteria	Alphaproteobacteria	Rhizobiales	unidentified_Rhizobiales	Bauldia
OTU_1165	9	7	13	9	21	14	3	3	2	4	1	1	2	1	0	0	0	0	0	0	0	1	Bacteria
OTU_1167	0	1	0	0	0	0	0	3	0	2	3	2	4	3	4	0	3	3	0	7	4	2	Bacteria	Proteobacteria	Alphaproteobacteria	Rhizobiales	unidentified_Rhizobiales	Phreatobacter	Phreatobacter_cathodiphilus
OTU_1168	5	7	7	5	4	7	10	6	2	3	5	0	2	2	0	0	0	0	0	0	0	0	Bacteria	Acidobacteriota	Holophagae	Subgroup_7
OTU_1169	0	0	1	0	0	0	0	0	1	0	0	1	4	0	30	0	0	0	2	0	8	0	Bacteria	Proteobacteria	Gammaproteobacteria	Burkholderiales	Oxalobacteraceae	Duganella	Duganella_zoogloeoides
OTU_1170	0	0	0	5	6	5	1	4	4	4	3	2	1	1	0	2	4	2	0	3	0	1	Bacteria	unidentified_Bacteria	Alphaproteobacteria
OTU_1171	5	6	4	5	12	10	0	1	0	0	3	2	0	0	0	0	0	0	0	0	0	0	Bacteria	unidentified_Bacteria	Alphaproteobacteria	Elsterales
OTU_1172	1	0	0	22	20	8	1	0	2	0	0	0	0	0	0	0	0	0	0	0	0	0	Bacteria	Verrucomicrobiota	Verrucomicrobiae	Opitutales	Opitutaceae	Opitutus
OTU_1173	0	0	1	2	0	2	1	2	4	2	3	4	4	0	3	6	1	2	0	4	2	2	Bacteria	unidentified_Bacteria	unidentified_Bacteria	Pirellulales	Pirellulaceae
OTU_1174	5	7	8	9	5	10	0	0	0	0	0	1	0	0	0	0	0	0	0	0	0	0	Bacteria
OTU_1175	10	4	0	7	7	4	2	1	0	0	1	1	0	0	0	0	0	0	0	0	0	0	Bacteria	Planctomycetota	Phycisphaerae	Phycisphaerales	Phycisphaeraceae	SM1A02
OTU_1176	0	0	0	0	0	0	2	1	5	1	3	4	0	1	2	2	0	1	15	6	1	4	Bacteria	Proteobacteria	Alphaproteobacteria	Rhizobiales	Rhizobiaceae	Allorhizobium-Neorhizobium-Pararhizobium-Rhizobium
OTU_1177	3	2	1	2	3	2	1	2	1	4	3	6	3	5	0	2	2	0	0	5	1	1	Bacteria	unidentified_Bacteria	Chloroflexia	Chloroflexales	Roseiflexaceae
OTU_1178	2	0	0	11	11	12	5	3	4	2	5	1	5	3	0	0	0	0	0	0	0	0	Bacteria	Proteobacteria	Alphaproteobacteria	Rhizobiales	unidentified_Rhizobiales	Nordella
OTU_1179	6	2	1	5	1	3	4	4	2	4	5	12	3	4	0	0	0	2	0	0	0	0	Bacteria	Proteobacteria	Alphaproteobacteria	Sphingomonadales	Sphingomonadaceae	Sphingomonas
OTU_1180	0	0	0	0	16	0	0	0	1	0	0	1	0	0	2	6	0	4	1	3	2	2	Bacteria	Spirochaetota	Leptospirae	Leptospirales	Leptospiraceae	Leptospira
OTU_1181	30	25	18	82	53	55	49	59	57	68	70	75	85	103	2	7	6	8	7	6	14	11	Bacteria	Proteobacteria	Gammaproteobacteria	Burkholderiales	Comamonadaceae	Ramlibacter	Ramlibacter_sp
OTU_1182	2	2	3	16	9	8	0	1	0	0	0	0	0	0	0	0	0	0	0	0	0	0	Bacteria	Bacteroidota	Bacteroidia	Chitinophagales	37-13
OTU_1183	1	9	8	16	13	15	4	3	1	1	1	1	3	1	0	0	0	0	0	0	0	0	Bacteria	Bdellovibrionota	Bdellovibrionia	Bdellovibrionales	Bdellovibrionaceae	Bdellovibrio
OTU_1184	4	10	9	6	2	7	2	1	0	2	4	3	1	1	0	0	1	0	0	0	0	1	Bacteria	Actinobacteria	unidentified_Actinobacteria	Propionibacteriales	Nocardioidaceae
OTU_1185	18	20	8	20	14	16	1	6	3	1	5	8	3	2	2	0	0	0	0	0	0	2	Bacteria	Acidobacteriota	Vicinamibacteria	Vicinamibacterales	Vicinamibacteraceae
OTU_1186	0	0	0	0	6	0	1	3	0	3	4	3	2	3	1	8	1	8	2	2	2	2	Bacteria	Bdellovibrionota	Bdellovibrionia	Bdellovibrionales	Bdellovibrionaceae	Bdellovibrio
OTU_1187	3	2	3	9	4	2	1	0	1	2	0	0	2	12	0	0	3	2	0	1	2	0	Bacteria	Proteobacteria	Gammaproteobacteria	Steroidobacterales	Steroidobacteraceae	Steroidobacter
OTU_1188	2	0	3	3	1	4	1	0	0	2	2	2	0	0	10	13	14	4	2	4	7	0	Bacteria	Myxococcota	Polyangia	Haliangiales	Haliangiaceae	Haliangium
OTU_1189	5	5	6	4	1	3	0	3	3	2	3	3	1	1	0	0	0	0	0	0	0	0	Bacteria	Chloroflexi	TK10
OTU_1190	0	1	4	12	8	18	5	1	0	3	0	0	2	0	0	0	0	0	0	0	0	0	Bacteria	Bacteroidota	Bacteroidia	Cytophagales	Microscillaceae	Ohtaekwangia
OTU_1191	13	12	2	5	6	7	0	0	0	0	0	0	0	0	0	0	0	0	0	0	0	0	Bacteria	Acidobacteriota	Acidobacteriae	Subgroup_15
OTU_1192	10	7	21	1	11	11	1	0	0	0	0	0	0	0	0	0	0	0	0	0	0	0	Bacteria	Planctomycetota	Pla4_lineage
OTU_1193	0	1	0	7	4	3	6	2	6	2	3	4	2	2	0	0	0	0	0	0	0	2	Bacteria
OTU_1194	6	5	1	6	0	1	0	1	0	2	3	14	1	1	0	0	0	0	0	0	0	0	Bacteria	unidentified_Bacteria	Saccharimonadia	Saccharimonadales
OTU_1195	5	10	11	7	6	5	0	0	0	0	0	0	0	0	0	0	0	0	0	0	0	0	Bacteria	unidentified_Bacteria	Bacteroidia	Cytophagales	Microscillaceae
OTU_1196	40	0	2	3	1	1	0	0	0	1	0	0	0	0	0	0	0	0	0	0	0	0	Bacteria	Bacteroidota	Bacteroidia	Chitinophagales	Chitinophagaceae	Flavihumibacter
OTU_1197	2	1	0	1	1	2	0	0	3	5	10	6	2	6	0	0	2	0	0	3	5	2	Bacteria	Proteobacteria	Alphaproteobacteria	Sphingomonadales	Sphingomonadaceae	Novosphingobium	Novosphingobium_subterraneum
OTU_1198	0	0	0	1	0	0	0	0	2	2	0	0	1	1	12	11	14	7	10	1	10	3	Bacteria	unidentified_Bacteria	unidentified_Bacteria	Gemmatales	Gemmataceae
OTU_1199	9	8	10	6	6	11	0	0	0	0	0	2	0	0	0	0	0	0	0	0	0	0	Bacteria	Gemmatimonadota	Longimicrobia	Longimicrobiales	Longimicrobiaceae
OTU_1200	0	0	0	0	0	0	0	0	0	0	0	0	0	0	2	5	2	1	6	3	5	13	Bacteria
OTU_1201	19	19	23	37	51	48	11	14	3	7	7	7	8	5	0	0	0	1	0	0	0	0	Bacteria	unidentified_Bacteria	unidentified_Bacteria	Gemmatimonadales	Gemmatimonadaceae
OTU_1202	7	0	4	1	0	1	2	12	6	7	4	2	7	4	0	0	3	0	0	0	2	0	Bacteria	Proteobacteria	Gammaproteobacteria	Burkholderiales	Alcaligenaceae	Bordetella
OTU_1203	5	4	3	29	11	24	1	1	2	0	0	1	0	0	0	0	0	0	0	0	0	0	Bacteria	unidentified_Bacteria	Verrucomicrobiae	Pedosphaerales	Pedosphaeraceae
OTU_1204	0	0	0	7	4	12	1	4	5	6	4	4	7	3	0	2	7	1	0	0	0	0	Bacteria	unidentified_Bacteria	Alphaproteobacteria	Rhodospirillales	Rhodospirillaceae
OTU_1205	16	9	17	0	0	0	1	0	0	1	0	0	0	0	0	0	0	0	2	0	0	0	Bacteria	Proteobacteria	Gammaproteobacteria	Burkholderiales	Burkholderiaceae	Burkholderia-Caballeronia-Paraburkholderia
OTU_1206	3	1	1	4	0	7	3	7	2	3	2	3	4	4	0	0	0	0	0	0	0	0	Bacteria
OTU_1207	6	4	6	2	8	6	2	1	1	2	0	2	1	0	0	0	0	0	0	0	0	0	Bacteria	unidentified_Bacteria	Acidimicrobiia	Actinomarinales
OTU_1208	13	5	10	6	6	5	0	0	0	0	0	0	0	0	0	0	0	0	0	0	0	0	Bacteria	Gemmatimonadota	BD2-11_terrestrial_group
OTU_1209	31	23	24	17	24	32	6	7	4	4	6	3	3	2	0	0	2	0	0	0	0	0	Bacteria	NB1-j
OTU_1210	0	1	1	3	0	5	2	4	6	3	2	1	2	3	1	3	5	0	0	6	6	5	Bacteria	Proteobacteria	Gammaproteobacteria	Burkholderiales	Comamonadaceae	Aquabacterium
OTU_1211	3	6	7	7	5	4	5	1	0	0	1	1	0	1	0	0	0	0	0	0	0	0	Bacteria	Acidobacteriota	Blastocatellia	11-24
OTU_1212	1	10	3	0	8	3	0	0	0	7	0	1	2	2	0	0	0	0	0	0	0	0	Bacteria	Proteobacteria	Alphaproteobacteria	Sphingomonadales	Sphingomonadaceae	Sphingobium
OTU_1213	1	0	0	0	0	0	4	5	6	13	14	18	13	14	1	1	1	0	4	3	2	2	Bacteria	Proteobacteria	Gammaproteobacteria	Pseudomonadales	Pseudomonadaceae	Pseudomonas
OTU_1214	0	0	0	0	0	0	1	0	0	0	0	1	1	0	4	12	19	25	1	11	9	5	Bacteria
OTU_1215	2	5	7	5	3	8	0	0	0	1	0	0	0	1	1	0	4	1	3	0	2	1	Bacteria	unidentified_Bacteria	Polyangia	Polyangiales	Sandaracinaceae
OTU_1216	5	3	2	1	13	8	1	0	0	0	2	2	1	0	0	0	0	0	0	0	0	0	Bacteria	Planctomycetota	OM190
OTU_1217	12	9	10	10	7	6	1	1	2	2	0	0	0	0	0	0	0	2	0	3	0	0	Bacteria	Bacteroidota	Bacteroidia	Chitinophagales	Chitinophagaceae	Flavitalea
OTU_1218	4	10	4	2	16	4	2	0	2	0	0	0	0	0	0	0	0	0	0	0	0	0	Bacteria	Proteobacteria	Gammaproteobacteria	Burkholderiales	TRA3-20
OTU_1219	3	7	1	3	10	8	3	1	1	0	0	0	0	0	0	0	0	0	0	0	0	0	Bacteria	Desulfobacterota	Desulfuromonadia	Geobacterales	Geobacteraceae
OTU_1220	9	7	6	3	1	1	0	3	1	0	1	1	1	1	0	0	0	0	0	0	0	0	Bacteria	Bacteroidota	Bacteroidia	Sphingobacteriales	AKYH767
OTU_1221	4	8	5	3	6	4	5	1	0	3	4	0	4	0	0	0	0	0	0	0	0	0	Bacteria	Verrucomicrobiota	Verrucomicrobiae	Pedosphaerales	Pedosphaeraceae	ADurb.Bin063-1
OTU_1222	9	2	9	1	8	13	0	0	0	0	0	0	0	0	0	0	0	0	0	0	0	0	Bacteria	Bdellovibrionota	Bdellovibrionia	Bdellovibrionales	Bdellovibrionaceae
OTU_1223	17	19	14	9	8	18	0	0	0	1	1	1	1	0	0	0	0	0	0	0	0	0	Bacteria	Planctomycetota	Pla4_lineage
OTU_1224	0	0	0	8	3	0	12	4	1	1	1	2	0	1	0	0	0	0	0	0	0	0	Bacteria	unidentified_Bacteria	Gammaproteobacteria	Burkholderiales	Neisseriaceae
OTU_1225	0	0	1	0	0	0	0	1	1	0	2	1	0	34	3	0	0	0	0	0	0	0	Bacteria	Actinobacteria	unidentified_Actinobacteria	Micrococcales	Promicromonosporaceae
OTU_1226	5	4	3	6	3	4	3	2	0	2	2	3	3	0	0	0	0	0	0	0	0	0	Bacteria	Proteobacteria	Alphaproteobacteria	Sphingomonadales	Sphingomonadaceae	Sphingoaurantiacus
OTU_1227	0	0	0	1	0	0	5	9	15	9	1	2	1	1	0	0	0	0	0	0	0	0	Bacteria	Proteobacteria	Alphaproteobacteria	Sphingomonadales	Sphingomonadaceae	Sphingomonas
OTU_1228	0	0	0	1	3	0	4	1	1	6	1	6	4	2	1	0	2	0	9	4	0	0	Bacteria
OTU_1229	0	0	0	1	0	0	0	5	0	4	1	4	6	0	0	0	0	1	0	0	0	14	Bacteria	Proteobacteria	Gammaproteobacteria	Burkholderiales	Comamonadaceae
OTU_1230	6	7	2	4	5	14	2	2	0	1	2	0	3	1	0	0	0	0	0	0	0	0	Bacteria	unidentified_Bacteria	Alphaproteobacteria	Rhizobiales	Hyphomicrobiaceae
OTU_1231	2	1	4	8	5	12	2	3	1	1	3	3	3	1	0	0	0	0	0	0	1	0	Bacteria	Armatimonadota	Fimbriimonadia	Fimbriimonadales	Fimbriimonadaceae
OTU_1232	4	6	4	5	7	5	4	1	1	0	1	2	1	0	0	0	0	0	0	0	0	0	Bacteria	Bacteroidota	Ignavibacteria	SJA-28
OTU_1233	0	1	0	5	2	1	2	5	2	1	2	0	3	0	4	2	9	5	0	1	1	1	Bacteria	Myxococcota	Polyangia	Nannocystales	Nannocystaceae	Nannocystis
OTU_1234	4	20	5	5	4	9	4	4	2	3	6	5	4	5	3	2	2	0	0	0	0	0	Bacteria	Actinobacteria	unidentified_Actinobacteria	Propionibacteriales	Nocardioidaceae	Nocardioides	Nocardioides_sp
OTU_1235	1	3	0	0	0	1	0	1	1	1	1	3	2	0	4	22	2	8	3	4	1	12	Bacteria	Proteobacteria	Gammaproteobacteria	Burkholderiales	Oxalobacteraceae
OTU_1236	10	6	1	5	14	14	0	1	0	1	0	1	0	1	0	0	0	0	0	0	0	0	Bacteria	Planctomycetota	OM190
OTU_1237	0	1	1	1	0	0	1	0	2	3	2	0	8	4	4	16	8	0	17	5	13	9	Bacteria	Proteobacteria	Alphaproteobacteria	Rhizobiales	Rhizobiaceae	Allorhizobium-Neorhizobium-Pararhizobium-Rhizobium
OTU_1238	15	10	7	1	0	2	1	0	0	0	0	0	0	0	0	0	0	0	0	0	0	0	Bacteria
OTU_1239	18	15	16	4	4	10	0	0	0	0	0	1	2	0	0	0	0	0	0	0	0	0	Bacteria	Verrucomicrobiota	Verrucomicrobiae	Pedosphaerales	Pedosphaeraceae
OTU_1240	11	9	4	8	7	5	0	0	0	1	0	0	1	0	0	0	0	0	0	0	0	0	Bacteria	Bacteroidota	Bacteroidia	Chitinophagales	Chitinophagaceae	Flavisolibacter
OTU_1241	17	21	8	0	0	0	0	1	1	0	1	0	0	0	0	0	0	0	0	0	0	0	Bacteria	Proteobacteria	Gammaproteobacteria	Burkholderiales	Burkholderiaceae	Burkholderia-Caballeronia-Paraburkholderia
OTU_1242	3	1	3	1	4	9	7	2	1	1	1	1	1	2	0	0	0	0	0	0	0	0	Bacteria	unidentified_Bacteria	Babeliae	Babeliales	Vermiphilaceae
OTU_1243	11	7	5	8	18	10	3	3	1	1	3	2	4	2	0	0	0	0	0	0	1	0	Bacteria	unidentified_Bacteria	Acidimicrobiia
OTU_1244	0	1	0	1	1	0	1	1	1	0	1	0	0	0	7	17	10	11	2	4	4	3	Bacteria	Proteobacteria	Gammaproteobacteria	Burkholderiales	Comamonadaceae
OTU_1245	7	8	7	7	3	10	0	1	2	1	0	0	2	0	0	0	0	0	0	0	0	0	Bacteria	Bacteroidota	Bacteroidia	Sphingobacteriales	AKYH767
OTU_1246	9	7	6	9	1	7	2	4	4	0	1	3	2	2	0	0	0	0	1	0	0	0	Bacteria	Actinobacteria	unidentified_Actinobacteria	Streptomycetales	Streptomycetaceae	Streptomyces
OTU_1247	0	0	0	0	0	0	0	2	0	2	3	2	4	1	4	5	2	0	1	5	2	7	Bacteria	Proteobacteria	Alphaproteobacteria	Rhizobiales	Rhizobiaceae	Allorhizobium-Neorhizobium-Pararhizobium-Rhizobium
OTU_1248	9	10	13	6	7	6	0	0	0	0	0	0	1	0	0	0	0	0	0	0	0	0	Bacteria	Planctomycetota	Pla4_lineage
OTU_1249	0	1	1	1	1	0	2	0	3	0	1	1	0	2	0	20	0	0	0	1	0	3	Bacteria	Proteobacteria	Gammaproteobacteria	Burkholderiales	Comamonadaceae	Piscinibacter
OTU_1251	2	2	0	1	0	12	0	0	0	0	0	2	0	1	3	4	6	2	2	7	1	4	Bacteria	Actinobacteria	unidentified_Actinobacteria	Pseudonocardiales	Pseudonocardiaceae	Lechevalieria
OTU_1252	3	3	1	11	7	9	0	0	1	0	0	0	0	1	0	0	0	0	0	0	0	0	Bacteria	Acidobacteriota	Acidobacteriae	Bryobacterales	Bryobacteraceae	Bryobacter
OTU_1253	4	9	10	2	12	8	0	0	0	0	1	0	1	0	0	0	0	0	0	0	0	0	Bacteria	Calditrichota	Calditrichia	Calditrichales	Calditrichaceae	JdFR-76
OTU_1254	7	13	12	7	22	4	0	0	1	0	0	0	0	0	0	0	0	0	0	0	0	0	Bacteria	Latescibacterota
OTU_1255	4	5	1	12	15	12	2	1	7	4	2	1	4	1	0	0	0	1	0	0	0	0	Bacteria
OTU_1256	1	2	1	1	0	0	1	6	2	4	3	3	11	6	0	0	0	0	0	0	0	1	Bacteria	Proteobacteria	Alphaproteobacteria	Rhizobiales	Beijerinckiaceae	Microvirga
OTU_1257	4	9	8	5	10	8	4	0	0	5	1	4	5	1	0	0	0	0	0	2	0	0	Bacteria	Actinobacteria	unidentified_Actinobacteria	Frankiales	Geodermatophilaceae	Blastococcus
OTU_1258	4	3	2	5	6	3	2	7	2	3	2	1	1	1	0	0	0	2	0	0	0	0	Bacteria	Proteobacteria	Alphaproteobacteria	Sphingomonadales	Sphingomonadaceae	Ellin6055
OTU_1259	6	5	8	3	11	7	1	0	1	0	0	0	0	0	0	0	0	0	0	0	0	0	Bacteria	Verrucomicrobiota	Verrucomicrobiae	Pedosphaerales	Pedosphaeraceae
OTU_1260	5	1	3	13	13	9	1	4	4	1	1	3	0	1	0	2	1	0	0	0	1	0	Bacteria	Myxococcota	Myxococcia	Myxococcales	Myxococcaceae	P3OB-42
OTU_1261	0	2	0	0	1	0	0	0	3	1	3	3	1	1	8	4	1	2	2	4	0	1	Bacteria	Proteobacteria	Gammaproteobacteria	Burkholderiales	Oxalobacteraceae
OTU_1262	18	10	11	0	0	0	0	0	0	0	0	0	0	0	0	0	0	0	0	0	0	0	Bacteria	Acidobacteriota	Acidobacteriae	Acidobacteriales	Acidobacteriaceae_(Subgroup_1)	Granulicella
OTU_1263	0	2	1	5	2	3	7	1	2	5	1	1	1	5	0	0	0	0	0	0	0	0	Bacteria	Verrucomicrobiota	Verrucomicrobiae	Pedosphaerales	Pedosphaeraceae
OTU_1264	0	6	1	0	0	0	2	3	1	2	3	2	1	3	4	5	3	3	1	7	1	6	Bacteria	Proteobacteria	Gammaproteobacteria	Burkholderiales	Oxalobacteraceae	Janthinobacterium
OTU_1265	0	0	1	10	10	19	7	7	6	3	4	6	5	4	0	0	4	0	0	0	0	0	Bacteria	Proteobacteria	Gammaproteobacteria	Salinisphaerales	Solimonadaceae	Fontimonas
OTU_1266	0	0	0	5	2	5	1	12	2	11	6	11	10	4	5	7	1	0	3	3	1	1	Bacteria	Verrucomicrobiota	Verrucomicrobiae	Verrucomicrobiales	Rubritaleaceae	Luteolibacter
OTU_1267	2	1	12	2	4	8	1	4	0	1	0	2	0	0	0	0	0	0	0	0	0	0	Bacteria	NB1-j
OTU_1268	15	8	5	4	2	13	2	1	0	2	3	1	0	0	0	0	0	0	2	0	0	0	Bacteria	Actinobacteriota	Thermoleophilia	Solirubrobacterales
OTU_1269	10	13	4	1	1	1	1	1	1	3	2	3	2	5	0	0	0	0	0	0	1	1	Bacteria	Proteobacteria	Gammaproteobacteria	Pseudomonadales	Moraxellaceae	Acinetobacter
OTU_1270	4	8	5	0	2	5	1	3	1	0	7	2	4	4	0	0	0	0	0	0	0	0	Bacteria	Actinobacteria	unidentified_Actinobacteria	Micrococcales	Intrasporangiaceae
OTU_1271	0	0	1	5	4	1	2	5	1	4	2	2	9	6	0	0	0	0	0	0	0	0	Bacteria	Proteobacteria	Alphaproteobacteria	Caulobacterales	Caulobacteraceae	Caulobacter
OTU_1272	3	2	4	6	3	8	2	3	2	2	0	3	1	1	0	0	0	0	0	0	0	0	Bacteria	unidentified_Bacteria	Alphaproteobacteria
OTU_1273	2	5	3	0	6	0	11	3	2	2	1	1	2	0	0	0	0	0	0	0	0	0	Bacteria	unidentified_Bacteria	WWE3	unidentified_WWE3	unidentified_WWE3	unidentified_WWE3	bacterium_enrichment_culture_clone_EBa3
OTU_1274	9	15	4	2	5	10	0	0	0	0	1	0	0	0	0	0	0	0	0	0	0	0	Bacteria	Latescibacteria	unidentified_Latescibacteria	Latescibacterales	Latescibacteraceae
OTU_1275	12	13	13	0	0	0	0	0	0	0	0	0	0	0	0	0	0	0	0	0	0	0	Bacteria	unidentified_Bacteria	Bacteroidia	Chitinophagales	Chitinophagaceae
OTU_1276	0	3	3	5	3	0	0	1	0	1	2	4	1	15	0	0	0	0	0	1	1	0	Bacteria	Proteobacteria	Alphaproteobacteria	Caulobacterales	Caulobacteraceae	Phenylobacterium
OTU_1277	8	7	10	2	7	10	0	0	0	0	1	1	1	0	0	0	0	0	0	0	0	0	Bacteria	Chloroflexi	P2-11E
OTU_1278	17	12	13	10	11	10	1	0	0	0	0	0	0	0	0	0	0	0	0	0	0	0	Bacteria	Acidobacteriota	Acidobacteriae
OTU_1279	5	0	1	2	3	1	1	2	2	1	6	7	4	2	4	1	0	0	3	1	0	2	Bacteria	Planctomycetes	unidentified_Planctomycetes	Pirellulales	Pirellulaceae	Pir4_lineage
OTU_1280	7	14	10	4	5	2	0	0	0	0	0	0	1	2	0	0	0	0	0	0	0	0	Bacteria	Bacteroidota	Bacteroidia	Sphingobacteriales
OTU_1281	4	0	1	3	1	1	1	1	2	1	2	3	3	1	3	0	1	1	0	5	0	4	Bacteria	unidentified_Bacteria	Chloroflexia	Chloroflexales	Roseiflexaceae
OTU_1282	4	10	6	1	14	2	1	0	0	0	0	1	0	0	0	0	0	0	0	0	0	0	Bacteria	unidentified_Bacteria	Gammaproteobacteria	Burkholderiales	Sutterellaceae
OTU_1283	3	9	5	5	7	2	3	3	0	0	1	0	0	0	0	0	0	0	0	0	0	0	Bacteria	NB1-j
OTU_1284	2	3	1	3	9	12	0	0	0	0	2	0	1	1	0	0	0	0	0	0	0	0	Bacteria	Actinobacteria	unidentified_Actinobacteria	Streptomycetales	Streptomycetaceae	Streptomyces
OTU_1285	10	6	7	8	6	7	0	2	0	0	1	0	2	1	0	0	0	0	0	0	0	0	Bacteria	NB1-j
OTU_1286	6	7	4	13	28	20	3	13	10	9	8	14	8	6	0	0	3	2	1	0	0	0	Bacteria	Proteobacteria	Alphaproteobacteria	Caulobacterales	Caulobacteraceae	Phenylobacterium
OTU_1287	4	7	8	4	7	4	1	2	0	2	1	1	1	1	0	0	0	0	0	0	0	0	Bacteria	Proteobacteria	Alphaproteobacteria	Sphingomonadales	Sphingomonadaceae	Sphingomonas
OTU_1288	10	5	15	3	6	5	0	0	0	0	0	0	0	0	0	0	0	0	0	0	0	0	Bacteria	Verrucomicrobiota	Verrucomicrobiae	Pedosphaerales	Pedosphaeraceae	ADurb.Bin063-1
OTU_1289	0	1	0	3	2	5	3	4	7	13	11	11	15	13	1	0	0	1	3	0	2	0	Bacteria	Proteobacteria	Alphaproteobacteria	Sphingomonadales	Sphingomonadaceae	Novosphingobium
OTU_1290	5	10	5	5	2	10	5	2	3	2	2	0	5	3	0	3	1	2	1	1	0	1	Bacteria	Actinobacteria	unidentified_Actinobacteria	Corynebacteriales	Mycobacteriaceae	Mycobacterium
OTU_1291	3	14	9	0	2	4	8	2	0	1	0	0	1	0	0	0	0	0	0	0	0	0	Bacteria	Firmicutes	Bacilli	Bacillales	Bacillaceae	Bacillus
OTU_1292	7	5	3	5	6	14	0	0	0	0	0	0	0	0	0	0	0	0	0	0	0	0	Bacteria	Verrucomicrobiota	Verrucomicrobiae	Pedosphaerales	Pedosphaeraceae	ADurb.Bin063-1
OTU_1293	12	15	5	2	4	4	2	4	3	1	0	3	1	0	0	0	0	0	0	0	0	0	Bacteria	Entotheonellaeota	Entotheonellia	Entotheonellales	Entotheonellaceae
OTU_1294	1	21	2	0	0	0	0	3	1	0	0	3	1	3	0	0	0	0	0	0	0	0	Bacteria	Bacteroidota	Bacteroidia	Flavobacteriales	Weeksellaceae	Chryseobacterium	Chryseobacterium_indologenes
OTU_1295	7	5	7	8	7	11	3	3	1	4	1	1	0	1	0	0	0	0	0	0	0	0	Bacteria	Proteobacteria	Gammaproteobacteria	Burkholderiales	SC-I-84
OTU_1296	0	0	0	0	0	0	0	0	0	0	0	0	0	0	2	7	1	2	4	6	7	5	Bacteria
OTU_1297	0	0	0	5	3	3	1	0	0	6	0	3	17	2	1	0	0	2	2	2	0	0	Bacteria	Proteobacteria	Alphaproteobacteria	Rhizobiales	Devosiaceae	Devosia
OTU_1298	16	29	27	14	24	15	0	2	0	2	0	5	3	1	0	0	0	0	0	0	0	0	Bacteria	Proteobacteria	Gammaproteobacteria	Burkholderiales	Nitrosomonadaceae	MND1
OTU_1299	9	12	13	6	9	4	1	1	0	1	1	0	2	3	0	0	0	0	0	0	0	0	Bacteria	Acidobacteriota	Vicinamibacteria	Vicinamibacterales	Vicinamibacteraceae
OTU_1300	0	1	6	0	2	1	1	4	3	6	5	8	12	18	11	17	5	0	8	1	9	4	Bacteria	Proteobacteria	Alphaproteobacteria	Rhizobiales	Rhizobiaceae	Ensifer
OTU_1301	16	21	13	8	2	3	0	0	0	0	0	0	0	0	0	0	0	0	0	0	0	0	Bacteria	Gemmatimonadota	S0134_terrestrial_group
OTU_1302	2	6	2	5	3	6	3	1	2	1	5	2	3	3	0	0	0	0	0	0	0	0	Bacteria	unidentified_Bacteria	Verrucomicrobiae	Pedosphaerales	Pedosphaeraceae
OTU_1303	3	2	0	15	9	14	2	4	6	1	2	2	4	6	0	0	0	0	0	0	0	0	Bacteria	Proteobacteria	Gammaproteobacteria	Salinisphaerales	Solimonadaceae	Panacagrimonas
OTU_1304	0	0	0	18	7	3	0	0	0	1	1	1	1	0	0	1	0	0	0	0	0	0	Bacteria	unidentified_Bacteria	Bacteroidia	Cytophagales	Microscillaceae
OTU_1305	1	1	2	0	2	3	4	1	2	5	1	3	6	1	7	9	1	2	15	2	3	6	Bacteria	unidentified_Bacteria	Chloroflexia	Chloroflexales	Roseiflexaceae
OTU_1306	1	0	1	0	0	0	1	0	2	7	2	0	2	1	20	0	1	0	1	0	0	2	Bacteria	unidentified_Bacteria	Chloroflexia	Chloroflexales	Roseiflexaceae
OTU_1307	4	1	2	5	1	4	11	7	0	0	1	2	1	5	0	0	0	1	2	2	1	2	Bacteria	Proteobacteria	Gammaproteobacteria	Steroidobacterales	Steroidobacteraceae	Steroidobacter
OTU_1308	7	8	4	4	3	7	3	0	0	0	0	0	1	0	0	0	0	0	0	0	0	0	Bacteria	Actinobacteriota	Thermoleophilia	Solirubrobacterales	67-14
OTU_1309	16	14	6	9	11	20	3	4	0	0	1	2	2	0	0	0	0	0	0	0	0	0	Bacteria	Actinobacteriota	MB-A2-108
OTU_1310	1	4	0	1	4	2	3	4	2	4	2	2	1	6	2	2	0	3	3	0	1	0	Bacteria	Proteobacteria	Alphaproteobacteria	Rhizobiales	Rhizobiaceae
OTU_1311	3	1	2	5	2	0	0	3	1	4	1	3	9	2	0	0	0	0	0	0	0	0	Bacteria	Proteobacteria	Alphaproteobacteria	Acetobacterales	Acetobacteraceae	Roseomonas
OTU_1312	17	9	10	5	3	9	0	0	2	0	0	1	0	0	0	2	0	0	0	0	0	0	Bacteria	Acidobacteriota	Holophagae	Subgroup_7
OTU_1313	0	0	0	11	3	5	0	0	0	0	0	2	0	0	3	6	0	3	0	2	3	1	Bacteria	Bacteroidota	Bacteroidia	Sphingobacteriales	env.OPS_17
OTU_1314	3	6	1	7	7	3	0	1	2	1	2	3	4	4	0	0	0	0	0	0	0	0	Bacteria	Verrucomicrobiota	Verrucomicrobiae	Pedosphaerales	Pedosphaeraceae	Ellin517
OTU_1315	1	4	4	8	5	2	3	1	0	1	0	0	3	0	0	0	0	0	0	0	0	0	Bacteria	Kapabacteria	unidentified_Kapabacteria	Kapabacteriales
OTU_1316	0	0	1	0	0	1	8	10	6	3	1	2	2	3	0	0	0	0	0	0	1	0	Bacteria	Bdellovibrionota	Bdellovibrionia	Bacteriovoracales	Bacteriovoracaceae	Bacteriovorax
OTU_1317	11	12	11	10	13	8	8	9	3	3	1	1	5	14	1	16	1	7	0	1	1	1	Bacteria	Proteobacteria	Gammaproteobacteria	Steroidobacterales	Steroidobacteraceae	Steroidobacter
OTU_1318	1	1	1	10	9	8	19	2	0	4	4	4	5	1	0	0	0	0	0	0	0	0	Bacteria	Chloroflexi	JG30-KF-CM66
OTU_1319	1	1	1	1	5	4	3	3	3	3	3	5	1	6	3	4	0	2	0	0	1	1	Bacteria	Verrucomicrobiota	Verrucomicrobiae	Verrucomicrobiales	Rubritaleaceae	Luteolibacter
OTU_1320	1	1	1	5	22	6	3	4	10	1	0	2	2	1	0	0	0	0	0	0	0	0	Bacteria	unidentified_Bacteria	Verrucomicrobiae	Pedosphaerales	Pedosphaeraceae
OTU_1321	1	7	7	5	3	8	1	11	2	2	4	1	1	6	0	0	0	0	0	0	0	0	Bacteria	Actinobacteria	unidentified_Actinobacteria	Streptomycetales	Streptomycetaceae	Streptomyces
OTU_1322	21	15	17	6	4	11	0	0	0	0	0	0	0	0	0	0	0	0	0	0	0	0	Bacteria	Acidobacteriota	Holophagae	Subgroup_7
OTU_1323	1	2	1	5	2	1	11	8	7	11	21	32	15	11	94	86	8	40	82	32	27	81	Bacteria	Bacteroidota	Bacteroidia	Flavobacteriales	Flavobacteriaceae	Flavobacterium
OTU_1324	1	0	0	0	0	0	1	2	0	1	2	1	1	0	0	0	13	4	0	3	2	4	Bacteria	Bdellovibrionota	Bdellovibrionia	Bacteriovoracales	Bacteriovoracaceae	Peredibacter
OTU_1325	5	9	4	0	11	5	1	0	0	0	0	0	0	0	0	0	0	0	0	0	0	0	Bacteria	Acidobacteriota	Acidobacteriae	Subgroup_2
OTU_1326	0	1	12	0	0	0	0	6	1	1	1	0	0	1	11	11	0	5	5	0	2	13	Bacteria	Chloroflexi	Chloroflexia	Chloroflexales	Herpetosiphonaceae	Herpetosiphon
OTU_1327	2	5	5	2	9	15	3	3	1	2	2	0	2	2	0	0	0	0	1	0	0	0	Bacteria
OTU_1328	0	0	0	0	2	1	5	2	1	2	4	5	2	1	1	1	1	0	5	2	0	2	Bacteria	Chloroflexi	Chloroflexia	Chloroflexales	Chloroflexaceae	FFCH7168
OTU_1329	0	2	1	2	3	2	0	3	1	0	0	4	3	1	10	5	6	14	1	5	4	3	Bacteria	Proteobacteria	Gammaproteobacteria	Burkholderiales	Oxalobacteraceae	Massilia
OTU_1330	4	6	5	4	5	4	1	3	2	2	1	2	3	0	0	0	0	0	0	0	0	0	Bacteria	unidentified_Bacteria	Alphaproteobacteria
OTU_1331	12	2	4	3	7	7	2	3	3	0	0	0	0	0	0	0	0	0	0	0	0	0	Bacteria	Proteobacteria	Gammaproteobacteria	Burkholderiales	SC-I-84
OTU_1332	1	1	1	7	7	8	2	0	2	0	1	0	1	1	0	0	0	0	0	0	0	0	Bacteria	Actinobacteriota	Acidimicrobiia	Microtrichales	Ilumatobacteraceae	Ilumatobacter
OTU_1333	1	1	1	8	11	7	0	0	1	1	0	1	0	0	0	0	0	0	0	0	0	0	Bacteria	Bdellovibrionota	Bdellovibrionia	Bdellovibrionales	Bdellovibrionaceae
OTU_1334	1	0	2	6	4	8	0	2	2	3	0	2	2	3	0	0	0	0	0	0	0	0	Bacteria	unidentified_Bacteria	Verrucomicrobiae	Pedosphaerales	Pedosphaeraceae
OTU_1335	5	3	4	3	2	8	2	2	0	2	0	4	1	1	1	0	0	0	0	0	0	0	Bacteria	Proteobacteria	Alphaproteobacteria	Sphingomonadales	Sphingomonadaceae	Ellin6055
OTU_1336	5	3	5	13	15	24	5	8	4	1	3	2	3	5	0	0	1	0	0	0	0	0	Bacteria	Proteobacteria	Alphaproteobacteria	Rhizobiales	Hyphomicrobiaceae	Pedomicrobium
OTU_1337	0	0	0	0	0	1	0	2	2	2	2	2	1	0	0	3	5	1	0	2	1	6	Bacteria	Proteobacteria	Gammaproteobacteria	Burkholderiales	Oxalobacteraceae	Massilia	Massilia_albidiflava
OTU_1338	3	12	5	0	0	0	0	1	0	3	3	0	4	2	0	0	1	0	1	0	0	0	Bacteria	Proteobacteria	Gammaproteobacteria	Pseudomonadales	Moraxellaceae	Acinetobacter	Acinetobacter_johnsonii
OTU_1339	4	6	10	1	6	5	7	3	0	3	2	1	2	2	0	0	0	0	0	0	0	0	Bacteria	Armatimonadota	Fimbriimonadia	Fimbriimonadales	Fimbriimonadaceae
OTU_1340	0	0	0	0	0	0	0	0	0	0	0	0	0	0	6	4	12	7	14	5	17	4	Bacteria	Planctomycetes	unidentified_Planctomycetes	Pirellulales	Pirellulaceae	Pir4_lineage
OTU_1341	4	7	10	20	22	16	9	6	2	0	3	1	3	0	0	0	0	0	0	0	0	0	Bacteria	Bdellovibrionota	Bdellovibrionia	Bdellovibrionales	Bdellovibrionaceae	Bdellovibrio
OTU_1342	16	11	6	5	4	6	1	0	1	0	1	1	0	0	0	0	0	0	0	0	0	0	Bacteria	Myxococcota	Polyangia	Haliangiales	Haliangiaceae	Haliangium
OTU_1343	2	2	3	5	6	9	0	1	0	2	0	0	1	1	0	1	0	0	0	1	0	1	Bacteria	Bacteroidota	Bacteroidia	Chitinophagales	Chitinophagaceae	Parasegetibacter
OTU_1344	0	1	0	5	3	7	1	1	1	2	4	5	4	4	0	0	0	0	0	5	0	0	Bacteria	unidentified_Bacteria	Alphaproteobacteria	Caulobacterales	Caulobacteraceae
OTU_1345	0	0	1	9	3	2	11	12	10	6	7	4	8	16	3	2	7	1	5	0	3	0	Bacteria	Proteobacteria	Alphaproteobacteria	Reyranellales	Reyranellaceae	Reyranella
OTU_1346	0	0	3	2	2	6	0	2	1	8	3	2	6	0	0	1	0	0	0	0	1	0	Bacteria	SAR324_clade(Marine_group_B)
OTU_1347	15	8	11	1	3	9	0	1	1	1	0	0	3	0	0	0	0	0	0	0	0	0	Bacteria	Proteobacteria	Gammaproteobacteria	R7C24
OTU_1348	3	2	2	9	9	7	1	6	1	1	2	5	3	1	2	0	0	0	0	0	0	1	Bacteria
OTU_1349	1	1	2	10	13	12	1	2	1	2	1	1	1	1	0	0	0	0	0	0	0	0	Bacteria
OTU_1350	0	4	3	1	3	4	2	2	0	0	2	3	1	6	0	0	0	0	0	0	0	0	Bacteria	unidentified_Bacteria	Alphaproteobacteria	Azospirillales
OTU_1351	3	5	5	8	8	10	0	0	0	0	0	0	0	0	3	0	0	0	0	0	0	0	Bacteria	Myxococcota	Polyangia	Polyangiales	BIrii41
OTU_1352	4	6	8	1	6	11	0	0	0	0	0	0	1	0	0	0	0	0	0	0	0	0	Bacteria	unidentified_Bacteria	Bacteroidia	Chitinophagales	Saprospiraceae
OTU_1353	1	0	2	6	0	1	0	5	7	5	5	2	6	1	0	0	0	0	0	0	0	0	Bacteria	Verrucomicrobiota	Verrucomicrobiae	Verrucomicrobiales	Rubritaleaceae	Luteolibacter
OTU_1354	10	17	14	8	9	18	0	0	0	0	0	0	0	0	0	0	0	0	0	0	0	0	Bacteria	Gemmatimonadota	S0134_terrestrial_group
OTU_1355	7	5	5	11	6	6	1	0	0	0	1	2	0	0	0	0	0	0	0	0	0	0	Bacteria	Gemmatimonadota	Longimicrobia	Longimicrobiales	Longimicrobiaceae	YC-ZSS-LKJ147
OTU_1356	11	9	7	3	1	4	0	1	1	0	0	0	0	0	0	0	0	0	0	0	0	0	Bacteria
OTU_1357	3	3	3	3	7	3	2	3	1	1	5	2	2	2	0	0	0	1	0	0	0	0	Bacteria	unidentified_Bacteria	Alphaproteobacteria
OTU_1358	6	4	7	4	2	8	0	0	0	0	0	2	1	1	0	0	0	0	0	0	0	0	Bacteria	Latescibacterota
OTU_1359	8	11	12	4	4	2	0	0	0	0	0	0	0	0	0	0	0	0	0	0	0	0	Bacteria	unidentified_Bacteria	unidentified_Bacteria	Gemmatimonadales	Gemmatimonadaceae
OTU_1360	0	0	0	0	0	0	0	0	0	0	10	0	0	0	1	0	0	0	2	0	2	24	Bacteria	Proteobacteria	Alphaproteobacteria	Rhizobiales	Rhizobiaceae	Allorhizobium-Neorhizobium-Pararhizobium-Rhizobium
OTU_1361	20	14	13	8	14	16	0	1	0	0	0	1	0	0	0	1	0	0	0	0	0	0	Bacteria	Myxococcota	Polyangia	Haliangiales	Haliangiaceae	Haliangium
OTU_1362	3	0	2	7	6	4	1	1	0	3	1	3	7	1	0	0	0	0	0	0	0	0	Bacteria	Proteobacteria	Alphaproteobacteria	Acetobacterales	Acetobacteraceae	Roseomonas
OTU_1363	8	11	10	3	5	7	2	0	2	0	2	1	1	1	0	0	0	0	0	0	0	0	Bacteria	Proteobacteria	Gammaproteobacteria	Burkholderiales	TRA3-20
OTU_1364	13	15	16	10	3	4	3	2	0	1	0	1	1	0	0	0	1	0	0	0	0	0	Bacteria	Proteobacteria	Alphaproteobacteria	Sphingomonadales	Sphingomonadaceae	Ellin6055
OTU_1365	1	3	2	7	2	1	1	4	2	3	2	4	2	3	0	0	0	0	0	0	0	0	Bacteria	unidentified_Bacteria	Alphaproteobacteria	Elsterales
OTU_1366	3	1	1	5	4	21	5	0	1	0	0	0	0	0	0	0	0	0	0	0	0	0	Bacteria	unidentified_Bacteria	Alphaproteobacteria	Rickettsiales	Rickettsiaceae
OTU_1367	9	7	6	5	2	2	0	1	0	2	1	2	0	0	0	0	0	0	0	0	0	0	Bacteria	Myxococcota	bacteriap25
OTU_1368	0	0	0	7	5	5	2	2	2	2	0	1	3	1	0	7	3	1	0	0	1	0	Bacteria	Bdellovibrionota	Bdellovibrionia	Bdellovibrionales	Bdellovibrionaceae
OTU_1369	10	11	7	10	5	16	0	1	0	0	0	0	1	0	0	0	0	1	0	0	0	0	Bacteria	Verrucomicrobiota	Verrucomicrobiae	Pedosphaerales	Pedosphaeraceae
OTU_1370	16	16	19	9	8	10	0	0	0	0	0	0	0	0	0	0	0	0	0	0	0	0	Bacteria	Acidobacteriota	Holophagae	Subgroup_7
OTU_1371	7	7	2	7	2	5	0	0	0	0	2	3	3	1	0	0	0	0	0	0	0	0	Bacteria	Gemmatimonadetes	unidentified_Gemmatimonadetes	Gemmatimonadales	Gemmatimonadaceae	Gemmatimonas
OTU_1372	0	0	0	4	1	0	11	4	15	0	0	1	0	0	0	0	0	0	0	0	0	0	Bacteria	Proteobacteria	Gammaproteobacteria	Burkholderiales	Comamonadaceae	Ramlibacter
OTU_1373	15	6	7	7	7	11	1	1	0	0	0	2	1	1	0	0	0	0	0	0	0	0	Bacteria	Chloroflexi	P2-11E
OTU_1374	0	2	3	4	0	0	1	3	0	1	4	1	3	4	1	0	0	2	0	1	4	2	Bacteria	Proteobacteria	Alphaproteobacteria	Rhodobacterales	Rhodobacteraceae	Paracoccus	Paracoccus_marcusii
OTU_1375	0	0	0	0	0	0	0	0	0	0	0	0	0	0	0	0	0	0	0	0	0	1	Bacteria	Proteobacteria	Gammaproteobacteria	Burkholderiales	Comamonadaceae	Rhizobacter
OTU_1376	0	0	0	3	0	1	9	7	9	1	3	1	1	0	0	0	0	0	0	2	0	0	Bacteria	Abditibacteriota	Abditibacteria	Abditibacteriales	Abditibacteriaceae	Abditibacterium
OTU_1377	3	8	6	9	7	5	0	0	0	1	0	0	0	0	0	0	0	0	0	0	0	0	Bacteria	Planctomycetota	Phycisphaerae	Tepidisphaerales	WD2101_soil_group
OTU_1378	1	2	0	0	1	2	0	2	1	2	3	3	2	1	0	0	0	0	0	14	4	1	Bacteria	Proteobacteria	Gammaproteobacteria	Burkholderiales	Comamonadaceae	Ramlibacter
OTU_1379	0	0	0	0	5	1	3	0	5	2	5	0	3	1	3	6	2	6	1	0	2	6	Bacteria	unidentified_Bacteria	unidentified_Bacteria	Pirellulales	Pirellulaceae
OTU_1380	0	2	2	5	7	6	2	2	3	0	1	3	3	1	0	0	0	0	0	0	1	0	Bacteria	unidentified_Bacteria	Alphaproteobacteria
OTU_1381	11	5	11	2	3	6	0	0	0	1	2	0	0	0	0	0	0	0	0	0	0	0	Bacteria	Chloroflexi	P2-11E
OTU_1382	14	13	18	10	7	10	0	1	0	0	0	2	0	0	0	0	0	0	0	0	0	0	Bacteria	Methylomirabilota	Methylomirabilia	Rokubacteriales
OTU_1383	9	5	7	9	6	8	0	1	0	0	0	0	0	0	0	0	0	0	0	0	0	0	Bacteria	Gemmatimonadota	BD2-11_terrestrial_group
OTU_1384	3	3	3	8	9	10	1	3	0	6	0	5	1	0	0	0	0	1	0	0	0	0	Bacteria	Proteobacteria	Gammaproteobacteria	Pseudomonadales
OTU_1385	3	6	2	5	0	3	2	8	2	4	6	1	1	2	0	0	0	0	0	0	0	0	Bacteria	Entotheonellaeota	Entotheonellia	Entotheonellales	Entotheonellaceae
OTU_1386	0	1	0	3	0	0	0	0	0	1	0	1	0	0	0	0	1	0	1	0	0	0	Bacteria	Proteobacteria	Gammaproteobacteria	Burkholderiales	Oxalobacteraceae	Massilia
OTU_1387	0	1	2	3	1	3	9	2	2	4	8	3	2	2	0	0	0	0	0	0	0	0	Bacteria	Proteobacteria	Alphaproteobacteria	Acetobacterales	Acetobacteraceae	Roseomonas
OTU_1388	1	5	2	19	11	15	9	4	3	2	7	2	4	3	0	0	0	0	0	0	0	0	Bacteria	Proteobacteria	Gammaproteobacteria	Burkholderiales
OTU_1389	0	0	0	0	0	0	1	0	1	0	0	0	0	1	4	0	0	6	19	0	0	6	Bacteria	Chloroflexi	Chloroflexia	Chloroflexales	Herpetosiphonaceae	Herpetosiphon
OTU_1390	0	0	0	0	0	0	1	0	0	0	0	0	0	0	0	0	0	0	0	0	0	0	Bacteria	Proteobacteria	Gammaproteobacteria	Burkholderiales	Oxalobacteraceae	Noviherbaspirillum
OTU_1391	0	0	0	1	0	0	2	3	2	0	1	2	1	0	6	7	2	6	4	1	3	0	Bacteria	Planctomycetes	unidentified_Planctomycetes	Pirellulales	Pirellulaceae	Pirellula
OTU_1392	0	1	0	3	1	0	3	3	1	1	0	1	0	1	9	15	3	18	1	2	2	2	Bacteria	Bacteroidota	Bacteroidia	Cytophagales	Cytophagaceae	Cytophaga
OTU_1393	8	6	2	3	10	8	0	0	1	1	1	0	3	0	0	0	0	0	0	0	2	0	Bacteria
OTU_1394	4	8	6	3	2	4	2	1	1	0	1	4	1	0	0	0	3	0	0	0	0	0	Bacteria	Actinobacteriota	Acidimicrobiia	Microtrichales	Ilumatobacteraceae
OTU_1395	2	7	5	6	7	5	1	1	0	0	2	0	0	4	0	0	0	0	0	0	6	0	Bacteria	Actinobacteria	unidentified_Actinobacteria	Micromonosporales	Micromonosporaceae
OTU_1396	0	0	0	0	0	0	0	0	0	0	0	0	0	0	1	3	1	5	5	5	6	5	Bacteria	Proteobacteria
OTU_1397	2	10	1	10	3	5	3	0	3	3	2	3	10	0	0	0	0	0	0	0	0	0	Bacteria	Myxococcota	Myxococcia	Myxococcales	Myxococcaceae
OTU_1398	10	3	3	6	5	1	2	1	1	0	1	1	1	1	0	0	0	0	0	0	0	0	Bacteria	Bacteroidota	Bacteroidia	Sphingobacteriales	AKYH767
OTU_1399	9	7	3	14	3	11	3	0	2	0	0	0	0	0	0	0	0	0	0	0	0	0	Bacteria	Acidobacteriota	Thermoanaerobaculia	Thermoanaerobaculales	Thermoanaerobaculaceae	Subgroup_10
OTU_1400	3	2	4	4	1	1	2	1	2	2	1	2	2	2	0	1	0	0	1	4	1	0	Bacteria	Proteobacteria	Alphaproteobacteria	Rhodobacterales	Rhodobacteraceae	Rhodobacter
OTU_1401	0	3	2	3	0	0	0	1	1	1	2	1	1	5	8	2	7	1	3	1	5	1	Bacteria	Proteobacteria	Alphaproteobacteria	Caulobacterales	Caulobacteraceae	Brevundimonas
OTU_1402	8	6	11	4	16	12	3	4	0	2	1	2	2	0	0	0	0	0	0	0	0	0	Bacteria	Methylomirabilota	Methylomirabilia	Rokubacteriales
OTU_1403	2	3	1	3	18	0	2	2	0	0	0	0	0	0	0	0	0	0	0	0	0	0	Bacteria	Proteobacteria	Gammaproteobacteria	Burkholderiales	Rhodocyclaceae	Dechloromonas
OTU_1404	10	7	12	7	10	6	1	0	1	1	0	0	4	0	0	0	0	0	0	0	0	1	Bacteria	Bacteroidota	Bacteroidia	Sphingobacteriales	AKYH767
OTU_1405	0	0	0	1	19	3	2	0	0	0	0	2	0	0	1	0	0	4	0	0	0	0	Bacteria	Bdellovibrionota	Oligoflexia	0319-6G20
OTU_1406	0	0	0	9	1	5	2	4	1	3	4	2	7	2	2	0	0	0	0	0	0	0	Bacteria	Proteobacteria	Alphaproteobacteria	Sphingomonadales	Sphingomonadaceae	Ellin6055
OTU_1407	3	0	0	4	5	0	1	7	0	0	1	1	0	2	2	0	0	3	0	2	0	0	Bacteria	unidentified_Bacteria	Alphaproteobacteria	Rhizobiales	Devosiaceae
OTU_1408	7	9	1	2	1	1	1	5	1	0	3	3	4	1	0	0	0	0	0	0	0	0	Bacteria	Actinobacteriota	Rubrobacteria	Rubrobacterales	Rubrobacteriaceae	Rubrobacter
OTU_1409	5	6	4	4	6	5	0	0	1	0	0	0	0	0	0	0	0	0	0	0	0	2	Bacteria	Bacteroidota	Bacteroidia	Bacteroidetes_VC2.1_Bac22
OTU_1410	2	0	2	8	9	4	1	2	0	0	1	3	1	1	0	0	0	0	0	0	0	0	Bacteria	Proteobacteria	Gammaproteobacteria	unidentified_Gammaproteobacteria	unidentified_Gammaproteobacteria	Acidibacter
OTU_1411	3	8	7	0	1	3	0	1	1	0	2	1	0	0	0	0	0	2	0	2	2	0	Bacteria	Actinobacteria	unidentified_Actinobacteria	Propionibacteriales	Nocardioidaceae	Nocardioides
OTU_1412	1	2	12	2	16	3	0	0	0	0	0	0	0	0	0	0	0	0	0	0	0	0	Bacteria	Acidobacteriota	Subgroup_22
OTU_1413	10	11	8	3	3	9	0	0	0	0	0	0	0	0	0	0	0	0	0	0	0	0	Bacteria	Latescibacterota
OTU_1414	0	0	0	2	0	0	0	2	1	1	2	0	1	0	1	3	11	10	2	0	1	2	Bacteria	Acidobacteriota	Acidobacteriae	Subgroup_2
OTU_1415	0	0	0	1	1	3	0	1	2	1	3	2	4	0	3	4	0	1	1	0	0	6	Bacteria	Planctomycetes	unidentified_Planctomycetes	Planctomycetales	Schlesneriaceae	Planctopirus
OTU_1416	5	6	3	5	6	7	0	0	0	0	0	0	0	0	0	0	0	0	0	0	0	0	Bacteria	Latescibacterota
OTU_1417	3	9	13	4	0	1	1	5	0	3	1	1	0	0	1	0	0	0	0	0	0	0	Bacteria	Myxococcota	Myxococcia	Myxococcales	Myxococcaceae	P3OB-42
OTU_1418	6	8	7	5	1	1	1	2	0	4	1	0	4	4	0	0	0	0	0	0	1	0	Bacteria	Actinobacteria	unidentified_Actinobacteria	Micrococcales	Micrococcaceae	Arthrobacter
OTU_1420	9	5	13	19	9	7	0	0	0	2	1	1	2	1	0	0	1	0	0	0	0	0	Bacteria	unidentified_Bacteria	Bacteroidia	Cytophagales	Microscillaceae
OTU_1421	13	6	8	6	7	4	0	0	0	0	0	0	1	0	0	0	0	0	0	0	0	0	Bacteria	unidentified_Bacteria	Acidobacteriae	Acidobacteriales
OTU_1422	0	0	0	2	3	2	2	3	1	6	4	3	3	1	0	0	0	1	2	1	2	2	Bacteria	Bdellovibrionota	Oligoflexia	0319-6G20
OTU_1423	5	3	12	10	5	7	0	1	1	0	0	0	0	0	0	0	0	0	0	0	0	0	Bacteria	Gemmatimonadota	Longimicrobia	Longimicrobiales	Longimicrobiaceae	Longimicrobium
OTU_1424	2	0	0	0	0	1	0	1	2	1	0	0	1	0	6	3	1	7	2	2	0	6	Bacteria	Chloroflexi	Chloroflexia	Chloroflexales	Herpetosiphonaceae	Herpetosiphon
OTU_1427	1	1	0	4	5	1	4	2	5	1	2	5	1	2	0	0	2	0	0	0	0	0	Bacteria	Proteobacteria	Gammaproteobacteria	Burkholderiales	Comamonadaceae
OTU_1428	3	1	2	12	14	10	5	3	4	4	7	9	3	1	3	5	1	1	2	4	2	0	Bacteria	Verrucomicrobiota	Verrucomicrobiae	Opitutales	Opitutaceae	Opitutus
OTU_1429	1	1	1	5	7	1	1	5	3	2	1	1	2	2	0	1	0	0	4	0	0	0	Bacteria	unidentified_Bacteria	Gammaproteobacteria	Pseudomonadales	Moraxellaceae
OTU_1430	0	5	1	6	6	6	2	1	1	0	0	2	2	5	0	0	0	0	0	0	0	0	Bacteria	Planctomycetes	unidentified_Planctomycetes	Pirellulales	Pirellulaceae	Pirellula
OTU_1431	3	0	2	3	1	3	4	3	1	4	3	6	4	0	0	0	0	0	0	0	0	2	Bacteria	Acidobacteriota	Thermoanaerobaculia	Thermoanaerobaculales	Thermoanaerobaculaceae	Subgroup_10
OTU_1432	1	1	0	4	4	3	3	1	1	1	0	0	0	0	5	7	0	3	0	2	0	2	Bacteria	Bdellovibrionota	Oligoflexia	0319-6G20
OTU_1433	3	3	8	1	1	0	3	7	0	1	4	9	2	3	0	0	0	0	0	0	0	0	Bacteria	Actinobacteria	unidentified_Actinobacteria	Streptomycetales	Streptomycetaceae	Streptomyces
OTU_1434	8	7	10	5	4	5	1	1	0	0	0	2	2	0	0	0	0	0	0	0	0	0	Bacteria	Actinobacteriota	Thermoleophilia	Gaiellales	Gaiellaceae	Gaiella
OTU_1435	5	5	6	3	6	2	2	1	1	2	1	0	1	0	0	0	0	0	0	0	0	0	Bacteria	NB1-j
OTU_1436	2	4	5	1	2	0	2	3	0	1	2	5	2	2	0	0	0	0	0	0	1	2	Bacteria	Actinobacteriota	Acidimicrobiia	Microtrichales	Ilumatobacteraceae	Ilumatobacter
OTU_1437	6	5	10	6	9	0	2	2	1	2	5	5	5	3	0	0	0	0	0	0	3	0	Bacteria	Bacteroidota	Bacteroidia	Cytophagales	Hymenobacteraceae	Adhaeribacter
OTU_1438	0	0	0	1	2	1	2	2	6	3	6	2	3	4	1	2	0	0	0	1	2	3	Bacteria	Proteobacteria	Gammaproteobacteria	Xanthomonadales	Xanthomonadaceae	Arenimonas
OTU_1439	0	0	0	4	3	6	3	12	2	1	1	2	1	2	0	0	1	0	0	0	2	0	Bacteria	Proteobacteria	Gammaproteobacteria	Xanthomonadales	Xanthomonadaceae	Arenimonas
OTU_1440	0	0	1	6	0	5	5	3	2	3	4	1	7	4	0	0	0	0	0	0	0	0	Bacteria	Proteobacteria	Alphaproteobacteria	Caulobacterales	Caulobacteraceae	Phenylobacterium
OTU_1441	1	4	3	4	5	4	1	0	1	1	0	0	0	2	0	1	3	2	0	0	0	0	Bacteria	Proteobacteria	Gammaproteobacteria	Xanthomonadales	Rhodanobacteraceae
OTU_1442	0	0	1	9	9	18	0	0	0	0	0	2	0	1	0	0	0	0	0	0	0	0	Bacteria	Fibrobacterota	Fibrobacteria	Fibrobacterales	Fibrobacteraceae	possible_genus_04
OTU_1443	4	3	8	7	11	18	1	2	0	0	0	1	1	1	0	0	0	0	0	0	0	0	Bacteria	NB1-j
OTU_1444	6	5	7	14	12	11	0	1	2	0	0	2	1	2	0	0	0	0	0	0	0	0	Bacteria
OTU_1445	2	1	2	3	2	6	4	2	0	3	2	1	3	3	0	0	0	0	0	0	0	0	Bacteria	Chloroflexi
OTU_1446	7	4	3	3	5	5	0	0	0	2	0	2	0	1	0	0	0	0	0	0	0	0	Bacteria	Acidobacteriota	Blastocatellia	DS-100
OTU_1447	8	4	6	3	2	5	0	1	1	1	1	2	0	1	0	0	0	1	0	0	0	0	Bacteria	unidentified_Bacteria	Thermoleophilia	Gaiellales
OTU_1448	4	7	1	8	4	14	1	4	0	6	3	3	3	5	0	0	0	0	1	0	0	0	Bacteria	Proteobacteria	Alphaproteobacteria	Rhizobiales	unidentified_Rhizobiales	Bauldia
OTU_1449	1	0	0	3	8	14	3	1	2	0	0	0	1	2	0	0	1	0	0	0	0	0	Bacteria	Proteobacteria	Alphaproteobacteria	Caulobacterales	Caulobacteraceae	Caulobacter
OTU_1450	0	1	0	0	0	2	0	3	2	0	4	0	3	3	2	6	0	1	5	2	8	4	Bacteria	Proteobacteria	Alphaproteobacteria	Rhizobiales	Rhizobiaceae	Allorhizobium-Neorhizobium-Pararhizobium-Rhizobium
OTU_1451	15	3	4	7	4	8	0	0	0	0	0	0	0	0	0	0	0	0	0	0	0	0	Bacteria	Verrucomicrobiota	Verrucomicrobiae	Pedosphaerales	Pedosphaeraceae
OTU_1452	0	0	1	1	0	0	1	2	2	1	1	0	0	4	8	0	0	7	2	0	0	3	Bacteria	Proteobacteria	Alphaproteobacteria	Rhizobiales	Rhizobiaceae	Allorhizobium-Neorhizobium-Pararhizobium-Rhizobium
OTU_1453	2	1	6	14	1	5	2	0	1	0	0	0	0	0	0	0	0	0	0	0	2	0	Bacteria	unidentified_Bacteria	Bacteroidia	Cytophagales	Microscillaceae
OTU_1454	5	4	7	8	2	5	2	4	1	1	2	3	4	0	0	0	0	0	0	0	0	0	Bacteria	Acidobacteriota	Thermoanaerobaculia	Thermoanaerobaculales	Thermoanaerobaculaceae	Subgroup_10
OTU_1455	7	4	9	5	5	4	0	0	0	0	1	0	0	1	0	0	0	0	0	0	0	0	Bacteria	Latescibacterota
OTU_1456	11	6	13	3	8	7	0	0	0	0	0	0	0	0	0	0	0	0	0	0	0	0	Bacteria	Acidobacteriota	Holophagae	Subgroup_7
OTU_1457	8	2	5	13	7	4	4	0	1	2	0	1	3	3	0	0	0	0	0	0	0	0	Bacteria	unidentified_Bacteria	Saccharimonadia	Saccharimonadales	YM_S32_TM7_50_20
OTU_1458	0	3	0	12	7	2	0	2	3	1	1	2	1	0	0	0	0	0	0	0	0	0	Bacteria	Proteobacteria	Gammaproteobacteria	Xanthomonadales	Xanthomonadaceae	Arenimonas
OTU_1459	0	1	2	4	4	4	3	0	3	1	0	3	0	0	2	2	4	2	0	4	1	0	Bacteria	Bacteroidota	Bacteroidia	Sphingobacteriales	env.OPS_17
OTU_1460	2	6	5	7	6	12	6	6	2	5	4	3	6	3	0	0	0	0	0	0	0	0	Bacteria	Planctomycetes	unidentified_Planctomycetes	Pirellulales	Pirellulaceae	Pir4_lineage
OTU_1461	0	0	0	0	0	0	0	5	0	1	0	3	9	1	1	0	0	3	8	2	0	0	Bacteria	Proteobacteria	Gammaproteobacteria	Enterobacterales	Alteromonadaceae	Rheinheimera	Pararheinheimera_soli
OTU_1462	7	2	2	11	17	5	2	0	1	0	0	0	1	1	0	0	3	0	0	0	0	0	Bacteria	unidentified_Bacteria	unidentified_Bacteria	Gemmatimonadales	Gemmatimonadaceae
OTU_1463	1	3	4	1	0	1	7	0	0	3	2	3	8	2	0	0	0	0	0	2	1	0	Bacteria	Proteobacteria	Gammaproteobacteria	Burkholderiales	Comamonadaceae	Simplicispira
OTU_1464	1	0	0	4	4	5	3	1	1	4	4	7	1	2	0	0	0	0	0	0	0	0	Bacteria	Planctomycetota	OM190
OTU_1465	0	0	0	1	21	0	2	0	0	0	2	0	2	0	1	0	0	0	0	0	1	0	Bacteria	Planctomycetes	unidentified_Planctomycetes	Planctomycetales	Schlesneriaceae	Planctopirus
OTU_1466	4	4	9	4	4	9	1	1	0	1	3	0	2	1	0	0	0	0	0	0	0	0	Bacteria	Chloroflexi	KD4-96
OTU_1467	9	4	6	2	3	8	1	2	0	1	0	1	1	1	0	0	0	0	0	0	0	0	Bacteria	Chloroflexi	TK10
OTU_1468	8	1	5	7	22	15	2	1	0	1	1	0	0	2	0	0	0	0	0	0	0	0	Bacteria	Planctomycetota	OM190	unidentified_OM190	unidentified_OM190	unidentified_OM190	planctomycete_A-2
OTU_1469	2	4	2	6	5	10	5	4	4	1	3	6	3	2	0	0	0	0	0	0	0	0	Bacteria	unidentified_Bacteria	Alphaproteobacteria
OTU_1470	23	11	12	14	4	16	1	0	1	2	0	1	0	1	0	0	0	0	0	0	0	0	Bacteria	Actinobacteriota	Thermoleophilia	Gaiellales	Gaiellaceae	Gaiella
OTU_1471	7	1	2	7	7	9	4	5	3	1	1	0	2	1	7	5	4	2	0	1	0	5	Bacteria	Bacteroidota	Bacteroidia	Cytophagales	Microscillaceae	Ohtaekwangia
OTU_1472	0	0	0	0	2	1	1	0	0	0	0	1	1	22	0	0	0	0	3	10	0	4	Bacteria	Actinobacteria	unidentified_Actinobacteria	Micrococcales	Cellulomonadaceae	Cellulomonas	Cellulomonas_fimi
OTU_1473	14	2	2	11	10	15	5	1	3	1	1	1	0	1	0	0	4	0	0	0	0	0	Bacteria	Verrucomicrobiota	Verrucomicrobiae	Pedosphaerales	Pedosphaeraceae
OTU_1474	1	2	2	4	8	7	1	2	3	1	3	0	1	1	0	0	0	1	0	0	0	0	Bacteria	Verrucomicrobiota	Verrucomicrobiae	Pedosphaerales	Pedosphaeraceae
OTU_1475	6	4	18	2	4	7	1	1	2	1	1	1	0	0	0	0	0	0	0	0	0	0	Bacteria	MBNT15
OTU_1476	2	2	1	5	1	0	2	4	4	2	4	6	3	8	0	0	0	0	0	0	0	0	Bacteria	Actinobacteriota	Thermoleophilia	Gaiellales	Gaiellaceae	Gaiella
OTU_1477	11	10	5	10	20	8	1	0	1	3	0	0	1	1	0	0	0	2	2	3	10	5	Bacteria
OTU_1478	0	0	0	0	0	0	1	1	2	1	1	1	0	0	11	5	4	0	5	1	3	1	Bacteria	Proteobacteria	Alphaproteobacteria	Rhizobiales	Rhizobiaceae
OTU_1479	3	0	0	5	6	10	0	1	2	0	1	0	1	2	0	0	0	0	0	0	0	0	Bacteria	unidentified_Bacteria	Acidimicrobiia
OTU_1480	10	8	7	2	2	7	2	0	1	0	1	2	0	0	0	0	0	2	0	0	0	0	Bacteria	NB1-j
OTU_1481	0	0	0	0	0	0	0	0	1	2	1	0	2	1	4	7	4	9	3	1	3	1	Bacteria	Proteobacteria	Alphaproteobacteria	Rhizobiales	Rhizobiaceae
OTU_1482	15	5	6	8	4	6	43	36	9	13	7	12	14	7	19	38	24	50	19	19	9	3	Bacteria	Bacteroidota	Bacteroidia	Flavobacteriales	Flavobacteriaceae	Flavobacterium	Flavobacterium_cheniae
OTU_1483	10	7	6	6	1	7	1	0	0	0	0	0	0	0	0	0	0	0	0	0	0	0	Bacteria	Verrucomicrobiota	Verrucomicrobiae	Pedosphaerales	Pedosphaeraceae
OTU_1484	2	3	5	2	4	2	5	3	4	5	2	3	4	2	0	0	0	0	0	0	0	2	Bacteria	Abditibacteriota	Abditibacteria	Abditibacteriales	Abditibacteriaceae	Abditibacterium
OTU_1485	3	17	5	8	6	5	0	0	0	0	1	2	1	0	0	0	0	0	0	0	0	0	Bacteria	Myxococcota	bacteriap25
OTU_1487	0	1	3	8	1	6	0	1	9	4	10	4	9	5	0	2	3	0	0	0	1	0	Bacteria	Proteobacteria	Alphaproteobacteria	Caulobacterales	Caulobacteraceae	Brevundimonas	Brevundimonas_sp
OTU_1488	1	1	0	1	0	0	1	3	1	3	2	2	4	4	2	2	2	1	3	0	2	0	Bacteria	unidentified_Bacteria	Alphaproteobacteria	Rhizobiales
OTU_1489	5	9	8	7	7	5	1	1	0	2	1	5	1	2	0	0	0	0	0	0	0	0	Bacteria	Planctomycetota	Phycisphaerae	Tepidisphaerales	WD2101_soil_group
OTU_1490	11	9	7	4	4	6	2	1	2	1	1	1	0	0	0	0	0	0	0	3	0	0	Bacteria	Bacteroidota	Bacteroidia	Sphingobacteriales	env.OPS_17
OTU_1491	9	4	14	4	5	8	0	0	0	0	0	0	0	0	0	0	0	0	0	0	0	0	Bacteria	Myxococcota	Polyangia	mle1-27	unidentified_mle1-27	unidentified_mle1-27	Myxococcales_bacterium_Gsoil_473
OTU_1492	3	1	0	2	2	7	1	3	0	1	0	1	5	1	0	0	0	3	1	3	0	0	Bacteria	Proteobacteria	Alphaproteobacteria	Caulobacterales	Caulobacteraceae	Phenylobacterium
OTU_1493	12	3	5	4	5	3	12	17	19	20	14	11	12	22	1	0	0	0	0	0	1	1	Bacteria	Proteobacteria	Gammaproteobacteria	Burkholderiales	Burkholderiaceae	Cupriavidus
OTU_1494	14	17	10	2	4	16	0	0	0	0	0	0	0	0	0	0	0	0	0	0	0	0	Bacteria	Actinobacteriota	Thermoleophilia	Gaiellales	Gaiellaceae	Gaiella
OTU_1495	2	3	1	1	1	0	4	4	4	2	5	7	2	2	0	0	0	0	0	0	0	0	Bacteria	Bacteroidota	Bacteroidia	Flavobacteriales	Flavobacteriaceae	Flavobacterium	Flavobacterium_cauense
OTU_1496	16	10	18	5	17	7	0	0	1	0	0	0	0	0	0	0	0	0	0	0	0	0	Bacteria	unidentified_Bacteria	unidentified_Bacteria	Gemmatimonadales	Gemmatimonadaceae
OTU_1497	14	14	12	11	36	6	1	0	0	0	0	0	0	0	0	0	0	0	0	0	0	0	Bacteria	Proteobacteria	Gammaproteobacteria	Salinisphaerales	Solimonadaceae	Polycyclovorans
OTU_1498	3	0	5	8	12	6	1	0	0	0	1	0	0	1	0	0	0	0	0	0	0	0	Bacteria	Kapabacteria	unidentified_Kapabacteria	Kapabacteriales
OTU_1499	1	2	1	0	0	0	1	0	2	4	17	13	10	11	0	0	0	0	2	0	0	2	Bacteria	Proteobacteria	Gammaproteobacteria	Enterobacterales	Aeromonadaceae	Aeromonas
OTU_1500	0	1	0	1	0	0	0	4	3	2	0	1	1	0	1	3	15	0	2	4	12	4	Bacteria	Bdellovibrionota	Bdellovibrionia	Bacteriovoracales	Bacteriovoracaceae	Peredibacter
OTU_1501	0	0	0	0	1	4	3	1	4	3	1	3	3	2	0	0	3	0	0	0	0	0	Bacteria	Proteobacteria	Alphaproteobacteria	Caulobacterales	Caulobacteraceae	Phenylobacterium
OTU_1502	4	7	6	3	7	3	0	0	0	0	0	0	0	1	0	0	0	0	0	0	0	0	Bacteria	Planctomycetota	OM190
OTU_1503	0	1	0	5	0	0	3	2	1	2	1	1	2	1	0	1	0	3	0	0	9	1	Bacteria	unidentified_Bacteria	Oligoflexia	Oligoflexales	Oligoflexaceae
OTU_1504	8	7	3	1	3	4	3	2	0	0	0	0	0	1	0	0	0	0	0	0	0	0	Bacteria	Planctomycetota	Phycisphaerae	Phycisphaerales	Phycisphaeraceae	AKYG587
OTU_1505	0	3	0	10	7	5	3	0	2	0	0	1	0	3	0	0	0	0	0	0	0	1	Bacteria	Verrucomicrobiota	Verrucomicrobiae	Pedosphaerales	Pedosphaeraceae
OTU_1506	26	10	21	13	13	12	0	2	0	0	0	1	1	0	0	0	0	0	0	0	0	0	Bacteria	Gemmatimonadota	Longimicrobia	Longimicrobiales	Longimicrobiaceae	YC-ZSS-LKJ147
OTU_1507	0	0	1	0	0	2	2	2	3	2	3	4	6	6	0	0	0	2	0	0	2	0	Bacteria	Proteobacteria	Gammaproteobacteria	Burkholderiales	Comamonadaceae
OTU_1508	0	4	4	7	7	6	4	6	7	1	7	7	2	3	0	0	0	0	0	0	0	0	Bacteria	Verrucomicrobiota	Verrucomicrobiae	Pedosphaerales	Pedosphaeraceae	Ellin517
OTU_1509	1	2	3	2	2	1	6	6	5	3	1	0	2	1	0	0	0	0	0	0	2	0	Bacteria	Actinobacteria	unidentified_Actinobacteria	Micrococcales	Microbacteriaceae	Curtobacterium
OTU_1510	6	10	0	8	7	5	0	0	0	0	0	0	0	0	0	0	0	0	0	0	0	0	Bacteria	Bacteroidota	Bacteroidia	Chitinophagales	Chitinophagaceae	Aurantisolimonas
OTU_1511	12	5	11	10	13	12	0	10	4	2	4	5	3	3	0	0	0	0	0	0	0	0	Bacteria	Chloroflexi	KD4-96
OTU_1512	4	3	2	9	6	7	0	1	0	0	0	0	0	0	0	0	0	0	0	0	0	0	Bacteria	Acidobacteriota	Acidobacteriae	Bryobacterales	Bryobacteraceae	Bryobacter
OTU_1513	0	5	1	6	13	1	0	2	0	0	1	1	0	0	0	0	0	0	0	1	0	0	Bacteria	Bacteroidota	Bacteroidia	Flavobacteriales	Flavobacteriaceae	Flavobacterium
OTU_1514	0	2	2	6	4	4	4	5	3	1	1	5	3	0	2	0	0	0	0	0	0	0	Bacteria	Verrucomicrobiota	Verrucomicrobiae	Verrucomicrobiales	Verrucomicrobiaceae	Roseimicrobium
OTU_1515	1	0	0	2	0	0	1	0	2	2	1	2	2	2	0	3	0	3	4	1	1	0	Bacteria	unidentified_Bacteria	unidentified_Bacteria	Pirellulales	Pirellulaceae
OTU_1516	5	4	4	6	2	5	0	1	1	3	0	3	0	0	0	0	0	0	0	0	0	0	Bacteria	unidentified_Bacteria	Bacteroidia	Chitinophagales	Saprospiraceae
OTU_1517	1	0	1	3	2	4	0	1	2	2	0	0	0	2	0	4	4	2	1	3	2	2	Bacteria	Proteobacteria	Alphaproteobacteria	Rhizobiales	Hyphomicrobiaceae	Hyphomicrobium
OTU_1518	0	1	3	5	4	3	0	0	2	0	0	0	0	0	1	3	0	0	1	2	0	5	Bacteria	Myxococcota	Polyangia	Haliangiales	Haliangiaceae	Haliangium
OTU_1519	2	1	0	2	0	0	2	2	1	4	2	4	8	6	3	3	0	0	2	0	3	4	Bacteria	Proteobacteria	Alphaproteobacteria	Rhizobiales	unidentified_Rhizobiales	Alsobacter	Alsobacter_metallidurans
OTU_1520	2	0	2	11	12	3	0	0	0	1	0	0	0	0	0	0	0	0	0	0	0	0	Bacteria
OTU_1521	4	3	3	11	7	7	0	0	1	0	0	0	1	0	0	0	0	0	0	0	0	0	Bacteria
OTU_1522	1	0	1	1	2	2	0	1	4	3	4	5	4	8	0	1	1	0	1	1	0	5	Bacteria	Proteobacteria	Alphaproteobacteria	Caulobacterales	Caulobacteraceae	Brevundimonas
OTU_1523	4	5	1	5	6	2	3	3	2	4	2	3	4	4	0	0	0	0	0	0	2	0	Bacteria	Gemmatimonadetes	unidentified_Gemmatimonadetes	Gemmatimonadales	Gemmatimonadaceae	Roseisolibacter
OTU_1524	9	3	10	5	5	1	0	0	0	0	0	0	0	0	0	0	0	0	0	0	0	0	Bacteria	Actinobacteriota	MB-A2-108
OTU_1525	8	10	5	2	3	10	0	1	0	0	2	0	0	1	0	0	0	0	0	0	0	0	Bacteria	unidentified_Bacteria	Thermoleophilia	Gaiellales
OTU_1526	0	0	1	3	2	2	0	2	2	2	4	2	4	3	4	0	0	2	3	3	3	0	Bacteria	Planctomycetes	unidentified_Planctomycetes	Pirellulales	Pirellulaceae	Pirellula
OTU_1527	4	1	1	10	5	4	4	0	0	1	0	2	4	1	0	0	0	0	0	0	0	0	Bacteria	unidentified_Bacteria	Gammaproteobacteria	Burkholderiales	Nitrosomonadaceae
OTU_1528	11	15	13	7	6	10	1	1	0	2	1	3	0	1	0	0	0	0	0	0	0	0	Bacteria	Myxococcota	Myxococcia	Myxococcales	Myxococcaceae	P3OB-42
OTU_1530	0	1	1	9	7	4	0	0	1	0	0	1	2	0	0	0	1	0	1	0	0	0	Bacteria	FCPU426
OTU_1531	0	0	1	0	0	0	0	1	2	3	1	3	1	0	6	8	0	2	3	8	8	2	Bacteria	Chloroflexi	Chloroflexia	Chloroflexales	Herpetosiphonaceae	Herpetosiphon
OTU_1532	5	2	6	6	4	5	8	7	5	0	1	4	4	1	4	16	2	9	0	11	2	3	Bacteria	Proteobacteria	Gammaproteobacteria	Burkholderiales	Comamonadaceae
OTU_1533	4	2	1	2	4	0	2	4	5	1	6	5	6	1	7	1	0	7	0	0	0	1	Bacteria	Bdellovibrionota	Oligoflexia	Oligoflexales	Oligoflexaceae	Oligoflexus
OTU_1534	4	5	4	5	6	4	5	0	0	0	0	0	3	0	0	0	0	0	0	0	0	0	Bacteria	Armatimonadota	Fimbriimonadia	Fimbriimonadales	Fimbriimonadaceae
OTU_1535	0	0	4	1	1	1	2	10	3	2	1	4	5	3	3	0	0	2	2	1	2	0	Bacteria	Proteobacteria	Alphaproteobacteria	Sphingomonadales	Sphingomonadaceae
OTU_1536	0	1	0	1	8	3	9	3	1	1	1	1	1	0	0	0	0	0	0	0	0	0	Bacteria	Bdellovibrionota	Oligoflexia	0319-6G20
OTU_1537	2	3	2	3	7	0	0	2	0	0	1	5	0	3	0	0	0	0	0	0	2	0	Bacteria	Bacteroidota	Bacteroidia	Cytophagales	Cytophagaceae	Sporocytophaga
OTU_1538	3	3	0	3	9	2	2	1	1	2	3	2	2	0	0	0	0	0	0	0	0	0	Bacteria	Verrucomicrobiota	Verrucomicrobiae	Pedosphaerales	Pedosphaeraceae
OTU_1539	0	0	1	0	0	0	0	0	0	0	0	1	0	1	4	3	8	3	5	0	0	6	Bacteria	Proteobacteria	Gammaproteobacteria	Burkholderiales	Burkholderiaceae	Burkholderia-Caballeronia-Paraburkholderia
OTU_1540	4	6	5	12	8	15	1	0	4	1	1	3	1	0	0	0	0	0	0	0	0	0	Bacteria	Acidobacteriota	Subgroup_5
OTU_1541	0	1	0	0	0	0	0	1	0	2	5	6	5	0	1	2	0	0	0	0	0	2	Bacteria	Proteobacteria	Gammaproteobacteria	Enterobacterales	Shewanellaceae	Shewanella
OTU_1542	0	0	1	5	8	4	2	2	4	3	1	3	2	4	0	2	0	2	0	0	0	1	Bacteria	Verrucomicrobiota	Verrucomicrobiae	Verrucomicrobiales	Verrucomicrobiaceae	Brevifollis
OTU_1543	3	6	8	9	7	9	7	6	12	13	4	12	9	2	15	9	5	4	1	6	3	6	Bacteria	Proteobacteria	Gammaproteobacteria	Burkholderiales	Comamonadaceae	Leptothrix
OTU_1544	0	0	3	6	3	7	3	2	3	1	1	2	1	1	2	2	0	0	0	0	0	0	Bacteria
OTU_1545	5	5	3	9	10	14	0	1	2	0	1	2	1	0	0	0	0	0	0	0	0	0	Bacteria	Proteobacteria	Gammaproteobacteria	Pseudomonadales	Spongiibacteraceae
OTU_1546	0	0	1	9	5	11	0	0	0	0	0	0	0	0	0	3	0	0	0	0	0	0	Bacteria	Bacteroidota	Bacteroidia	Sphingobacteriales	NS11-12_marine_group
OTU_1547	2	4	3	3	5	8	0	2	0	2	2	2	2	1	0	0	0	0	0	0	1	0	Bacteria	Proteobacteria	Gammaproteobacteria	Pseudomonadales
OTU_1548	8	6	6	2	7	15	0	0	0	1	0	0	0	0	0	0	0	0	0	0	0	0	Bacteria	unidentified_Bacteria	unidentified_Bacteria	unidentified_Bacteria	unidentified_Bacteria	unidentified_Bacteria	delta_proteobacterium_WX81
OTU_1549	6	11	4	3	14	11	0	0	1	0	0	1	0	0	0	0	0	1	0	0	0	0	Bacteria	Acidobacteriota	Subgroup_22
OTU_1550	3	2	5	8	2	4	3	1	0	0	3	0	1	0	0	0	0	0	0	0	0	0	Bacteria	unidentified_Bacteria	Acidimicrobiia
OTU_1551	0	0	0	1	0	3	0	1	1	4	2	1	5	6	3	1	0	0	1	1	0	0	Bacteria	Proteobacteria	Gammaproteobacteria	Burkholderiales	Comamonadaceae
OTU_1552	4	8	0	0	0	0	2	3	4	4	2	4	0	0	0	0	0	0	0	0	0	0	Bacteria	Bacteroidota	Bacteroidia	Flavobacteriales	Weeksellaceae	Chryseobacterium
OTU_1553	0	1	3	2	0	1	4	8	5	1	3	4	4	1	1	0	0	3	2	1	1	0	Bacteria	Verrucomicrobiota	Verrucomicrobiae	Chthoniobacterales	Chthoniobacteraceae	Chthoniobacter
OTU_1554	3	3	2	3	5	8	1	1	3	1	2	1	0	1	0	0	0	0	0	0	0	0	Bacteria
OTU_1555	7	5	9	4	3	2	0	0	0	0	0	0	0	0	0	0	0	0	0	0	0	0	Bacteria	Gemmatimonadota	S0134_terrestrial_group
OTU_1556	1	0	0	3	5	1	2	7	7	3	1	1	2	2	1	0	0	1	0	0	0	0	Bacteria	Proteobacteria	Gammaproteobacteria	Pseudomonadales
OTU_1557	4	5	2	0	2	6	0	0	0	2	2	0	0	0	0	6	1	2	1	0	0	0	Bacteria	unidentified_Bacteria	Acidimicrobiia	Microtrichales
OTU_1558	10	13	3	0	2	3	2	0	1	0	0	0	0	0	0	0	0	0	0	0	0	0	Bacteria
OTU_1559	4	0	1	5	10	6	0	1	1	2	2	1	0	1	0	0	0	0	0	0	0	0	Bacteria	unidentified_Bacteria	Alphaproteobacteria	Kiloniellales	Fodinicurvataceae
OTU_1560	11	12	9	6	5	14	0	0	2	1	0	0	0	2	0	0	2	0	0	0	0	0	Bacteria
OTU_1561	2	3	7	2	1	2	9	6	1	2	5	2	4	2	0	0	0	0	0	0	0	0	Bacteria	Chloroflexi	TK10
OTU_1562	6	9	14	0	2	0	1	3	3	5	4	1	9	5	2	0	3	5	4	4	3	2	Bacteria
OTU_1563	0	2	0	2	0	0	0	5	7	0	4	2	24	4	1	6	2	0	2	1	6	12	Bacteria	Proteobacteria	Alphaproteobacteria	Rhizobiales	Rhizobiaceae	Allorhizobium-Neorhizobium-Pararhizobium-Rhizobium	Neorhizobium_sp_NCHU2750
OTU_1564	5	7	3	0	1	1	2	2	2	0	4	2	3	2	0	0	0	0	0	0	0	0	Bacteria	Proteobacteria	Gammaproteobacteria	Burkholderiales	SC-I-84
OTU_1565	0	0	0	8	11	6	0	0	0	0	0	0	0	0	0	0	0	0	0	0	0	0	Bacteria
OTU_1566	12	11	4	2	0	2	0	2	0	0	0	0	1	0	0	0	0	0	0	0	0	0	Bacteria	unidentified_Bacteria	Alphaproteobacteria	Micropepsales	Micropepsaceae
OTU_1567	7	9	5	4	2	3	0	1	1	0	2	2	1	0	0	0	9	0	0	0	0	0	Bacteria	unidentified_Bacteria	Acidimicrobiia	Microtrichales	Ilumatobacteraceae
OTU_1568	5	4	4	10	5	3	0	0	0	0	0	0	0	0	0	0	0	0	0	0	0	0	Bacteria	Bdellovibrionota	Bdellovibrionia	Bdellovibrionales	Bdellovibrionaceae
OTU_1569	0	0	0	0	0	1	0	0	0	1	1	0	0	35	0	0	0	0	0	0	0	0	Bacteria	Proteobacteria	Gammaproteobacteria	Pseudomonadales	Cellvibrionaceae	Cellvibrio
OTU_1570	9	2	4	1	8	12	4	7	2	6	1	1	1	3	0	0	0	0	0	0	0	0	Bacteria	Actinobacteria	unidentified_Actinobacteria	Micromonosporales	Micromonosporaceae
OTU_1571	0	0	0	6	0	3	6	6	8	0	0	2	1	1	0	0	0	0	0	0	0	0	Bacteria	unidentified_Bacteria	Gammaproteobacteria	Burkholderiales	Neisseriaceae
OTU_1572	4	2	9	3	1	2	0	2	1	0	1	1	3	3	0	2	0	0	0	0	0	0	Bacteria	Proteobacteria	Alphaproteobacteria	Sphingomonadales	Sphingomonadaceae	Sphingomonas	Sphingomonas_sp_SIA181-1A1
OTU_1573	5	7	5	1	3	5	0	0	0	0	0	0	1	0	0	0	0	0	0	0	0	0	Bacteria	Planctomycetota	Phycisphaerae	Phycisphaerales	Phycisphaeraceae	AKYG587
OTU_1574	1	1	0	1	6	4	6	5	1	1	1	0	0	0	0	0	0	0	0	0	0	0	Bacteria	Armatimonadota	Fimbriimonadia	Fimbriimonadales	Fimbriimonadaceae
OTU_1575	34	1	1	0	0	0	0	1	0	0	0	0	0	0	0	0	0	0	0	0	0	0	Bacteria	Gemmatimonadota	Longimicrobia	Longimicrobiales	Longimicrobiaceae	YC-ZSS-LKJ147
OTU_1576	4	3	3	4	3	2	0	1	0	1	2	1	1	1	0	0	0	0	0	0	0	0	Bacteria	Chloroflexi	TK10
OTU_1578	0	1	0	1	1	3	1	0	1	3	2	2	4	1	0	8	0	1	1	0	1	1	Bacteria	unidentified_Bacteria	Alphaproteobacteria	Rhizobiales	Xanthobacteraceae	unidentified_Xanthobacteraceae
OTU_1579	6	9	8	1	2	0	0	0	0	0	1	1	0	0	0	0	0	1	0	0	0	0	Bacteria	Actinobacteriota	Thermoleophilia	Solirubrobacterales	67-14
OTU_1580	9	1	7	1	1	9	2	0	0	0	2	0	1	1	0	0	0	0	0	0	0	0	Bacteria	unidentified_Bacteria	Acidimicrobiia
OTU_1581	12	9	7	7	10	20	0	0	0	0	0	0	0	0	0	0	0	0	0	0	0	0	Bacteria	Acidobacteriota	Subgroup_22
OTU_1582	7	4	3	0	3	4	2	5	2	1	3	3	2	1	0	0	0	0	0	0	0	0	Bacteria	unidentified_Bacteria	Thermoleophilia	Gaiellales
OTU_1584	0	0	2	1	0	1	2	0	0	2	0	1	0	1	0	1	1	20	0	0	0	0	Bacteria	Bacteroidota	Bacteroidia	Flavobacteriales	Flavobacteriaceae	Flavobacterium	Flavobacterium_sp_Pu4
OTU_1585	0	0	0	2	0	0	5	2	3	7	2	1	1	6	0	0	0	1	0	1	0	0	Bacteria	Proteobacteria	Gammaproteobacteria	Salinisphaerales	Solimonadaceae	Hydrocarboniphaga
OTU_1586	6	7	1	2	0	3	2	0	0	0	0	0	0	0	1	5	2	4	0	2	0	0	Bacteria	unidentified_Bacteria	Polyangia	Polyangiales	Sandaracinaceae
OTU_1587	4	1	2	2	16	10	2	3	3	1	4	6	3	3	0	0	0	0	0	0	0	0	Bacteria
OTU_1588	5	5	2	1	2	5	1	5	3	5	2	1	1	2	0	0	0	0	0	0	0	0	Bacteria	Actinobacteriota	Thermoleophilia	Gaiellales	Gaiellaceae	Gaiella
OTU_1589	0	0	0	12	0	2	1	0	0	3	3	1	2	7	0	1	0	0	7	8	4	6	Bacteria	Proteobacteria	Alphaproteobacteria	Caulobacterales	Caulobacteraceae	Asticcacaulis	Asticcacaulis_endophyticus
OTU_1590	0	0	0	0	2	3	1	3	2	4	0	4	0	0	4	4	9	0	0	1	3	3	Bacteria	Planctomycetes	unidentified_Planctomycetes	Pirellulales	Pirellulaceae	Pirellula
OTU_1591	3	1	0	28	0	0	0	0	1	0	0	0	0	0	0	0	0	0	0	0	0	0	Bacteria	Actinobacteria	unidentified_Actinobacteria	Pseudonocardiales	Pseudonocardiaceae	Lechevalieria	Lentzea_aerocolonigenes
OTU_1592	5	8	3	5	1	10	1	0	1	0	0	3	0	0	0	0	0	0	0	0	0	0	Bacteria	Planctomycetota	Phycisphaerae	Phycisphaerales	Phycisphaeraceae	SM1A02
OTU_1593	0	0	0	3	0	1	11	5	14	7	14	8	24	9	4	10	1	0	2	5	0	3	Bacteria	Proteobacteria	Gammaproteobacteria	Burkholderiales	Comamonadaceae	Hydrogenophaga
OTU_1594	1	6	2	4	1	2	1	2	2	5	1	2	3	0	1	5	0	0	0	0	0	1	Bacteria	Proteobacteria	Gammaproteobacteria	Burkholderiales	Comamonadaceae	Leptothrix
OTU_1595	1	1	4	5	3	1	1	3	3	3	0	2	2	4	4	0	0	0	0	1	0	0	Bacteria	Proteobacteria	Alphaproteobacteria	Rhizobiales	unidentified_Rhizobiales	Nordella
OTU_1596	7	6	11	1	0	0	0	8	2	2	0	0	1	2	0	0	0	0	0	2	1	0	Bacteria	Chloroflexi	Chloroflexia	Chloroflexales
OTU_1597	5	7	6	3	0	4	0	0	0	1	1	0	0	0	0	0	0	0	0	0	0	0	Bacteria	Actinobacteriota	MB-A2-108
OTU_1598	0	0	0	0	0	0	0	0	1	0	1	1	0	2	0	0	0	0	0	0	0	0	Bacteria	Proteobacteria	Gammaproteobacteria	Burkholderiales	Comamonadaceae	Ramlibacter
OTU_1599	5	6	3	7	6	9	10	2	1	1	1	3	1	0	0	0	0	0	0	0	0	0	Bacteria	Planctomycetes	unidentified_Planctomycetes	Pirellulales	Pirellulaceae	Pir4_lineage
OTU_1600	1	3	4	0	19	2	0	1	0	0	0	0	0	0	0	0	0	0	0	0	0	0	Bacteria	Proteobacteria	Gammaproteobacteria	Burkholderiales	Rhodocyclaceae	Azoarcus
OTU_1601	0	0	0	7	1	3	2	0	3	1	2	2	1	3	0	0	0	0	0	0	0	0	Bacteria	Proteobacteria	Alphaproteobacteria	Azospirillales	Inquilinaceae	Inquilinus
OTU_1602	1	2	2	5	0	2	2	0	1	0	1	9	5	2	0	0	0	0	0	1	0	0	Bacteria	Bacteroidota	Bacteroidia	Flavobacteriales	Flavobacteriaceae	Flavobacterium
OTU_1603	0	0	0	1	0	0	5	8	0	0	7	0	4	3	0	0	0	0	0	0	1	0	Bacteria
OTU_1604	6	7	3	4	7	4	0	0	0	0	0	0	0	0	0	0	0	0	0	0	0	0	Bacteria	Latescibacterota
OTU_1605	6	4	6	7	2	1	1	3	4	4	4	5	8	2	0	0	0	0	3	2	1	0	Bacteria	Proteobacteria	Gammaproteobacteria	Xanthomonadales	Xanthomonadaceae	Lysobacter	Lysobacter_sp_TY2-98
OTU_1606	0	1	0	0	0	1	1	0	3	1	2	1	1	0	0	5	0	1	8	1	2	1	Bacteria	Myxococcota	Polyangia	Haliangiales	Haliangiaceae	Haliangium
OTU_1607	12	7	6	1	0	1	1	1	2	1	0	2	1	2	0	0	0	0	0	0	0	0	Bacteria	Firmicutes	Bacilli	Paenibacillales	Paenibacillaceae	Paenibacillus
OTU_1608	3	1	2	4	12	8	6	2	1	1	1	2	1	2	0	0	0	1	0	0	0	0	Bacteria	unidentified_Bacteria	Alphaproteobacteria	Reyranellales	Reyranellaceae
OTU_1609	20	14	23	9	10	17	5	5	4	2	5	4	4	1	0	0	0	0	0	0	0	0	Bacteria	Proteobacteria	Gammaproteobacteria	Burkholderiales	Nitrosomonadaceae	Ellin6067
OTU_1610	0	0	0	2	0	6	1	2	1	10	4	4	3	7	2	2	23	0	0	1	2	1	Bacteria	Proteobacteria	Alphaproteobacteria	Rhizobiales	Devosiaceae	Devosia
OTU_1611	0	0	0	5	15	15	0	1	0	0	0	0	0	0	0	1	0	0	0	0	0	0	Bacteria	Candidatus_Kaiserbacteria
OTU_1612	4	2	2	6	11	4	0	0	1	0	0	1	0	0	0	0	0	0	2	0	0	0	Bacteria	Myxococcota	Polyangia	Blfdi19
OTU_1613	3	5	4	3	5	6	0	0	0	0	0	1	0	0	0	0	0	0	0	0	0	0	Bacteria
OTU_1614	6	7	4	2	2	3	1	0	0	1	2	0	1	0	0	0	0	0	0	0	0	0	Bacteria	Bacteroidota	Bacteroidia	Chitinophagales	Chitinophagaceae
OTU_1615	7	4	13	4	8	4	0	0	0	0	0	0	0	0	0	0	0	0	0	0	0	0	Bacteria	Latescibacteria	unidentified_Latescibacteria	Latescibacterales	Latescibacteraceae
OTU_1616	2	1	5	4	4	8	3	1	4	2	0	0	0	1	0	0	0	0	0	0	0	0	Bacteria	unidentified_Bacteria	Alphaproteobacteria
OTU_1617	15	15	18	17	10	14	15	9	12	10	5	10	15	14	0	3	1	0	0	1	1	0	Bacteria
OTU_1618	0	1	2	3	7	2	0	2	0	1	2	3	1	1	1	0	0	0	0	0	0	0	Bacteria	Verrucomicrobiota	Verrucomicrobiae	Opitutales	Opitutaceae	Opitutus
OTU_1619	3	4	3	27	9	16	3	1	0	2	1	2	1	2	0	0	7	0	0	0	0	0	Bacteria	Myxococcota	Polyangia	Nannocystales	Nannocystaceae	Pseudenhygromyxa
OTU_1620	10	11	7	19	22	37	2	4	2	0	4	10	2	3	0	0	0	1	0	0	0	0	Bacteria	unidentified_Bacteria	unidentified_Bacteria	Gemmatimonadales	Gemmatimonadaceae
OTU_1621	0	0	0	1	0	0	32	6	4	1	0	0	1	1	0	0	0	0	0	0	0	0	Bacteria	Candidatus_Kaiserbacteria
OTU_1622	0	0	0	3	0	8	3	0	0	1	1	1	0	0	10	15	6	10	8	11	7	6	Bacteria	Bacteroidota	Bacteroidia	Flavobacteriales	Flavobacteriaceae	Flavobacterium
OTU_1623	4	9	4	3	2	2	7	12	27	46	63	67	69	81	7	6	12	4	37	33	41	27	Bacteria	Proteobacteria	Gammaproteobacteria	Pseudomonadales	Pseudomonadaceae	Pseudomonas
OTU_1624	5	3	3	3	2	5	3	2	0	0	0	0	2	9	0	0	0	0	0	0	0	0	Bacteria	unidentified_Bacteria	Bacteroidia	Chitinophagales	Saprospiraceae
OTU_1625	1	0	2	13	1	2	1	0	2	0	2	3	4	1	0	0	0	0	0	0	0	0	Bacteria	Proteobacteria	Gammaproteobacteria	Salinisphaerales	Solimonadaceae	Panacagrimonas
OTU_1626	1	1	0	5	8	6	0	0	1	1	1	0	0	0	2	1	0	5	1	1	0	0	Bacteria	unidentified_Bacteria	Alphaproteobacteria	unidentified_Alphaproteobacteria	unidentified_Alphaproteobacteria	unidentified_Alphaproteobacteria	Rhodospirillaceae_bacterium_HEG_-6_10
OTU_1627	7	10	6	1	4	1	0	1	0	0	2	2	3	2	2	0	0	0	0	0	0	0	Bacteria	Actinobacteria	unidentified_Actinobacteria	Propionibacteriales	Nocardioidaceae	Marmoricola
OTU_1628	4	5	7	4	6	2	1	0	0	0	0	0	0	1	0	0	0	0	0	0	0	0	Bacteria	NB1-j
OTU_1629	3	1	5	4	6	12	1	0	0	1	1	0	0	1	0	0	0	0	0	0	0	0	Bacteria	Planctomycetota	OM190
OTU_1630	2	1	2	7	8	6	0	2	1	0	0	0	2	0	0	0	0	0	0	0	0	0	Bacteria	Proteobacteria	Gammaproteobacteria	Burkholderiales	Nitrosomonadaceae	MND1
OTU_1631	6	7	15	6	2	4	0	0	0	0	0	0	0	0	0	0	0	0	0	0	0	0	Bacteria	Verrucomicrobiota	Verrucomicrobiae	Pedosphaerales	Pedosphaeraceae
OTU_1632	2	1	0	5	6	8	3	0	0	0	0	3	0	0	0	0	0	0	0	0	0	0	Bacteria	Bacteroidota	Bacteroidia	Sphingobacteriales	env.OPS_17
OTU_1633	0	0	0	0	0	0	4	3	3	0	0	0	1	0	7	1	2	2	2	0	0	1	Bacteria	Bdellovibrionota	Bdellovibrionia	Bdellovibrionales	Bdellovibrionaceae	Bdellovibrio	Bdellovibrio_bacteriovorus
OTU_1634	0	2	2	8	3	3	1	3	2	3	1	1	4	2	0	0	0	0	0	0	0	0	Bacteria	Proteobacteria	Alphaproteobacteria	Sphingomonadales	Sphingomonadaceae	Sphingomonas
OTU_1635	0	4	1	2	2	3	9	1	0	6	13	15	7	5	0	0	0	0	1	0	1	0	Bacteria	Bacteroidota	Bacteroidia	Flavobacteriales	Flavobacteriaceae	Flavobacterium
OTU_1636	0	0	0	2	3	4	1	2	3	1	1	6	1	1	3	0	0	0	0	0	0	0	Bacteria	unidentified_Bacteria	Alphaproteobacteria	Rhodospirillales	Magnetospiraceae
OTU_1637	7	4	6	1	6	4	2	0	0	0	0	0	1	0	0	0	0	0	0	0	0	0	Bacteria	Acidobacteriota	Acidobacteriae	Subgroup_2
OTU_1638	0	0	0	13	12	13	4	2	1	0	0	0	1	0	0	0	0	0	0	0	0	0	Bacteria	unidentified_Bacteria	Acidimicrobiia
OTU_1639	0	0	0	1	1	0	3	1	1	2	1	2	2	1	2	1	1	1	5	2	1	1	Bacteria	Proteobacteria	Alphaproteobacteria	Rhizobiales	Rhizobiaceae	Allorhizobium-Neorhizobium-Pararhizobium-Rhizobium	Neorhizobium_huautlense
OTU_1640	0	1	0	3	3	1	7	10	12	14	14	9	17	12	15	31	14	5	38	21	26	35	Bacteria	Proteobacteria	Gammaproteobacteria	Burkholderiales	Comamonadaceae
OTU_1641	1	2	1	4	0	2	9	17	15	5	1	3	11	4	0	0	0	0	0	0	0	0	Bacteria	Proteobacteria	Gammaproteobacteria	Burkholderiales	Oxalobacteraceae
OTU_1642	0	0	1	1	0	1	0	0	1	0	0	0	0	1	11	3	9	1	2	5	4	2	Bacteria	Bdellovibrionota	Oligoflexia	0319-6G20
OTU_1643	4	4	6	5	3	0	2	2	1	1	0	1	0	0	0	0	0	0	0	0	0	0	Bacteria	Proteobacteria	Gammaproteobacteria	Burkholderiales	SC-I-84
OTU_1644	3	13	13	1	1	2	0	0	1	0	2	1	1	1	0	0	0	0	1	1	1	2	Bacteria	Proteobacteria	Gammaproteobacteria	Burkholderiales	Oxalobacteraceae
OTU_1645	9	12	9	5	5	4	1	1	1	0	0	1	1	1	0	0	0	0	0	0	0	0	Bacteria	unidentified_Bacteria	Gammaproteobacteria	unidentified_Gammaproteobacteria	unidentified_Gammaproteobacteria
OTU_1646	2	3	3	13	6	2	1	1	0	0	0	1	0	0	0	0	0	0	0	0	0	0	Bacteria	unidentified_Bacteria	Myxococcia	Myxococcales	Myxococcaceae
OTU_1647	1	0	0	6	10	4	0	0	0	0	0	0	0	0	0	0	0	1	0	0	0	0	Bacteria	Proteobacteria	Gammaproteobacteria	Xanthomonadales	Rhodanobacteraceae	Ahniella
OTU_1648	20	16	17	3	5	10	0	0	1	0	0	0	0	0	0	0	0	0	0	0	0	0	Bacteria	Acidobacteriota	Holophagae	Subgroup_7
OTU_1649	7	2	9	2	5	2	1	3	4	6	3	7	3	7	0	0	0	0	0	0	2	0	Bacteria	Proteobacteria	Alphaproteobacteria	Rhizobiales	Beijerinckiaceae	alphaI_cluster
OTU_1650	2	8	5	3	1	4	0	0	2	0	3	2	3	2	0	0	0	0	0	0	0	0	Bacteria	Acidobacteriota	Blastocatellia	Pyrinomonadales	Pyrinomonadaceae	RB41
OTU_1651	14	8	9	0	0	0	0	0	0	0	0	0	0	0	0	0	0	0	0	0	0	0	Bacteria	Actinobacteria	unidentified_Actinobacteria	Streptosporangiales	Streptosporangiaceae	Nonomuraea
OTU_1652	0	0	0	9	0	18	3	6	4	3	1	1	4	3	7	13	0	0	1	0	3	2	Bacteria
OTU_1653	3	1	3	5	8	6	0	0	0	0	0	0	0	0	0	0	0	0	0	0	0	0	Bacteria	Myxococcota	Polyangia	Haliangiales	Haliangiaceae	Haliangium
OTU_1654	0	0	0	0	2	0	5	5	3	2	1	4	2	1	0	0	0	0	1	0	1	0	Bacteria	Verrucomicrobiota	Verrucomicrobiae	Verrucomicrobiales	Verrucomicrobiaceae	Verrucomicrobium
OTU_1655	1	4	2	0	0	1	1	1	2	5	12	4	6	5	0	0	0	0	0	0	0	2	Bacteria	Proteobacteria	Gammaproteobacteria	Burkholderiales	Oxalobacteraceae	Noviherbaspirillum
OTU_1656	4	2	6	7	4	5	0	0	0	0	0	0	2	0	0	0	0	0	0	0	0	0	Bacteria	unidentified_Bacteria	Bacteroidia	Cytophagales	Microscillaceae
OTU_1657	6	5	2	1	2	5	3	4	2	2	1	3	4	1	0	0	1	0	0	0	0	0	Bacteria	Proteobacteria	Alphaproteobacteria	Sphingomonadales	Sphingomonadaceae	Ellin6055
OTU_1658	0	2	2	2	1	1	0	1	1	4	1	2	1	7	0	0	0	0	0	0	0	0	Bacteria	Acidobacteriota	Blastocatellia	Blastocatellales	Blastocatellaceae	Stenotrophobacter
OTU_1659	5	4	5	0	4	1	0	0	1	0	1	0	3	1	0	0	0	0	0	0	0	0	Bacteria	Proteobacteria	Alphaproteobacteria	Sphingomonadales	Sphingomonadaceae	Ellin6055
OTU_1660	1	1	1	22	6	9	0	1	2	0	0	1	2	0	0	3	0	1	0	0	0	0	Bacteria	Myxococcota	Polyangia	Polyangiales	Polyangiaceae
OTU_1661	4	10	16	4	1	2	1	1	1	0	1	0	0	0	0	0	0	2	0	0	0	0	Bacteria	Actinobacteria	unidentified_Actinobacteria	Streptomycetales	Streptomycetaceae	Streptomyces
OTU_1662	12	7	9	3	2	6	1	0	0	1	0	0	0	0	0	0	0	0	0	0	0	0	Bacteria	Myxococcota	Polyangia	Haliangiales	Haliangiaceae	Haliangium
OTU_1663	4	3	4	2	5	5	2	5	1	0	1	3	5	1	4	4	0	6	1	2	2	1	Bacteria	Proteobacteria	Gammaproteobacteria	unidentified_Gammaproteobacteria	unidentified_Gammaproteobacteria	Acidibacter
OTU_1664	5	5	4	6	3	2	0	1	0	0	0	1	0	0	0	0	0	2	1	0	0	0	Bacteria	Myxococcota	Polyangia	Polyangiales	BIrii41
OTU_1665	1	0	2	4	6	3	0	2	4	4	1	6	1	0	0	0	0	0	0	0	0	0	Bacteria	unidentified_Bacteria	Alphaproteobacteria	Rhizobiales
OTU_1666	3	6	6	6	3	2	0	0	0	1	0	0	0	0	0	0	0	0	0	0	0	0	Bacteria	Planctomycetota	Phycisphaerae	Phycisphaerales	Phycisphaeraceae	AKYG587
OTU_1667	8	7	16	0	0	0	0	0	0	0	0	0	2	0	0	0	0	0	0	0	0	0	Bacteria	Firmicutes	Bacilli	Bacillales	Bacillaceae	Bacillus
OTU_1668	0	0	0	5	1	5	1	3	1	0	2	2	0	2	0	0	0	0	0	0	1	0	Bacteria	Proteobacteria	Alphaproteobacteria	Rhizobiales
OTU_1669	0	0	2	4	2	6	2	0	2	2	3	3	2	0	0	1	0	0	0	0	0	0	Bacteria	Planctomycetes	unidentified_Planctomycetes	Pirellulales	Pirellulaceae	Pirellula
OTU_1670	4	5	1	3	0	6	1	4	2	2	9	5	3	4	0	0	0	0	0	0	0	0	Bacteria	Actinobacteria	unidentified_Actinobacteria	Frankiales	Nakamurellaceae	Nakamurella
OTU_1671	2	1	1	0	0	1	0	1	0	0	0	0	1	0	6	2	8	4	1	1	1	3	Bacteria	Proteobacteria	Gammaproteobacteria	Xanthomonadales	Xanthomonadaceae	Thermomonas
OTU_1672	0	0	0	0	0	0	0	0	1	0	1	1	0	0	5	1	4	4	0	10	4	0	Bacteria	Planctomycetes	unidentified_Planctomycetes	Planctomycetales	Schlesneriaceae	Planctopirus
OTU_1673	3	9	5	4	6	4	0	0	1	0	1	0	0	0	0	0	0	0	0	0	0	0	Bacteria	Methylomirabilota	Methylomirabilia	Rokubacteriales
OTU_1674	4	0	0	12	4	23	4	2	0	0	0	1	0	1	0	0	0	0	0	0	0	0	Bacteria	Chloroflexi	TK10
OTU_1675	8	5	5	4	5	1	0	1	1	0	0	0	0	0	0	0	0	0	0	0	0	0	Bacteria	Acidobacteriota	Subgroup_5
OTU_1676	3	6	3	2	5	4	3	0	0	0	0	1	1	1	0	0	0	0	0	0	0	0	Bacteria	Proteobacteria	Gammaproteobacteria	Burkholderiales	Nitrosomonadaceae
OTU_1677	3	0	2	2	1	1	2	1	1	4	3	1	4	3	0	0	0	0	0	0	0	0	Bacteria	Proteobacteria	Gammaproteobacteria	Burkholderiales	SC-I-84
OTU_1678	7	1	4	4	9	8	0	2	0	0	1	0	1	0	0	0	0	0	0	0	0	0	Bacteria	Planctomycetota	OM190
OTU_1679	1	3	4	5	3	8	1	0	2	1	0	0	2	0	0	0	0	0	0	0	0	0	Bacteria	unidentified_Bacteria	Acidimicrobiia
OTU_1680	0	2	0	0	0	0	0	0	4	0	5	5	19	2	0	1	0	0	2	0	0	9	Bacteria	unidentified_Bacteria	Chloroflexia	Chloroflexales	Roseiflexaceae
OTU_1681	0	2	1	2	2	2	0	2	0	1	2	1	2	2	3	2	0	0	1	2	1	0	Bacteria	Proteobacteria	Alphaproteobacteria	Rhizobiales	Hyphomicrobiaceae	Hyphomicrobium
OTU_1682	2	4	1	3	0	0	5	4	0	1	4	2	4	3	0	0	0	0	0	0	0	0	Bacteria	Actinobacteriota	Rubrobacteria	Rubrobacterales	Rubrobacteriaceae	Rubrobacter
OTU_1683	9	10	7	5	15	7	1	0	0	0	1	0	0	0	0	0	0	0	0	0	0	0	Bacteria	unidentified_Bacteria	Polyangia	Polyangiales	Sandaracinaceae
OTU_1684	4	6	3	5	2	8	1	0	0	0	0	0	0	0	0	0	0	0	0	0	0	0	Bacteria	Acidobacteriota	Subgroup_5
OTU_1685	0	3	2	8	2	5	1	2	2	0	0	1	2	1	0	0	0	0	0	0	0	0	Bacteria	Bacteroidota	Bacteroidia	Sphingobacteriales	env.OPS_17
OTU_1686	0	0	1	4	1	6	3	6	1	1	0	3	1	0	0	0	0	0	0	0	0	0	Bacteria	Proteobacteria	Alphaproteobacteria	Rickettsiales	unidentified_Rickettsiales	Candidatus_Jidaibacter
OTU_1687	0	4	1	4	4	3	3	3	3	2	5	2	5	4	0	0	0	0	0	0	1	1	Bacteria	Verrucomicrobiota	Verrucomicrobiae	Verrucomicrobiales	Rubritaleaceae	Luteolibacter
OTU_1688	0	0	0	0	0	0	0	1	0	0	1	0	0	0	4	3	2	9	0	4	2	3	Bacteria	Planctomycetes	unidentified_Planctomycetes	Pirellulales	Pirellulaceae	Pirellula	Pirellula_sp
OTU_1689	5	2	4	4	4	4	1	4	0	1	0	2	2	1	0	0	0	0	0	2	0	1	Bacteria	Actinobacteria	unidentified_Actinobacteria	Micrococcales	Intrasporangiaceae	Humibacillus
OTU_1690	8	16	30	0	0	2	4	6	5	4	4	3	6	2	1	2	0	0	0	0	0	1	Bacteria	Firmicutes	Bacilli	Bacillales	Bacillaceae	Bacillus
OTU_1691	9	2	3	6	6	6	0	0	0	1	0	1	2	1	0	0	0	0	0	0	0	0	Bacteria	Chloroflexi	JG30-KF-CM66
OTU_1692	2	2	0	2	1	8	1	5	3	1	1	3	1	2	0	0	0	0	0	0	0	0	Bacteria	Proteobacteria	Alphaproteobacteria	Reyranellales	Reyranellaceae	Reyranella
OTU_1693	0	2	4	3	9	6	1	0	0	0	0	0	0	0	0	0	0	1	0	0	0	0	Bacteria	Proteobacteria	Gammaproteobacteria	Pseudomonadales	211ds20
OTU_1694	0	0	0	1	0	0	1	3	2	5	4	1	1	2	6	0	0	0	4	1	1	0	Bacteria	Planctomycetes	unidentified_Planctomycetes	Pirellulales	Pirellulaceae	Rhodopirellula
OTU_1695	3	4	4	9	6	12	1	0	0	1	0	0	0	1	0	0	0	0	0	0	0	0	Bacteria	Chloroflexi	TK10
OTU_1696	0	3	0	2	2	2	0	3	1	1	4	3	2	5	0	1	0	0	0	0	0	0	Bacteria
OTU_1697	0	0	0	1	0	0	0	12	0	0	1	0	0	0	0	0	10	0	0	1	0	1	Bacteria	Bacteroidota	Bacteroidia	Cytophagales	Microscillaceae
OTU_1698	0	2	1	3	5	4	2	6	3	7	1	2	1	0	0	0	2	0	0	0	0	0	Bacteria	Planctomycetota	vadinHA49
OTU_1699	6	3	0	3	0	2	3	3	0	4	1	2	2	5	0	0	0	0	0	1	0	0	Bacteria	unidentified_Bacteria	Bacteroidia	Chitinophagales	Saprospiraceae
OTU_1700	0	0	0	0	0	0	0	3	2	1	0	0	0	0	2	0	0	2	9	0	6	1	Bacteria	Actinobacteria	unidentified_Actinobacteria	Corynebacteriales	Corynebacteriaceae	Lawsonella
OTU_1701	1	0	0	5	6	14	1	1	2	0	0	1	2	1	0	0	0	0	0	0	0	0	Bacteria	Proteobacteria	Gammaproteobacteria	Burkholderiales	Nitrosomonadaceae	MND1
OTU_1702	5	4	2	3	0	4	2	3	0	3	1	3	1	1	0	0	0	0	0	0	0	0	Bacteria	Chloroflexi	JG30-KF-CM66
OTU_1703	3	11	11	0	0	0	0	1	0	0	0	0	1	0	0	0	0	0	0	0	0	0	Bacteria	Proteobacteria	Gammaproteobacteria	Burkholderiales	Burkholderiaceae	Burkholderia-Caballeronia-Paraburkholderia
OTU_1704	5	4	3	1	4	3	0	4	2	2	1	0	3	0	0	0	0	0	0	0	0	0	Bacteria	MBNT15	unidentified_MBNT15	unidentified_MBNT15	unidentified_MBNT15	unidentified_MBNT15	Deltaproteobacteria_bacterium_CSP1-8
OTU_1705	2	0	1	10	5	10	1	1	1	0	0	0	1	0	0	0	0	0	0	0	0	0	Bacteria	Proteobacteria	Gammaproteobacteria	Burkholderiales	Nitrosomonadaceae	MND1
OTU_1706	10	4	6	6	11	8	1	0	0	5	0	1	2	0	0	0	0	0	0	0	0	0	Bacteria	unidentified_Bacteria	Verrucomicrobiae	Pedosphaerales	Pedosphaeraceae
OTU_1707	1	1	0	4	5	1	2	3	2	3	2	1	2	2	0	0	1	0	0	0	2	1	Bacteria	Proteobacteria	Alphaproteobacteria	Rhizobiales	Devosiaceae	Devosia
OTU_1708	0	1	2	1	11	3	0	3	1	5	0	0	2	0	0	0	0	0	0	0	0	0	Bacteria	Proteobacteria	Gammaproteobacteria	Pseudomonadales	Pseudohongiellaceae	BIyi10
OTU_1709	0	1	0	0	0	0	0	0	1	0	0	0	0	0	0	0	0	0	0	0	0	0	Bacteria	Bacteroidota	Bacteroidia	Flavobacteriales	Flavobacteriaceae	Flavobacterium
OTU_1710	5	2	1	2	6	7	1	1	1	0	0	1	3	0	1	0	0	0	0	1	1	1	Bacteria	Proteobacteria	Gammaproteobacteria	unidentified_Gammaproteobacteria	unidentified_Gammaproteobacteria	Acidibacter
OTU_1711	2	0	5	5	6	5	0	1	0	0	0	0	1	0	0	0	0	0	0	0	0	0	Bacteria
OTU_1712	2	3	6	5	9	2	0	0	0	0	0	0	0	0	1	1	0	0	0	0	0	0	Bacteria	Gemmatimonadota	Longimicrobia	Longimicrobiales	Longimicrobiaceae
OTU_1713	1	0	0	4	1	0	1	6	4	7	2	3	5	3	0	1	0	1	3	0	0	0	Bacteria	Verrucomicrobiota	Verrucomicrobiae	Chthoniobacterales	Chthoniobacteraceae	Chthoniobacter
OTU_1714	0	1	0	1	0	1	1	2	1	4	4	5	9	7	0	0	0	0	0	0	1	0	Bacteria
OTU_1715	5	4	10	9	6	7	3	1	0	0	2	0	1	0	0	0	0	0	0	0	0	0	Bacteria	Methylomirabilota	Methylomirabilia	Rokubacteriales
OTU_1716	0	0	0	0	0	0	0	0	1	0	0	0	0	0	0	0	0	0	0	0	0	0	Bacteria	Proteobacteria	Gammaproteobacteria	Burkholderiales	Oxalobacteraceae
OTU_1717	1	2	0	0	0	1	0	0	0	0	0	1	0	0	0	0	0	0	0	0	0	0	Bacteria	Proteobacteria	Gammaproteobacteria	Burkholderiales	Oxalobacteraceae	Massilia
OTU_1718	4	4	6	2	3	5	2	0	0	0	0	0	0	0	0	0	0	0	0	0	0	0	Bacteria	Armatimonadota	Fimbriimonadia	Fimbriimonadales	Fimbriimonadaceae
OTU_1719	1	5	4	5	3	3	1	0	0	0	3	0	1	1	0	1	0	1	0	0	0	2	Bacteria	unidentified_Bacteria	Verrucomicrobiae	Pedosphaerales	Pedosphaeraceae
OTU_1720	4	4	2	8	0	1	2	4	0	0	1	1	1	0	0	0	0	5	0	0	0	1	Bacteria	Bacteroidota	Bacteroidia	Flavobacteriales	Flavobacteriaceae	Flavobacterium
OTU_1721	6	3	3	1	4	6	1	6	3	3	1	1	0	5	10	1	0	1	0	4	2	0	Bacteria	Proteobacteria	Alphaproteobacteria	Rhizobiales	Hyphomicrobiaceae
OTU_1722	4	2	0	10	7	3	1	0	0	1	0	0	0	0	0	0	0	0	0	0	0	0	Bacteria	Verrucomicrobiota	Verrucomicrobiae	Pedosphaerales	Pedosphaeraceae
OTU_1723	4	4	2	8	11	14	0	1	5	1	0	0	0	0	0	0	0	2	0	0	0	0	Bacteria	Proteobacteria	Alphaproteobacteria	Caulobacterales	Hyphomonadaceae	SWB02
OTU_1724	4	12	28	0	0	0	0	1	1	0	0	0	1	0	0	0	0	0	0	0	0	0	Bacteria	Firmicutes	Bacilli	Paenibacillales	Paenibacillaceae	Paenibacillus
OTU_1725	3	2	4	4	3	6	1	2	0	3	2	0	1	0	0	0	0	0	0	0	0	0	Bacteria	unidentified_Bacteria	Acidimicrobiia	Actinomarinales
OTU_1727	5	2	2	2	1	3	3	2	0	0	5	2	5	0	0	0	0	0	1	0	0	0	Bacteria	Proteobacteria	Alphaproteobacteria	Acetobacterales	Acetobacteraceae	Belnapia
OTU_1728	2	1	5	4	7	9	0	1	0	0	0	0	0	0	0	0	0	0	0	0	0	0	Bacteria	Chloroflexi	TK10
OTU_1729	23	0	1	0	0	0	0	0	0	0	0	0	0	0	0	0	0	0	0	0	0	0	Bacteria	Myxococcota	Polyangia	Nannocystales	Nannocystaceae	Nannocystis
OTU_1730	1	1	6	4	3	3	0	0	0	1	0	2	1	1	0	0	0	0	0	1	0	0	Bacteria	Bacteroidota	Bacteroidia	Sphingobacteriales	AKYH767
OTU_1731	3	4	2	1	1	4	1	2	0	2	3	1	4	2	0	0	0	0	0	0	0	0	Bacteria	Chloroflexi	Chloroflexia	Thermomicrobiales	JG30-KF-CM45
OTU_1732	6	12	3	4	3	6	0	2	2	2	0	1	2	0	0	3	2	0	0	0	0	0	Bacteria	Chloroflexi	Gitt-GS-136
OTU_1733	6	1	0	6	7	6	0	0	0	0	0	0	0	0	0	0	0	0	0	0	0	0	Bacteria	Planctomycetota	Phycisphaerae	Phycisphaerales	Phycisphaeraceae	SM1A02
OTU_1734	2	4	1	4	2	4	2	0	3	1	1	2	2	0	0	0	0	0	0	0	0	0	Bacteria	Acidobacteriota	Subgroup_25
OTU_1735	2	5	1	5	3	2	1	0	3	2	0	3	1	0	0	0	0	2	0	0	0	0	Bacteria	Acidobacteriota	Thermoanaerobaculia	Thermoanaerobaculales	Thermoanaerobaculaceae	Subgroup_10
OTU_1736	0	0	0	0	2	2	2	4	8	3	1	2	1	2	4	8	4	4	1	4	1	0	Bacteria	Proteobacteria	Gammaproteobacteria	Burkholderiales	Nitrosomonadaceae	Ellin6067	beta_proteobacterium_DC2b-18
OTU_1737	1	0	4	0	0	1	3	3	10	3	1	1	10	1	4	13	12	1	4	10	5	14	Bacteria	Proteobacteria	Gammaproteobacteria	Burkholderiales	Comamonadaceae	Methylibium
OTU_1738	7	14	12	6	7	4	0	0	0	0	0	0	0	0	0	0	0	0	0	0	0	0	Bacteria	Acidobacteriota	Holophagae	Subgroup_7
OTU_1739	7	2	5	7	6	6	0	0	0	0	0	1	0	0	0	0	0	0	0	0	0	0	Bacteria	Acidobacteriota	Acidobacteriae	Bryobacterales	Bryobacteraceae	Bryobacter
OTU_1740	16	13	16	9	22	32	0	2	0	1	0	1	1	0	0	0	0	0	0	0	0	0	Bacteria	unidentified_Bacteria	unidentified_Bacteria	Gemmatimonadales	Gemmatimonadaceae
OTU_1741	8	6	7	2	5	0	0	0	0	0	0	0	0	0	0	0	0	0	0	0	0	0	Bacteria	Proteobacteria	Alphaproteobacteria	Caulobacterales	Hyphomonadaceae	SWB02
OTU_1742	15	12	12	7	3	9	0	3	6	1	3	2	0	2	0	0	0	0	0	0	0	0	Bacteria	Chloroflexi	TK10
OTU_1743	4	5	4	0	2	3	0	0	1	2	0	2	0	0	0	0	0	1	0	0	0	3	Bacteria	unidentified_Bacteria	Anaerolineae	Ardenticatenales
OTU_1744	1	0	0	4	10	8	1	0	0	2	0	0	0	1	0	0	0	0	0	0	0	2	Bacteria	Bdellovibrionota	Oligoflexia	0319-6G20
OTU_1745	6	3	3	1	9	12	0	0	0	0	0	1	0	0	0	0	0	0	0	0	0	0	Bacteria	Planctomycetota	OM190
OTU_1746	8	5	4	13	2	17	2	2	0	0	1	0	1	2	0	0	0	0	0	0	1	0	Bacteria	unidentified_Bacteria	Myxococcia	Myxococcales	Myxococcaceae
OTU_1747	0	0	0	0	0	0	0	1	1	0	0	0	0	0	6	5	0	6	0	5	0	5	Bacteria	Spirochaetota	Spirochaetia	Spirochaetales	Spirochaetaceae	Spirochaeta_2
OTU_1748	3	4	2	4	7	13	4	2	2	6	2	1	2	1	2	0	0	0	0	0	0	0	Bacteria	Proteobacteria	Alphaproteobacteria	Rhizobiales	Hyphomicrobiaceae	Pedomicrobium
OTU_1749	4	8	2	4	5	7	0	0	1	0	0	1	1	1	0	0	0	0	0	0	0	0	Bacteria	Bdellovibrionota	Bdellovibrionia	Bdellovibrionales	Bdellovibrionaceae	Bdellovibrio
OTU_1750	1	0	0	0	1	2	4	11	2	1	3	3	2	3	0	0	0	0	0	0	0	0	Bacteria	Planctomycetes	unidentified_Planctomycetes	Gemmatales	Gemmataceae	Gemmata
OTU_1751	2	3	0	15	6	3	0	0	0	0	0	0	0	0	0	0	0	0	0	0	0	0	Bacteria	Bacteroidota	Bacteroidia	Sphingobacteriales	env.OPS_17
OTU_1752	1	1	2	2	1	8	2	2	1	2	1	3	1	2	0	0	0	0	0	0	0	0	Bacteria
OTU_1753	13	12	8	9	11	13	0	1	1	1	1	3	0	0	0	0	0	0	0	0	0	0	Bacteria	Actinobacteriota	Thermoleophilia	Gaiellales	Gaiellaceae	Gaiella
OTU_1754	1	2	1	1	0	5	3	4	0	0	2	1	3	1	2	0	0	0	0	3	0	0	Bacteria	unidentified_Bacteria	Chloroflexia	Chloroflexales	Roseiflexaceae
OTU_1755	4	3	8	2	4	5	1	0	0	2	1	0	0	0	0	0	0	0	0	0	0	0	Bacteria
OTU_1756	8	15	7	3	1	0	5	3	5	4	1	3	5	5	0	0	0	0	0	0	0	0	Bacteria	Bacteroidota	Bacteroidia	Flavobacteriales	Weeksellaceae	Chryseobacterium
OTU_1757	2	0	1	0	0	4	0	2	10	0	1	0	2	1	0	0	1	0	0	0	0	0	Bacteria	Proteobacteria	Gammaproteobacteria	Burkholderiales	Rhodocyclaceae	Uliginosibacterium
OTU_1758	4	8	3	2	6	3	0	1	1	0	0	1	0	0	0	0	0	0	0	0	0	0	Bacteria	Armatimonadota	Chthonomonadetes	Chthonomonadales
OTU_1759	3	8	4	1	9	7	1	0	0	0	1	0	0	0	0	0	0	0	0	0	0	0	Bacteria	Planctomycetota	Phycisphaerae	Tepidisphaerales	WD2101_soil_group
OTU_1760	1	4	3	3	4	2	0	6	8	7	4	5	2	5	1	0	1	3	0	0	0	1	Bacteria	Verrucomicrobiota	Verrucomicrobiae	Chthoniobacterales	Chthoniobacteraceae	Chthoniobacter
OTU_1761	0	1	1	0	0	0	0	1	3	2	2	3	3	3	0	1	3	0	0	3	0	0	Bacteria	Proteobacteria	Gammaproteobacteria	Enterobacterales	Enterobacteriaceae
OTU_1762	4	2	2	6	2	8	0	1	1	0	1	1	0	0	0	0	0	0	0	0	0	0	Bacteria	Bacteroidota	Bacteroidia	Flavobacteriales	NS9_marine_group
OTU_1763	4	2	5	2	5	2	4	1	1	1	2	7	3	1	0	0	0	0	0	0	0	0	Bacteria	Actinobacteriota	Acidimicrobiia	Microtrichales	Ilumatobacteraceae
OTU_1764	6	3	2	6	2	4	0	0	1	0	0	1	0	0	0	0	0	0	0	0	0	0	Bacteria	unidentified_Bacteria	Bacteroidia	Chitinophagales	Saprospiraceae
OTU_1765	2	0	0	2	3	6	1	0	2	0	1	1	3	1	1	0	0	1	1	1	0	0	Bacteria	Proteobacteria	Alphaproteobacteria	Rhizobiales	Amb-16S-1323
OTU_1766	2	3	6	1	2	9	1	2	2	0	3	3	3	1	1	0	1	3	1	0	0	0	Bacteria	Actinobacteriota	Acidimicrobiia	Microtrichales	Ilumatobacteraceae	Ilumatobacter
OTU_1767	11	3	7	4	8	12	0	0	0	0	0	0	0	0	0	0	0	0	0	0	0	0	Bacteria	Myxococcota	Polyangia	Haliangiales	Haliangiaceae	Haliangium
OTU_1768	10	6	4	6	9	9	0	0	0	0	0	0	0	0	0	0	0	0	0	0	0	0	Bacteria	Myxococcota	Polyangia	Haliangiales	Haliangiaceae	Haliangium
OTU_1769	1	2	3	1	0	1	2	1	1	4	3	1	3	5	0	0	0	0	0	0	0	0	Bacteria	unidentified_Bacteria	Alphaproteobacteria	Tistrellales	Geminicoccaceae
OTU_1770	0	3	0	0	2	0	0	2	1	4	1	1	2	2	3	0	5	0	0	3	8	2	Bacteria	Actinobacteria	unidentified_Actinobacteria	Propionibacteriales	Nocardioidaceae	Nocardioides
OTU_1771	2	1	1	1	1	0	2	1	0	3	0	3	0	1	2	0	0	0	0	4	2	1	Bacteria	Proteobacteria	Gammaproteobacteria	Burkholderiales	Oxalobacteraceae
OTU_1772	2	5	4	10	9	2	5	7	1	1	1	5	4	2	0	0	1	0	0	1	0	0	Bacteria	Verrucomicrobiota	Verrucomicrobiae	Chthoniobacterales	Chthoniobacteraceae	Chthoniobacter
OTU_1773	0	0	0	3	0	1	2	0	0	2	0	0	0	0	0	8	0	0	0	6	0	3	Bacteria	unidentified_Bacteria	Chloroflexia	Chloroflexales	Roseiflexaceae
OTU_1774	7	6	6	3	5	2	0	0	1	0	0	0	0	0	0	0	0	2	0	0	0	0	Bacteria	Bacteroidota	Bacteroidia	Chitinophagales	Chitinophagaceae
OTU_1775	5	5	3	1	1	4	0	0	0	0	0	1	0	0	0	0	0	0	0	0	0	0	Bacteria	Bdellovibrionota	Bdellovibrionia	Bdellovibrionales	Bdellovibrionaceae
OTU_1776	0	0	1	4	4	4	2	2	2	4	3	3	4	4	0	0	0	0	0	0	1	0	Bacteria	Proteobacteria	Alphaproteobacteria	Sphingomonadales	Sphingomonadaceae	Sphingomonas
OTU_1777	3	11	7	0	0	0	0	0	0	0	0	0	1	0	0	0	0	0	0	0	0	0	Bacteria	Proteobacteria	Gammaproteobacteria	Burkholderiales	Burkholderiaceae	Burkholderia-Caballeronia-Paraburkholderia	Caballeronia_sordidicola
OTU_1778	1	0	0	0	0	0	0	5	1	2	0	0	2	1	7	0	0	6	0	1	0	0	Bacteria	Proteobacteria	Alphaproteobacteria	Rhizobiales	Devosiaceae	Devosia
OTU_1779	10	4	2	3	1	4	1	0	0	1	1	1	2	0	0	0	0	0	0	0	0	0	Bacteria	Chloroflexi	P2-11E
OTU_1780	10	1	6	2	3	1	0	0	0	0	0	0	0	0	0	0	0	0	0	0	0	0	Bacteria	unidentified_Bacteria	Saccharimonadia	Saccharimonadales	YM_S32_TM7_50_20
OTU_1781	0	0	0	0	0	1	3	3	9	0	1	0	2	1	16	0	4	6	0	0	2	4	Bacteria	Proteobacteria	Alphaproteobacteria	Azospirillales	Azospirillaceae	Azospirillum
OTU_1782	5	4	3	4	4	11	0	1	0	0	0	0	0	0	0	0	0	0	0	0	0	0	Bacteria	Verrucomicrobiota	Verrucomicrobiae	Pedosphaerales	Pedosphaeraceae
OTU_1783	6	7	4	5	5	5	0	0	1	2	0	1	0	1	0	0	0	0	0	0	0	0	Bacteria	Chloroflexi
OTU_1784	1	2	1	7	12	3	0	0	0	0	1	2	1	0	0	0	0	0	0	1	0	0	Bacteria	Bdellovibrionota	Bdellovibrionia	Bdellovibrionales	Bdellovibrionaceae
OTU_1785	0	1	0	0	1	2	3	1	5	3	2	3	2	1	0	3	3	2	1	5	0	1	Bacteria	Proteobacteria	Gammaproteobacteria	Pseudomonadales	Cellvibrionaceae	Cellvibrio
OTU_1786	0	0	0	5	6	3	3	7	5	4	6	0	2	3	0	0	0	0	0	0	0	0	Bacteria	Proteobacteria	Alphaproteobacteria	Sphingomonadales	Sphingomonadaceae	Novosphingobium
OTU_1787	0	1	1	0	0	1	0	0	0	1	4	3	1	6	0	2	0	0	0	2	2	0	Bacteria	Proteobacteria	Alphaproteobacteria	Rhizobiales	Rhizobiaceae
OTU_1788	9	7	6	3	3	0	7	3	0	0	1	0	1	0	0	0	0	0	0	0	0	0	Bacteria	Myxococcota	bacteriap25
OTU_1789	0	4	4	6	2	6	0	0	0	0	0	0	0	0	0	0	0	0	0	0	0	0	Bacteria
OTU_1790	5	6	3	2	0	3	0	5	1	4	4	7	5	2	0	0	0	0	0	0	2	0	Bacteria	Proteobacteria	Alphaproteobacteria	Azospirillales	Azospirillaceae	Skermanella
OTU_1791	0	1	0	1	4	3	1	9	4	1	5	4	1	2	2	0	2	4	5	0	2	1	Bacteria	Proteobacteria	Alphaproteobacteria	Dongiales	Dongiaceae	Dongia
OTU_1792	5	13	4	3	4	1	0	0	0	0	0	0	0	0	0	0	0	0	0	0	0	0	Bacteria	Gemmatimonadota	BD2-11_terrestrial_group
OTU_1793	15	11	6	8	7	9	2	6	5	0	2	7	4	3	0	0	1	0	0	0	4	0	Bacteria	Acidobacteriota	Vicinamibacteria	Vicinamibacterales	Vicinamibacteraceae
OTU_1794	6	3	2	1	5	11	2	4	0	3	4	0	1	1	0	0	0	0	0	0	0	0	Bacteria	Chloroflexi	TK10
OTU_1795	0	2	3	5	3	5	0	1	0	1	1	1	1	1	0	0	0	0	0	0	0	0	Bacteria	Proteobacteria	Alphaproteobacteria	Sphingomonadales	Sphingomonadaceae	Ellin6055
OTU_1796	3	1	3	8	6	5	0	0	0	0	1	0	0	1	0	0	0	0	0	0	0	0	Bacteria
OTU_1797	2	4	6	2	10	6	0	0	0	0	0	0	0	0	0	0	0	0	0	0	0	0	Bacteria	Methylomirabilota	Methylomirabilia	Rokubacteriales
OTU_1798	3	2	8	3	6	7	1	1	0	4	1	3	7	0	0	0	0	0	0	0	0	0	Bacteria	Proteobacteria	Alphaproteobacteria	Reyranellales	Reyranellaceae	Reyranella
OTU_1799	0	2	2	2	2	3	1	0	0	0	5	0	2	0	1	2	0	0	0	3	1	2	Bacteria	Bacteroidota	Bacteroidia	Flavobacteriales	Flavobacteriaceae	Flavobacterium
OTU_1800	2	12	18	1	1	2	0	0	0	0	0	0	1	0	0	0	0	0	0	0	0	0	Bacteria	Firmicutes	Bacilli	Bacillales	Bacillaceae	Bacillus
OTU_1801	2	4	0	1	1	7	2	2	0	2	0	4	3	1	0	0	0	0	0	0	0	0	Bacteria	Actinobacteria	unidentified_Actinobacteria	Micrococcales	Micrococcaceae	Arthrobacter
OTU_1802	0	0	0	0	0	0	0	0	0	1	1	0	0	0	0	1	0	0	4	2	1	1	Bacteria	Proteobacteria	Gammaproteobacteria	Burkholderiales	Comamonadaceae
OTU_1803	3	5	6	1	1	5	0	2	0	1	0	0	1	0	0	0	0	0	0	0	0	0	Bacteria
OTU_1804	3	6	6	7	9	10	2	3	1	0	0	1	1	1	0	0	0	0	0	0	0	0	Bacteria	Proteobacteria	Alphaproteobacteria	Rhizobiales	Labraceae	Labrys
OTU_1805	2	6	5	18	9	8	0	0	0	0	0	0	0	0	0	0	0	0	0	0	0	0	Bacteria	Myxococcota	Polyangia	Haliangiales	Haliangiaceae	Haliangium
OTU_1806	10	9	5	1	6	4	0	0	0	0	0	0	0	0	0	0	0	0	0	0	0	0	Bacteria	unidentified_Bacteria	unidentified_Bacteria	Gemmatimonadales	Gemmatimonadaceae
OTU_1807	1	0	0	4	5	3	6	0	1	4	1	1	3	1	0	0	0	0	0	0	0	0	Bacteria	SAR324_clade(Marine_group_B)
OTU_1808	4	5	2	3	4	0	1	1	2	0	0	0	1	0	0	0	0	0	0	0	0	0	Bacteria	unidentified_Bacteria	Bacteroidia	Chitinophagales	Saprospiraceae
OTU_1809	0	0	0	0	0	0	2	3	5	4	0	3	2	2	8	1	3	1	1	1	2	0	Bacteria	Proteobacteria	Alphaproteobacteria	Rhizobiales	Rhizobiaceae	Allorhizobium-Neorhizobium-Pararhizobium-Rhizobium
OTU_1810	0	0	0	0	0	0	0	1	0	1	0	0	1	0	0	0	0	0	0	0	0	1	Bacteria	Proteobacteria	Gammaproteobacteria	Burkholderiales	Oxalobacteraceae
OTU_1811	6	7	1	3	1	2	1	5	2	3	0	5	3	2	0	0	0	0	0	0	1	0	Bacteria	unidentified_Bacteria	unidentified_Bacteria	Micrococcales	Intrasporangiaceae
OTU_1812	4	37	8	0	0	0	0	0	0	1	0	0	0	0	0	0	0	0	0	0	0	0	Bacteria	Firmicutes	Bacilli	Alicyclobacillales	Alicyclobacillaceae	Alicyclobacillus
OTU_1813	6	1	5	5	9	3	0	0	1	0	0	0	0	0	1	0	0	0	0	0	0	0	Bacteria	Gemmatimonadetes	unidentified_Gemmatimonadetes	Gemmatimonadales	Gemmatimonadaceae	Gemmatimonas
OTU_1814	0	0	0	0	1	0	0	0	1	0	1	0	0	0	3	5	0	6	1	2	0	2	Bacteria	Proteobacteria	Gammaproteobacteria	Enterobacterales	Enterobacteriaceae	Escherichia-Shigella	Shigella_boydii
OTU_1815	6	54	2	2	0	0	0	0	3	1	0	1	0	2	0	0	0	0	0	0	0	0	Bacteria	Proteobacteria	Gammaproteobacteria	Burkholderiales	Burkholderiaceae	Burkholderia-Caballeronia-Paraburkholderia
OTU_1816	6	7	3	6	9	5	0	2	0	0	1	0	0	1	0	0	1	0	0	0	0	0	Bacteria	Acidobacteriota	Blastocatellia	DS-100
OTU_1817	1	1	1	8	9	6	1	0	1	0	0	0	0	0	0	0	0	0	0	0	0	0	Bacteria	unidentified_Bacteria	Alphaproteobacteria
OTU_1818	1	1	1	4	2	3	1	3	2	1	3	6	1	0	0	0	0	0	2	0	0	0	Bacteria	Proteobacteria	Gammaproteobacteria	Xanthomonadales	Xanthomonadaceae	Arenimonas
OTU_1819	3	15	9	0	0	0	1	2	1	2	0	0	0	0	0	0	1	0	1	0	1	0	Bacteria	Actinobacteria	unidentified_Actinobacteria	Micrococcales	Microbacteriaceae	Gryllotalpicola
OTU_1820	3	3	14	0	8	10	1	2	0	0	1	0	0	0	0	0	0	0	0	0	0	0	Bacteria	Proteobacteria	Gammaproteobacteria	Ectothiorhodospirales	Thioalkalispiraceae	Thioalkalispira-Sulfurivermis
OTU_1821	1	0	2	2	0	0	1	4	2	2	4	3	0	1	0	3	0	0	0	1	0	2	Bacteria	Planctomycetes	unidentified_Planctomycetes	Pirellulales	Pirellulaceae	Pir4_lineage
OTU_1822	9	10	5	8	6	6	0	0	1	0	0	1	0	0	0	0	0	0	0	0	0	0	Bacteria	Gemmatimonadota	BD2-11_terrestrial_group
OTU_1823	8	7	4	7	7	6	0	1	0	0	1	1	2	0	0	0	0	0	0	0	0	0	Bacteria	Actinobacteriota	MB-A2-108
OTU_1824	2	5	3	3	1	11	1	1	0	0	0	0	0	0	0	0	0	0	0	0	0	0	Bacteria	unidentified_Bacteria	Bacteroidia	Chitinophagales	Saprospiraceae
OTU_1825	1	1	0	1	0	4	3	1	0	0	0	1	2	1	2	3	3	0	4	0	0	0	Bacteria	Proteobacteria	Alphaproteobacteria	Rhizobiales	Rhizobiaceae
OTU_1826	0	0	0	0	2	0	5	3	6	4	7	5	4	5	0	0	0	0	1	1	0	0	Bacteria	Proteobacteria	Gammaproteobacteria	Pseudomonadales	Pseudomonadaceae	Pseudomonas
OTU_1827	12	6	8	1	0	1	0	1	0	1	0	0	0	0	0	0	0	0	0	0	0	0	Bacteria	Actinobacteria	unidentified_Actinobacteria	Streptomycetales	Streptomycetaceae	Streptomyces
OTU_1828	4	5	3	6	4	8	1	3	3	3	5	4	4	3	0	0	0	0	0	0	0	0	Bacteria	Chloroflexi	KD4-96
OTU_1829	6	1	1	1	2	4	6	9	0	7	9	3	2	3	0	0	0	0	0	0	0	0	Bacteria	Entotheonellaeota	Entotheonellia	Entotheonellales	Entotheonellaceae	Candidatus_Entotheonella
OTU_1830	20	1	1	0	1	0	0	0	0	0	1	4	0	0	0	0	0	1	0	0	0	1	Bacteria
OTU_1831	3	3	3	2	1	8	2	1	1	2	1	1	2	1	0	0	0	0	0	0	0	0	Bacteria	Armatimonadota	Chthonomonadetes	Chthonomonadales
OTU_1832	1	0	0	0	0	0	0	0	0	0	1	0	0	0	10	0	0	0	2	6	0	10	Bacteria	Bacteroidota	Bacteroidia	Cytophagales	Microscillaceae	Ohtaekwangia
OTU_1833	10	6	3	0	1	4	1	1	0	0	1	0	1	1	0	0	0	0	0	0	0	0	Bacteria
OTU_1834	8	5	7	2	2	5	1	0	0	2	0	1	0	1	0	0	0	0	0	0	0	0	Bacteria	Actinobacteriota	Thermoleophilia	Gaiellales	Gaiellaceae	Gaiella
OTU_1835	2	2	1	4	2	4	1	1	2	1	0	1	1	2	0	0	0	0	0	0	0	0	Bacteria
OTU_1836	0	0	0	0	3	2	2	2	6	0	0	0	0	10	0	0	0	0	0	0	1	0	Bacteria
OTU_1837	3	5	10	1	0	1	2	4	3	13	6	1	4	1	3	0	0	0	2	0	0	0	Bacteria	Proteobacteria	Alphaproteobacteria	Rhizobiales	Beijerinckiaceae	Methylocystis
OTU_1838	0	0	0	0	0	0	0	0	0	0	0	0	0	1	0	0	0	0	0	0	0	0	Bacteria	Proteobacteria	Gammaproteobacteria	Burkholderiales	Comamonadaceae
OTU_1839	3	1	1	0	6	1	0	3	1	1	7	2	2	0	0	0	0	0	0	0	0	1	Bacteria	Actinobacteria	unidentified_Actinobacteria	Pseudonocardiales	Pseudonocardiaceae	Actinophytocola
OTU_1840	2	7	19	2	5	1	1	0	0	0	0	6	3	0	0	0	0	0	0	0	0	0	Bacteria	Myxococcota	Myxococcia	Myxococcales	Myxococcaceae	Archangium
OTU_1841	2	4	0	2	0	4	0	0	2	0	1	2	1	1	0	0	0	0	0	0	0	1	Bacteria	Proteobacteria	Alphaproteobacteria	Rhizobiales	Beijerinckiaceae	Neo-b11
OTU_1842	0	6	1	1	0	0	2	5	0	2	2	3	3	1	0	0	2	0	0	0	0	0	Bacteria	Firmicutes	Desulfitobacteriia	Desulfitobacteriales	Desulfitobacteriaceae
OTU_1843	0	12	2	3	2	1	1	1	1	0	0	0	2	9	0	0	0	0	2	0	0	0	Bacteria	Actinobacteria	unidentified_Actinobacteria	Micromonosporales	Micromonosporaceae	Micromonospora	Micromonospora_coxensis
OTU_1845	3	10	2	3	0	6	0	0	0	2	0	0	0	2	0	0	0	0	0	0	0	0	Bacteria	unidentified_Bacteria	Saccharimonadia	Saccharimonadales	YM_S32_TM7_50_20
OTU_1846	6	9	32	0	0	0	0	0	0	0	0	0	0	0	0	0	0	0	0	0	0	0	Bacteria	Firmicutes	Bacilli	Paenibacillales	Paenibacillaceae	Cohnella
OTU_1847	9	5	11	13	13	19	0	1	0	1	0	0	0	0	0	0	0	0	0	0	0	0	Bacteria	Acidobacteriota	Vicinamibacteria	Vicinamibacterales	Vicinamibacteraceae
OTU_1848	1	2	0	2	5	3	3	1	2	2	0	0	0	1	0	0	1	0	0	0	0	0	Bacteria	Acidobacteriota	Blastocatellia	Blastocatellales	Blastocatellaceae	Aridibacter
OTU_1849	0	0	0	0	1	2	0	0	1	2	0	2	1	0	0	7	0	0	0	4	0	2	Bacteria	Bdellovibrionota	Bdellovibrionia	Bdellovibrionales	Bdellovibrionaceae	Bdellovibrio
OTU_1850	0	1	0	5	2	1	7	0	2	2	2	0	1	0	2	0	0	0	0	0	1	0	Bacteria	unidentified_Bacteria	Alphaproteobacteria	Rhizobiales
OTU_1851	10	9	6	5	4	1	0	0	2	1	1	1	2	1	0	0	0	0	0	0	1	0	Bacteria	unidentified_Bacteria	Thermoleophilia	Gaiellales
OTU_1852	6	7	7	0	1	0	0	0	0	0	0	0	0	0	0	0	0	0	0	0	0	0	Bacteria	Planctomycetota	vadinHA49
OTU_1853	0	0	0	25	0	1	0	0	0	0	0	0	0	0	0	0	0	0	0	0	0	0	Bacteria	Bacteroidota	Bacteroidia	Cytophagales	Microscillaceae	Ohtaekwangia
OTU_1854	0	0	0	11	16	5	3	2	4	0	0	4	3	0	0	0	0	2	1	0	0	0	Bacteria	Bacteroidota	Bacteroidia	Sphingobacteriales	NS11-12_marine_group
OTU_1855	7	5	5	2	2	1	1	0	0	1	0	0	0	0	0	0	0	0	0	0	0	0	Bacteria	Proteobacteria	Alphaproteobacteria	Caulobacterales	Hyphomonadaceae	SWB02
OTU_1856	9	9	11	6	10	4	0	1	0	0	0	0	0	0	0	1	0	0	0	0	0	0	Bacteria	unidentified_Bacteria	unidentified_Bacteria	Gemmatimonadales	Gemmatimonadaceae	unidentified_Gemmatimonadaceae	Gemmatimonadetes_bacterium_LX87
OTU_1857	6	8	4	7	6	8	0	4	0	0	1	3	1	0	0	0	0	0	0	0	0	0	Bacteria	Chloroflexi	KD4-96
OTU_1858	0	0	0	0	0	1	4	2	5	2	7	1	1	3	0	0	0	0	0	0	0	1	Bacteria	Proteobacteria	Alphaproteobacteria	Sphingomonadales	Sphingomonadaceae
OTU_1859	3	1	6	2	8	3	0	0	0	0	0	0	0	0	0	0	0	0	0	0	0	0	Bacteria	Bacteroidota	Bacteroidia	Chitinophagales	Chitinophagaceae	Puia
OTU_1860	3	1	6	15	5	18	1	3	0	0	1	0	0	6	0	0	0	0	1	1	1	0	Bacteria	Actinobacteria	unidentified_Actinobacteria	Micromonosporales	Micromonosporaceae	Catellatospora	Catellatospora_citrea
OTU_1861	3	0	1	2	7	7	0	3	0	0	1	1	0	0	0	0	0	0	0	0	0	0	Bacteria	unidentified_Bacteria	unidentified_Bacteria	Gemmatimonadales	Gemmatimonadaceae
OTU_1862	0	3	2	1	3	13	1	1	1	2	0	2	1	0	0	0	0	0	0	1	0	0	Bacteria	Myxococcota	bacteriap25
OTU_1863	4	5	1	9	4	2	0	0	0	0	0	0	0	0	0	0	0	0	0	0	0	0	Bacteria	Gemmatimonadota	Longimicrobia	Longimicrobiales	Longimicrobiaceae
OTU_1864	5	5	7	6	2	4	0	0	0	0	0	0	0	0	0	0	0	0	0	0	0	0	Bacteria	Gemmatimonadota	S0134_terrestrial_group
OTU_1865	7	7	3	1	1	1	1	0	0	0	0	2	0	1	0	0	0	0	0	0	0	0	Bacteria	Candidatus_Yanofskybacteria
OTU_1866	1	4	1	16	17	10	1	0	0	1	0	2	0	0	0	0	0	0	0	0	0	0	Bacteria	Bacteroidota	Bacteroidia	Chitinophagales	Chitinophagaceae	Flavisolibacter
OTU_1867	0	1	0	6	3	2	1	3	4	2	1	0	5	0	0	0	0	0	0	0	0	0	Bacteria	Proteobacteria	Gammaproteobacteria	Burkholderiales	Nitrosomonadaceae	MND1
OTU_1868	2	3	2	10	8	1	0	0	0	0	0	0	0	0	0	0	0	0	0	0	0	0	Bacteria	Myxococcota	Polyangia	Haliangiales	Haliangiaceae	Haliangium
OTU_1869	4	9	10	2	6	2	0	0	0	0	0	0	0	0	0	0	0	0	0	0	0	0	Bacteria	unidentified_Bacteria	unidentified_Bacteria	Gemmatimonadales	Gemmatimonadaceae
OTU_1870	5	6	8	1	1	2	0	0	0	0	0	0	0	0	0	0	0	0	0	0	0	0	Bacteria	unidentified_Bacteria	unidentified_Bacteria	Gemmatimonadales	Gemmatimonadaceae
OTU_1871	0	0	0	3	3	6	3	1	6	0	1	5	7	3	0	0	0	0	0	0	0	1	Bacteria	Proteobacteria	Alphaproteobacteria	Sphingomonadales	Sphingomonadaceae	Ellin6055
OTU_1872	0	0	0	0	1	0	0	0	0	0	1	0	0	0	2	5	5	5	0	5	5	1	Bacteria	Nitrospirota	Nitrospira	Nitrospirales	Nitrospiraceae
OTU_1873	0	1	2	1	1	1	1	2	1	4	5	6	5	4	1	0	0	0	0	2	0	3	Bacteria	Proteobacteria	Alphaproteobacteria	Rhizobiales	Rhizobiaceae	Allorhizobium-Neorhizobium-Pararhizobium-Rhizobium
OTU_1874	1	4	5	4	0	3	2	2	3	1	2	1	1	1	0	1	0	1	1	0	2	1	Bacteria
OTU_1875	2	0	1	0	0	1	25	0	0	0	0	0	0	0	0	0	0	0	0	0	0	0	Bacteria	Actinobacteria	unidentified_Actinobacteria	Streptosporangiales	Thermomonosporaceae	Actinomadura
OTU_1876	0	0	0	0	0	1	0	9	6	1	0	1	2	0	0	8	2	0	0	0	0	0	Bacteria	Bdellovibrionota	Bdellovibrionia	Bdellovibrionales	Bdellovibrionaceae	Bdellovibrio
OTU_1877	0	0	30	0	0	0	0	0	0	0	0	0	0	0	0	0	0	0	0	0	0	0	Bacteria	Firmicutes	Bacilli	Bacillales	Bacillaceae	Fictibacillus
OTU_1878	1	2	2	8	9	14	2	1	0	0	0	3	3	2	0	0	0	0	0	0	0	0	Bacteria
OTU_1879	0	0	0	0	0	0	2	3	1	1	4	1	1	12	21	24	14	24	17	34	8	22	Bacteria	Proteobacteria	Gammaproteobacteria	Burkholderiales	Comamonadaceae	Ideonella
OTU_1880	7	8	4	0	1	2	1	0	0	1	2	0	1	0	0	0	0	0	0	0	0	0	Bacteria	Actinobacteria	unidentified_Actinobacteria	0319-7L14
OTU_1881	1	1	0	3	1	1	2	4	6	3	0	2	5	2	0	1	0	0	0	5	0	1	Bacteria	Proteobacteria	Gammaproteobacteria	Burkholderiales	Alcaligenaceae
OTU_1882	1	0	2	4	2	4	1	2	1	0	3	1	3	2	0	0	0	0	0	0	0	0	Bacteria	Acidobacteriota	Acidobacteriae
OTU_1883	2	0	0	0	0	0	3	3	3	1	2	0	2	3	0	0	0	0	1	1	0	0	Bacteria	Verrucomicrobiota	Verrucomicrobiae	Chthoniobacterales	Chthoniobacteraceae	Chthoniobacter
OTU_1884	0	0	0	1	0	1	2	0	1	2	1	4	1	0	4	2	0	0	1	0	1	5	Bacteria	unidentified_Bacteria	Chloroflexia	Chloroflexales	Roseiflexaceae
OTU_1885	7	2	3	8	2	6	4	0	0	1	1	1	1	0	0	0	0	0	0	0	0	0	Bacteria	Chloroflexi	Dehalococcoidia	S085
OTU_1886	9	3	2	1	0	2	0	0	0	1	0	1	4	1	0	0	0	0	0	0	0	0	Bacteria	Actinobacteria	unidentified_Actinobacteria	Micromonosporales	Micromonosporaceae
OTU_1888	0	0	0	1	1	1	1	1	1	4	3	4	3	2	0	0	0	0	0	0	0	0	Bacteria	SAR324_clade(Marine_group_B)
OTU_1889	0	0	0	2	1	12	1	1	0	1	0	0	0	2	1	1	0	0	0	0	0	0	Bacteria	Myxococcota	Polyangia	Nannocystales	Nannocystaceae	Nannocystis	Nannocystis_pusilla
OTU_1890	4	3	7	2	4	3	2	2	0	1	0	0	0	0	0	0	0	0	0	1	0	0	Bacteria	Acidobacteriota	Thermoanaerobaculia	Thermoanaerobaculales	Thermoanaerobaculaceae	Subgroup_10
OTU_1891	1	6	2	1	2	4	1	0	1	1	0	0	0	0	0	0	1	2	0	1	0	1	Bacteria	unidentified_Bacteria	Anaerolineae	Ardenticatenales
OTU_1892	1	0	0	0	11	1	0	0	4	0	2	0	3	2	0	0	0	0	2	0	2	0	Bacteria	Proteobacteria	Gammaproteobacteria	Burkholderiales	Rhodocyclaceae	Methyloversatilis
OTU_1893	2	5	12	8	8	8	1	1	0	0	0	1	1	0	1	1	0	0	0	0	1	0	Bacteria	Actinobacteriota	Acidimicrobiia	Microtrichales	Iamiaceae	Iamia
OTU_1894	3	1	5	5	9	4	0	0	0	0	0	0	1	0	0	0	0	0	0	0	0	0	Bacteria	Acidobacteriota	Subgroup_22
OTU_1895	0	0	0	7	13	7	1	2	6	1	0	0	1	1	0	1	0	2	0	3	7	3	Bacteria	Bacteroidota	Bacteroidia	Cytophagales	MWH-CFBk5	unidentified_MWH-CFBk5	Bacteroidetes_bacterium_MWH-CFBk5
OTU_1896	0	1	1	2	9	10	1	2	3	0	0	2	0	0	0	0	0	0	0	0	0	0	Bacteria	Proteobacteria	Gammaproteobacteria	Burkholderiales	Nitrosomonadaceae	oc32
OTU_1897	0	0	0	0	0	1	0	0	0	0	0	1	0	1	6	24	0	1	1	2	1	3	Bacteria	Proteobacteria	Alphaproteobacteria	Rhizobiales	Rhizobiaceae
OTU_1898	5	6	10	4	6	13	1	2	2	0	1	3	2	1	0	0	0	0	0	0	1	1	Bacteria	Proteobacteria	Alphaproteobacteria	Sphingomonadales	Sphingomonadaceae	Ellin6055
OTU_1899	0	0	0	0	23	0	0	0	0	0	0	0	0	0	0	0	0	0	0	0	0	0	Bacteria	unidentified_Bacteria	Oligoflexia	Oligoflexales	Oligoflexaceae
OTU_1900	8	8	2	2	1	7	0	0	0	0	0	0	0	0	0	0	0	0	0	0	0	0	Bacteria	Acidobacteriota	Thermoanaerobaculia	Thermoanaerobaculales	Thermoanaerobaculaceae	Subgroup_10
OTU_1901	6	3	8	0	1	2	0	0	0	0	0	0	0	1	0	0	0	0	0	0	0	0	Bacteria	Chloroflexi	Chloroflexia	Chloroflexales
OTU_1902	2	3	1	3	1	0	3	1	0	4	2	4	0	2	0	0	0	0	0	0	0	0	Bacteria	unidentified_Bacteria	Acidimicrobiia
OTU_1903	0	0	0	1	0	2	1	0	5	1	2	1	1	1	6	1	0	0	0	0	1	0	Bacteria	Proteobacteria	Alphaproteobacteria	Rhizobiales	Rhizobiaceae	Allorhizobium-Neorhizobium-Pararhizobium-Rhizobium
OTU_1904	1	3	5	8	7	4	0	0	1	1	0	0	0	0	0	0	0	1	0	0	0	0	Bacteria	Bdellovibrionota	Bdellovibrionia	Bdellovibrionales	Bdellovibrionaceae
OTU_1906	6	3	0	8	2	3	0	0	0	0	0	0	0	0	0	0	0	0	0	0	0	0	Bacteria	Gemmatimonadota	Longimicrobia	Longimicrobiales	Longimicrobiaceae
OTU_1907	2	3	2	2	3	3	1	0	0	0	4	2	2	0	0	0	0	0	0	0	0	0	Bacteria
OTU_1908	19	19	15	18	14	11	9	5	4	4	5	10	3	4	0	0	0	0	0	0	0	0	Bacteria	Proteobacteria	Gammaproteobacteria	Burkholderiales	Nitrosomonadaceae	Ellin6067
OTU_1909	2	3	0	3	4	3	2	5	2	7	9	3	6	3	0	0	0	0	1	0	2	0	Bacteria	Proteobacteria	Alphaproteobacteria	Azospirillales	Azospirillaceae	Skermanella
OTU_1910	3	5	5	2	3	0	0	2	0	1	2	3	1	3	0	1	0	1	2	4	0	2	Bacteria	Proteobacteria	Gammaproteobacteria	R7C24
OTU_1911	0	1	3	0	3	0	4	0	2	4	0	1	2	3	6	2	1	7	2	0	3	0	Bacteria	unidentified_Bacteria	Alphaproteobacteria	Rhizobiales
OTU_1912	1	0	0	0	6	1	0	1	2	0	2	0	0	0	0	8	5	3	0	0	0	1	Bacteria
OTU_1913	20	14	14	12	17	32	1	2	1	0	2	0	3	1	0	0	0	0	0	0	0	0	Bacteria	Proteobacteria	Alphaproteobacteria	Rhizobiales	KF-JG30-B3
OTU_1914	3	5	8	4	1	3	0	0	0	0	0	0	0	0	0	0	0	0	0	0	0	0	Bacteria	Gemmatimonadetes	unidentified_Gemmatimonadetes	Gemmatimonadales	Gemmatimonadaceae	Gemmatimonas
OTU_1915	0	0	0	0	0	0	0	0	0	0	0	0	0	0	15	17	1	5	18	5	9	17	Bacteria	Proteobacteria	Gammaproteobacteria	Burkholderiales	Comamonadaceae
OTU_1917	0	0	0	0	0	0	0	0	0	0	0	0	0	1	1	7	4	3	8	5	4	4	Bacteria	Proteobacteria	Gammaproteobacteria	Pseudomonadales	Cellvibrionaceae	Cellvibrio	Cellvibrio_sp_PSBB023
OTU_1918	3	2	0	5	5	9	2	2	2	4	0	4	0	4	0	0	0	0	0	0	0	1	Bacteria	Proteobacteria	Alphaproteobacteria	Sphingomonadales	Sphingomonadaceae	Altererythrobacter
OTU_1919	6	5	6	3	1	4	1	5	1	1	2	3	3	3	0	0	0	0	1	1	0	1	Bacteria	Proteobacteria	Alphaproteobacteria	Sphingomonadales	Sphingomonadaceae	Sphingomonas	Sphingomonas_sediminicola
OTU_1920	6	4	3	4	1	4	1	0	1	0	0	1	0	2	0	0	0	0	1	0	0	0	Bacteria	Acidobacteriota	Blastocatellia	DS-100
OTU_1921	10	6	5	2	4	4	4	0	2	0	1	3	1	0	0	0	0	0	0	0	0	0	Bacteria	Proteobacteria	Gammaproteobacteria	Burkholderiales	Rhodocyclaceae	Azoarcus
OTU_1922	9	2	3	3	2	6	1	0	0	1	0	0	0	0	0	0	0	0	0	0	0	0	Bacteria	Verrucomicrobiota	Verrucomicrobiae	Pedosphaerales	Pedosphaeraceae
OTU_1923	0	1	1	3	1	4	0	1	1	0	0	2	3	3	0	0	0	0	0	0	0	0	Bacteria	unidentified_Bacteria	Alphaproteobacteria	Rhizobiales	Beijerinckiaceae
OTU_1924	3	9	3	3	1	1	1	4	0	3	4	3	0	4	0	1	0	1	0	0	0	0	Bacteria	Actinobacteriota	Thermoleophilia	Solirubrobacterales	Solirubrobacteraceae	Solirubrobacter
OTU_1925	4	3	7	6	2	4	0	0	0	3	0	2	2	0	0	0	0	0	0	0	0	0	Bacteria	Proteobacteria	Gammaproteobacteria	Xanthomonadales	Xanthomonadaceae
OTU_1926	0	0	0	0	1	2	1	3	3	3	2	3	2	0	0	0	0	0	0	0	0	0	Bacteria	Bacteroidota	Bacteroidia	Cytophagales	Cytophagaceae	Sporocytophaga
OTU_1927	0	3	0	2	0	4	1	1	1	0	1	0	2	0	0	0	4	3	0	0	1	0	Bacteria	Bdellovibrionota	Bdellovibrionia	Bdellovibrionales	Bdellovibrionaceae	Bdellovibrio
OTU_1928	0	0	0	0	0	0	2	0	0	2	1	0	0	1	2	0	13	5	4	0	0	0	Bacteria	Proteobacteria	Gammaproteobacteria	unidentified_Gammaproteobacteria	unidentified_Gammaproteobacteria	Candidatus_Ovatusbacter
OTU_1929	1	7	6	2	2	1	2	2	0	1	0	1	3	0	0	0	0	0	0	0	0	0	Bacteria	Proteobacteria	Alphaproteobacteria	Sphingomonadales	Sphingomonadaceae	Sphingomonas
OTU_1930	2	3	1	13	3	3	0	1	5	1	1	0	2	1	4	1	0	2	0	2	1	1	Bacteria	Myxococcota	Polyangia	Polyangiales	BIrii41
OTU_1931	1	2	2	0	5	4	1	0	1	0	1	0	3	1	0	0	0	0	0	0	0	0	Bacteria	Proteobacteria	Gammaproteobacteria	Burkholderiales	Nitrosomonadaceae	MND1
OTU_1932	2	4	2	5	6	6	1	0	0	2	0	2	3	3	0	0	1	0	0	0	0	0	Bacteria	Planctomycetota	Phycisphaerae	Tepidisphaerales	WD2101_soil_group
OTU_1933	0	0	0	3	2	4	1	1	2	1	1	5	4	0	0	0	0	0	0	0	0	0	Bacteria	Proteobacteria	Alphaproteobacteria	Sphingomonadales	Sphingomonadaceae	Sphingomonas
OTU_1934	13	9	9	7	8	11	1	0	1	3	1	1	0	0	0	1	0	0	0	0	0	0	Bacteria	Bacteroidota	Bacteroidia	Sphingobacteriales	AKYH767
OTU_1935	4	4	5	15	9	8	1	4	1	1	3	2	0	0	1	0	0	0	0	0	0	0	Bacteria	Verrucomicrobiota	Verrucomicrobiae	Pedosphaerales	Pedosphaeraceae
OTU_1936	0	0	0	7	0	9	0	2	0	1	1	0	1	0	0	0	0	0	0	0	0	0	Bacteria	Proteobacteria	Alphaproteobacteria	Rhizobiales	unidentified_Rhizobiales	Bauldia
OTU_1937	0	0	0	0	1	0	0	0	0	0	0	0	0	0	9	1	5	4	0	4	0	1	Bacteria	Actinobacteria	unidentified_Actinobacteria	Streptosporangiales	Thermomonosporaceae	Actinocorallia
OTU_1938	4	9	10	0	2	0	1	1	0	2	2	0	0	0	0	0	0	0	0	0	2	0	Bacteria	Planctomycetota	vadinHA49
OTU_1939	2	0	1	1	2	1	1	2	0	2	1	2	3	2	0	2	2	0	0	2	0	0	Bacteria	Proteobacteria	Alphaproteobacteria	Rhizobiales	Labraceae	Labrys
OTU_1940	6	4	11	0	2	5	0	0	0	0	0	0	0	0	0	0	0	0	0	0	0	0	Bacteria	Proteobacteria	Gammaproteobacteria
OTU_1941	6	0	5	0	0	0	3	8	13	11	4	11	9	14	0	0	0	0	0	1	0	1	Bacteria	Proteobacteria	Gammaproteobacteria	Enterobacterales	Enterobacteriaceae
OTU_1942	2	1	2	7	4	6	0	0	0	0	1	0	1	1	0	0	0	0	0	0	0	0	Bacteria	unidentified_Bacteria	Acidimicrobiia	Microtrichales	Ilumatobacteraceae
OTU_1943	0	1	0	10	7	7	0	0	0	1	0	0	2	0	0	0	0	0	0	0	0	0	Bacteria
OTU_1944	5	7	6	2	0	1	0	1	0	0	1	0	2	0	0	0	0	0	0	0	0	0	Bacteria	Actinobacteria	unidentified_Actinobacteria	0319-7L14
OTU_1945	4	3	2	3	5	4	0	0	1	0	0	0	0	0	0	0	0	0	0	0	0	0	Bacteria
OTU_1946	4	2	5	1	7	6	1	0	0	0	0	0	0	0	0	0	0	0	0	0	0	0	Bacteria	NB1-j
OTU_1947	2	2	4	3	7	7	1	1	0	0	0	1	0	0	0	0	0	0	0	0	0	0	Bacteria	Proteobacteria	Gammaproteobacteria	Ga0077536
OTU_1948	2	4	2	1	6	0	3	1	2	1	1	1	2	0	0	0	0	0	0	0	0	0	Bacteria	Bdellovibrionota	Bdellovibrionia	Bdellovibrionales	Bdellovibrionaceae	Bdellovibrio
OTU_1949	9	1	7	3	3	9	0	0	0	0	0	0	0	0	0	0	0	0	0	0	0	0	Bacteria	unidentified_Bacteria	Thermoleophilia	Gaiellales
OTU_1950	0	0	0	3	1	3	11	4	5	6	6	0	3	5	0	0	0	0	0	0	0	0	Bacteria	Proteobacteria	Alphaproteobacteria	Caulobacterales	Caulobacteraceae	Caulobacter
OTU_1951	0	1	0	2	2	4	0	0	0	2	0	0	1	0	5	1	0	0	0	1	4	0	Bacteria	Bacteroidota	Bacteroidia	Cytophagales	Microscillaceae
OTU_1952	1	4	0	2	1	1	1	2	2	3	2	4	0	1	0	3	7	0	0	0	0	2	Bacteria	Bacteroidota	Bacteroidia	Cytophagales
OTU_1953	0	0	0	2	5	2	1	1	0	2	4	1	2	0	0	0	4	0	0	1	0	0	Bacteria	Verrucomicrobiota	Verrucomicrobiae	Verrucomicrobiales	Rubritaleaceae	Luteolibacter
OTU_1954	2	5	6	10	8	6	0	0	0	0	0	0	0	0	0	0	0	0	0	0	0	0	Bacteria	unidentified_Bacteria	Bacteroidia	Chitinophagales	Saprospiraceae
OTU_1955	4	1	2	3	5	8	0	2	1	1	4	0	2	0	1	0	0	0	0	0	0	0	Bacteria	Proteobacteria	Alphaproteobacteria	Sphingomonadales	Sphingomonadaceae	Sphingomonas
OTU_1956	5	5	2	19	5	7	7	6	5	3	1	3	2	5	0	0	0	0	0	0	0	0	Bacteria	Proteobacteria	Alphaproteobacteria	Caulobacterales	Caulobacteraceae	Phenylobacterium
OTU_1957	2	0	2	0	1	4	0	2	0	1	1	1	0	0	1	0	4	0	1	0	0	0	Bacteria	Actinobacteria	unidentified_Actinobacteria	Micromonosporales	Micromonosporaceae	Luedemannella
OTU_1958	1	0	0	0	0	0	0	0	1	0	2	0	1	1	0	1	4	1	1	3	1	2	Bacteria	Proteobacteria	Gammaproteobacteria	Burkholderiales	Comamonadaceae
OTU_1959	5	2	1	3	3	2	1	0	0	2	1	1	1	1	0	0	0	0	0	0	0	0	Bacteria	Planctomycetota	Phycisphaerae	Phycisphaerales	Phycisphaeraceae	SM1A02
OTU_1960	7	3	1	6	16	9	9	2	8	1	1	8	0	1	2	0	0	1	0	0	0	0	Bacteria	Verrucomicrobiota	Verrucomicrobiae	Pedosphaerales	Pedosphaeraceae	Ellin517
OTU_1961	4	3	4	5	0	0	3	0	1	1	1	2	1	0	0	3	0	0	0	0	0	0	Bacteria	Myxococcota	Polyangia	Haliangiales	Haliangiaceae	Haliangium
OTU_1962	0	0	0	3	1	0	0	1	2	2	2	1	1	2	4	5	0	0	0	2	0	1	Bacteria	Proteobacteria	Gammaproteobacteria	Xanthomonadales	Xanthomonadaceae	Pseudoxanthomonas
OTU_1963	0	0	1	3	2	4	6	1	1	2	2	3	1	2	0	0	0	0	0	0	0	0	Bacteria	Planctomycetes	unidentified_Planctomycetes	Pirellulales	Pirellulaceae	Pirellula
OTU_1964	3	0	0	2	1	0	0	2	1	1	1	0	2	0	0	8	25	6	1	1	3	3	Bacteria	Actinobacteria	unidentified_Actinobacteria	Micromonosporales	Micromonosporaceae	Actinoplanes
OTU_1965	0	0	0	0	0	0	1	1	2	1	0	0	1	4	4	12	13	1	17	1	2	13	Bacteria	Proteobacteria	Alphaproteobacteria	Rhizobiales	Rhizobiaceae
OTU_1966	3	4	3	0	0	3	0	1	0	1	0	3	1	0	0	0	0	0	0	0	0	1	Bacteria	unidentified_Bacteria	WWE3
OTU_1967	0	0	1	2	2	1	2	2	2	2	2	2	1	4	0	0	0	0	0	0	0	0	Bacteria
OTU_1968	4	6	18	0	0	0	0	0	0	0	0	0	0	0	0	0	0	0	0	0	0	0	Bacteria	Firmicutes	Bacilli	Paenibacillales	Paenibacillaceae	Paenibacillus	Paenibacillus_pini
OTU_1970	1	1	2	6	4	2	7	7	3	7	2	3	7	7	4	1	0	1	0	0	0	0	Bacteria	Proteobacteria	Gammaproteobacteria	Burkholderiales	Comamonadaceae
OTU_1971	4	1	4	7	5	2	0	0	0	0	0	0	0	0	0	0	0	0	0	0	0	0	Bacteria
OTU_1972	4	2	6	3	5	5	0	0	0	0	0	0	0	0	0	0	0	0	0	0	0	0	Bacteria	unidentified_Bacteria	unidentified_Bacteria	Gemmatimonadales	Gemmatimonadaceae
OTU_1973	0	0	0	8	0	6	5	5	11	4	2	5	3	3	0	0	0	0	0	0	0	0	Bacteria	unidentified_Bacteria	Alphaproteobacteria	Rhodospirillales	Rhodospirillaceae
OTU_1974	8	7	4	1	3	4	0	0	1	0	1	0	0	0	0	0	0	0	0	0	0	0	Bacteria	Actinobacteriota	MB-A2-108
OTU_1975	0	0	0	1	3	2	1	2	4	2	1	2	4	1	0	0	0	0	0	0	0	0	Bacteria	unidentified_Bacteria	Alphaproteobacteria	Azospirillales	Azospirillaceae
OTU_1976	6	3	9	2	2	4	0	0	0	1	0	0	0	0	0	0	0	0	0	0	0	0	Bacteria	unidentified_Bacteria	Thermoleophilia	Gaiellales
OTU_1977	0	0	0	0	1	0	1	1	0	2	0	3	0	0	0	7	0	0	0	4	3	0	Bacteria	Proteobacteria	Gammaproteobacteria	Burkholderiales	Comamonadaceae
OTU_1978	0	0	0	8	1	6	0	1	3	5	0	3	3	3	0	0	1	0	0	0	0	0	Bacteria	unidentified_Bacteria	Gammaproteobacteria	Salinisphaerales	Solimonadaceae	unidentified_Solimonadaceae	s\_\_Solimonas\_sp\_p11
OTU_1979	0	1	0	2	6	1	2	0	0	1	1	2	0	0	2	0	0	0	1	0	3	0	Bacteria	Acidobacteriota	Blastocatellia	Blastocatellales	Blastocatellaceae	Blastocatella
OTU_1980	4	15	2	0	0	0	0	1	0	1	0	0	1	1	0	0	0	0	0	0	0	0	Bacteria	Bacteroidota	Bacteroidia	Sphingobacteriales	Sphingobacteriaceae	Sphingobacterium
OTU_1981	0	0	0	1	1	1	5	6	8	5	1	0	2	0	3	0	0	0	0	0	1	0	Bacteria
OTU_1982	0	0	1	1	1	0	0	0	0	0	2	1	1	0	0	1	14	0	0	0	0	0	Bacteria	unidentified_Bacteria	Gammaproteobacteria	Burkholderiales	Oxalobacteraceae
OTU_1983	1	0	2	7	7	4	0	0	0	0	0	0	0	0	0	0	1	0	0	0	0	0	Bacteria	Myxococcota	Polyangia	Polyangiales	Sandaracinaceae	Sandaracinus
OTU_1984	6	4	9	1	4	0	0	0	0	0	0	0	0	0	0	0	0	0	0	0	0	0	Bacteria	Acidobacteriota	Holophagae	Subgroup_7
OTU_1985	0	1	0	2	2	4	1	3	3	1	3	1	2	0	0	0	0	0	1	1	0	0	Bacteria	unidentified_Bacteria	unidentified_Bacteria	Gemmatimonadales	Gemmatimonadaceae
OTU_1986	0	0	0	0	0	0	2	1	1	0	1	1	0	0	3	2	6	6	1	0	4	4	Bacteria	Verrucomicrobiota	Verrucomicrobiae	Opitutales	Opitutaceae	IMCC26134
OTU_1987	4	2	3	6	10	12	5	0	0	1	5	7	3	3	0	0	0	0	0	0	0	1	Bacteria	Proteobacteria	Alphaproteobacteria	Rhizobiales	Methyloligellaceae
OTU_1988	0	0	0	0	0	0	0	0	0	0	0	0	0	0	0	1	0	0	0	0	0	0	Bacteria	Proteobacteria	Gammaproteobacteria	Burkholderiales	Comamonadaceae	Rhizobacter
OTU_1989	5	6	6	6	3	5	1	3	1	0	0	0	1	0	0	0	0	0	0	0	0	0	Bacteria	Acidobacteriota	Thermoanaerobaculia	Thermoanaerobaculales	Thermoanaerobaculaceae	Subgroup_10
OTU_1990	0	0	0	1	0	0	5	2	4	1	1	0	0	0	2	0	1	2	1	3	0	1	Bacteria	Proteobacteria	Alphaproteobacteria	Azospirillales	Azospirillaceae	Azospirillum
OTU_1991	4	5	5	0	0	0	0	0	1	0	1	0	0	0	0	0	0	0	2	3	0	0	Bacteria	Actinobacteria	unidentified_Actinobacteria	Micrococcales	Cellulomonadaceae	Cellulomonas
OTU_1992	0	0	0	0	0	0	0	5	0	3	4	1	5	1	0	0	0	0	0	0	0	0	Bacteria	Proteobacteria	Gammaproteobacteria	Burkholderiales	Oxalobacteraceae	Paucimonas	Paucimonas_lemoignei
OTU_1993	0	0	0	0	0	0	0	2	1	1	0	0	0	0	5	3	7	4	0	5	2	2	Bacteria	Proteobacteria	Gammaproteobacteria	Burkholderiales	Burkholderiaceae	Ralstonia
OTU_1994	6	3	2	0	3	7	3	2	2	4	1	0	0	2	1	3	1	2	2	3	2	0	Bacteria	Proteobacteria	Gammaproteobacteria	Burkholderiales	Comamonadaceae
OTU_1995	5	8	2	4	4	4	0	0	2	0	1	0	2	0	0	0	0	0	0	0	0	0	Bacteria	Actinobacteriota	Thermoleophilia	Solirubrobacterales	67-14
OTU_1996	0	1	0	0	0	0	2	2	2	5	1	7	4	8	6	0	5	1	7	8	3	4	Bacteria	Proteobacteria	Gammaproteobacteria	Pseudomonadales	Pseudomonadaceae	Pseudomonas
OTU_1997	0	1	0	0	2	0	1	3	0	3	2	2	3	1	0	0	0	2	0	3	0	2	Bacteria	unidentified_Bacteria	Chloroflexia	Chloroflexales	Roseiflexaceae
OTU_1998	4	5	2	1	0	3	2	1	1	0	0	1	0	0	0	0	0	0	0	0	0	0	Bacteria	Actinobacteria	unidentified_Actinobacteria	Propionibacteriales	Nocardioidaceae	Kribbella
OTU_1999	6	1	2	2	6	4	0	0	0	0	0	0	0	0	0	0	0	0	0	0	0	0	Bacteria
OTU_2000	3	4	2	1	0	0	4	0	2	2	1	0	1	1	0	0	0	0	0	0	0	0	Bacteria	unidentified_Bacteria	Anaerolineae	Ardenticatenales
OTU_2001	2	2	1	4	4	7	0	0	0	0	0	0	1	0	0	0	0	0	0	0	0	0	Bacteria	Gemmatimonadota	Longimicrobia	Longimicrobiales	Longimicrobiaceae
OTU_2003	4	0	0	3	2	2	2	1	3	1	2	6	1	4	4	4	1	2	0	0	2	1	Bacteria	Verrucomicrobiota	Verrucomicrobiae	Verrucomicrobiales	Verrucomicrobiaceae	Verrucomicrobium
OTU_2004	0	0	0	0	0	0	0	0	0	0	0	0	0	0	3	6	2	10	0	0	0	1	Bacteria	Proteobacteria	Gammaproteobacteria	Burkholderiales	Comamonadaceae	Hydrogenophaga
OTU_2005	0	0	0	0	0	2	2	2	1	1	0	0	0	0	7	3	0	5	0	0	0	0	Bacteria	Planctomycetes	unidentified_Planctomycetes	Planctomycetales	Schlesneriaceae	Planctopirus	Planctomyces_sp_599
OTU_2006	4	2	4	2	1	4	3	2	2	1	2	4	4	1	0	0	0	0	0	0	0	0	Bacteria	Entotheonellaeota	Entotheonellia	Entotheonellales	Entotheonellaceae	Candidatus_Entotheonella
OTU_2007	1	1	3	2	18	4	1	0	0	0	2	0	1	1	0	0	0	1	0	0	0	0	Bacteria	Proteobacteria	Gammaproteobacteria	unidentified_Gammaproteobacteria	unidentified_Gammaproteobacteria	Acidibacter
OTU_2008	0	0	0	6	1	3	4	2	0	1	1	1	1	3	0	0	0	0	0	0	0	0	Bacteria	unidentified_Bacteria	Gammaproteobacteria	Burkholderiales	Neisseriaceae
OTU_2009	3	0	1	1	1	3	4	0	2	0	0	1	1	1	0	0	0	0	0	0	0	0	Bacteria
OTU_2010	5	2	5	4	5	2	0	0	1	0	0	0	0	0	0	0	0	0	0	0	0	0	Bacteria	Myxococcota	Polyangia	Haliangiales	Haliangiaceae	Haliangium
OTU_2011	2	6	6	4	3	4	0	0	0	0	1	0	0	0	0	0	0	0	0	0	0	0	Bacteria	Gemmatimonadota	S0134_terrestrial_group
OTU_2012	11	8	8	4	7	12	0	0	0	0	0	0	0	0	0	0	0	0	0	0	0	0	Bacteria	Zixibacteria
OTU_2013	0	0	0	4	3	5	1	4	3	1	1	2	4	7	0	0	0	0	0	0	0	0	Bacteria	Proteobacteria	Alphaproteobacteria	Ferrovibrionales	unidentified_Ferrovibrionales	Taonella
OTU_2014	0	0	0	0	0	0	1	0	0	1	2	1	2	0	3	6	4	2	0	3	0	0	Bacteria	unidentified_Bacteria	Chloroflexia	Chloroflexales	Roseiflexaceae
OTU_2015	1	1	3	5	1	6	0	0	1	1	1	1	1	0	0	0	0	0	0	0	0	0	Bacteria
OTU_2016	1	0	3	14	3	7	0	0	0	2	0	1	0	0	0	0	0	0	1	0	0	0	Bacteria	Fibrobacterota	Fibrobacteria	Fibrobacterales	Fibrobacteraceae	possible_genus_04
OTU_2017	4	0	2	5	4	7	2	1	0	1	2	1	0	2	0	0	0	0	0	0	0	0	Bacteria	Proteobacteria	Alphaproteobacteria	Rhizobiales	Rhizobiaceae	Mesorhizobium
OTU_2018	0	0	0	0	0	0	22	0	0	0	0	0	0	0	0	0	0	0	0	0	0	0	Bacteria	Candidatus_Kaiserbacteria
OTU_2019	0	1	0	3	3	6	1	0	2	0	3	2	2	1	2	0	0	1	0	1	0	0	Bacteria	Proteobacteria	Alphaproteobacteria	Rhizobiales	Rhizobiaceae	Mesorhizobium
OTU_2020	2	1	2	5	4	6	0	0	0	0	2	0	0	0	0	0	0	0	0	0	0	0	Bacteria	Bacteroidota	Bacteroidia	Sphingobacteriales	env.OPS_17
OTU_2021	4	1	1	1	3	2	1	0	0	0	3	2	2	4	0	0	0	0	0	0	0	0	Bacteria	Chloroflexi	TK10
OTU_2022	3	3	3	3	4	5	0	0	0	0	0	2	0	1	0	0	0	0	0	0	1	0	Bacteria	unidentified_Bacteria	Polyangia	Polyangiales	Polyangiaceae
OTU_2023	8	3	2	4	4	2	0	0	0	0	0	1	0	0	0	0	0	0	0	0	0	0	Bacteria	Myxococcota	Myxococcia	Myxococcales	Myxococcaceae	P3OB-42
OTU_2024	0	1	2	1	2	2	1	3	0	1	2	3	2	0	0	0	0	0	2	0	0	0	Bacteria	Verrucomicrobiota	Verrucomicrobiae	Chthoniobacterales	Chthoniobacteraceae	Chthoniobacter
OTU_2025	5	3	7	4	2	2	0	0	1	0	0	1	1	0	0	0	0	0	0	0	0	0	Bacteria	Proteobacteria	Alphaproteobacteria	Sphingomonadales	Sphingomonadaceae	Sphingomonas
OTU_2026	2	5	2	1	6	5	0	0	0	0	1	0	1	0	0	0	0	0	0	0	0	0	Bacteria	unidentified_Bacteria	Gammaproteobacteria	unidentified_Gammaproteobacteria	unidentified_Gammaproteobacteria
OTU_2027	6	6	10	1	1	3	0	0	0	1	0	1	0	0	0	0	0	0	0	0	0	0	Bacteria
OTU_2028	3	3	5	4	3	2	0	0	0	0	0	0	0	1	0	0	0	0	0	0	0	0	Bacteria	Myxococcota	Polyangia	Polyangiales	BIrii41
OTU_2029	1	14	1	3	3	3	0	0	0	0	0	1	0	0	0	0	0	0	0	0	0	0	Bacteria	Gemmatimonadota	Longimicrobia	Longimicrobiales	Longimicrobiaceae	YC-ZSS-LKJ147
OTU_2030	1	1	3	2	1	3	3	5	2	3	1	1	4	1	0	5	0	0	0	2	1	0	Bacteria	SAR324_clade(Marine_group_B)
OTU_2031	1	0	2	0	0	0	2	1	7	1	4	1	3	0	5	0	0	0	1	2	4	1	Bacteria	Proteobacteria	Gammaproteobacteria	Burkholderiales	Oxalobacteraceae	Duganella
OTU_2032	10	3	8	8	5	3	0	0	0	0	0	1	1	1	0	0	0	0	0	0	0	0	Bacteria	MBNT15
OTU_2033	4	6	5	3	10	7	2	3	1	0	2	0	0	0	0	0	0	0	0	0	0	0	Bacteria	Acidobacteriota	Subgroup_5
OTU_2034	0	0	0	0	0	1	0	0	0	0	0	0	0	0	6	3	0	2	8	0	0	4	Bacteria	Bdellovibrionota	Bdellovibrionia	Bacteriovoracales	Bacteriovoracaceae	Peredibacter
[truncated: 7,237 more rows]

## Sheet: B
B. List of OTUs with rarefied quanlity sequence cutoff at 18893
#OTU_num	Soil1-1	Soil1-2	Soil1-3	Soil2-1	Soil2-2	Soil2-3	Rhizosphere_Col-0-1	Rhizosphere_Col-0-2	Rhizosphere_Col-0-3	Rhizosphere_Col-0-4	Rhizosphere_pap1-D-1	Rhizosphere_pap1-D-2	Rhizosphere_pap1-D-3	Rhizosphere_pap1-D-4	root_Col-0-1	root_Col-0-2	root_Col-0-3	root_Col-0-4	root_pap1-D-1	root_pap1-D-2	root_pap1-D-3	root_pap1-D-4	Domain	Phylum	Class	Order	Family	Genus	Species
OTU_3	0	0	0	0	0	0	0	0	0	0	0	0	0	1	14	18	4	10	12	9	13	26	Bacteria	Proteobacteria	Gammaproteobacteria	Burkholderiales	Comamonadaceae	Rhizobacter
OTU_4	16	19	36	144	181	296	178	82	79	88	53	81	74	44	616	1363	679	958	483	759	583	672	Bacteria	Bacteroidota	Bacteroidia	Flavobacteriales	Flavobacteriaceae	Flavobacterium
OTU_5	118	79	76	39	29	17	144	214	270	341	344	385	343	550	333	58	575	119	386	461	515	366	Bacteria	Proteobacteria	Gammaproteobacteria	Pseudomonadales	Pseudomonadaceae	Pseudomonas	Pseudomonas_mosselii
OTU_6	445	619	279	14	10	6	110	219	262	213	209	240	193	448	13	2	35	26	78	67	60	56	Bacteria	Proteobacteria	Gammaproteobacteria	Enterobacterales	Enterobacteriaceae	Enterobacter	Enterobacter_soli
OTU_7	0	0	0	2	1	0	2	5	6	5	9	7	6	10	40	53	31	26	104	66	78	94	Bacteria	Proteobacteria	Gammaproteobacteria	Burkholderiales	Comamonadaceae	Acidovorax
OTU_8	0	0	1	2	0	3	5	4	14	12	7	5	9	20	56	38	41	46	56	32	30	31	Bacteria	Proteobacteria	Gammaproteobacteria	Burkholderiales	Comamonadaceae	Pelomonas
OTU_9	444	643	323	30	18	24	174	176	147	105	78	84	71	101	21	1	24	7	2	5	9	3	Bacteria	Bacteroidota	Bacteroidia	Flavobacteriales	Weeksellaceae	Chryseobacterium
OTU_10	0	1	0	0	4	0	0	0	27	0	2	8	2	240	752	46	40	35	1592	74	865	99	Bacteria	Proteobacteria	Gammaproteobacteria	Burkholderiales	Comamonadaceae
OTU_11	492	616	270	6	3	2	39	85	96	79	67	69	57	203	8	0	42	12	37	24	20	21	Bacteria	Proteobacteria	Gammaproteobacteria	Enterobacterales	Enterobacteriaceae	Kluyvera
OTU_12	106	150	64	27	15	16	82	185	161	186	124	161	164	185	52	29	86	52	55	54	42	58	Bacteria	Proteobacteria	Gammaproteobacteria	Burkholderiales	Comamonadaceae	Comamonas	Comamonas_koreensis
OTU_13	1	0	0	2	0	0	0	1	0	1	0	0	0	0	7	13	6	12	1	2	4	8	Bacteria	Proteobacteria	Gammaproteobacteria	Burkholderiales	Comamonadaceae
OTU_14	14	14	22	15	16	19	31	46	44	30	26	38	32	35	263	186	713	522	190	256	229	182	Bacteria	Proteobacteria	Gammaproteobacteria	Burkholderiales	Burkholderiaceae	Ralstonia	Ralstonia_solanacearum
OTU_15	45	53	24	4	8	6	136	179	261	214	146	119	114	255	18	6	38	17	95	47	47	67	Bacteria	Proteobacteria	Gammaproteobacteria	Enterobacterales	Enterobacteriaceae
OTU_16	23	44	28	38	16	19	102	136	118	135	193	239	198	241	14	32	29	15	22	51	27	26	Bacteria	Proteobacteria	Gammaproteobacteria	Burkholderiales	Comamonadaceae	Comamonas	Comamonas_testosteroni
OTU_17	0	0	2	2	0	0	3	4	9	2	4	2	3	4	4	3	8	2	5	2	3	2	Bacteria	Proteobacteria	Gammaproteobacteria	Burkholderiales	Oxalobacteraceae
OTU_18	81	41	52	7	7	4	12	37	20	76	273	214	184	211	6	53	34	9	166	150	178	136	Bacteria	Proteobacteria	Gammaproteobacteria	Enterobacterales	Aeromonadaceae	Aeromonas
OTU_19	0	1	0	0	0	0	0	1	0	2	0	0	0	0	11	4	5	5	3	5	6	4	Bacteria	Proteobacteria	Gammaproteobacteria	Burkholderiales	Oxalobacteraceae	Massilia
OTU_20	16	28	14	14	4	6	85	89	144	67	64	52	119	54	255	91	175	325	152	101	174	87	Bacteria	Proteobacteria	Gammaproteobacteria	Burkholderiales	Methylophilaceae	Methylophilus
OTU_21	61	67	94	243	221	152	35	29	23	58	151	172	115	106	9	23	21	10	22	26	21	19	Bacteria	Bacteroidota	Bacteroidia	Flavobacteriales	Flavobacteriaceae	Flavobacterium
OTU_22	0	0	0	1	1	0	0	0	1	1	2	2	1	2	1	2	1	1	1	0	1	1	Bacteria	Proteobacteria	Gammaproteobacteria	Burkholderiales	Oxalobacteraceae
OTU_23	2	6	1	0	0	1	1	0	2	0	1	2	0	2	2	0	0	1	1	1	0	1	Bacteria	Proteobacteria	Gammaproteobacteria	Burkholderiales	Oxalobacteraceae	Massilia	Massilia_putida
OTU_24	27	10	31	52	11	8	47	41	24	33	58	53	48	46	33	621	75	173	44	16	16	38	Bacteria	Bacteroidota	Bacteroidia	Flavobacteriales	Flavobacteriaceae	Flavobacterium	Flavobacterium_sp_HYN0056
OTU_25	2	3	1	7	27	8	18	12	4	8	7	4	9	5	168	509	290	342	82	242	135	148	Bacteria	Proteobacteria	Gammaproteobacteria	Burkholderiales	Comamonadaceae	Hydrogenophaga	Hydrogenophaga_flava
OTU_26	21	38	71	118	30	65	44	47	76	64	126	166	120	88	5	13	8	7	13	20	23	21	Bacteria	Proteobacteria	Gammaproteobacteria	Burkholderiales	Burkholderiaceae	Limnobacter	Limnobacter_thiooxidans
OTU_27	0	6	7	2	8	1	6	17	11	10	30	35	23	24	213	262	46	325	274	186	68	236	Bacteria	Bacteroidota	Bacteroidia	Flavobacteriales	Flavobacteriaceae	Flavobacterium
OTU_28	0	1	0	3	0	6	3	12	9	21	27	25	41	39	142	228	248	90	186	170	201	193	Bacteria	Proteobacteria	Alphaproteobacteria	Rhizobiales	Rhizobiaceae	Allorhizobium-Neorhizobium-Pararhizobium-Rhizobium
OTU_30	118	102	153	170	145	239	41	38	15	22	25	26	19	19	0	0	0	7	0	0	2	1	Bacteria	Proteobacteria	Gammaproteobacteria	Burkholderiales	Nitrosomonadaceae	MND1
OTU_31	44	14	42	104	161	98	38	27	25	18	21	18	17	6	127	162	64	308	25	96	34	33	Bacteria	Bacteroidota	Bacteroidia	Flavobacteriales	Flavobacteriaceae	Flavobacterium
OTU_32	2	6	9	2	2	8	6	14	11	30	28	36	29	34	133	187	204	132	178	143	174	185	Bacteria	Proteobacteria	Alphaproteobacteria	Rhizobiales	Rhizobiaceae	Allorhizobium-Neorhizobium-Pararhizobium-Rhizobium	Pararhizobium_giardinii
OTU_33	2	5	3	91	64	21	12	10	6	13	38	29	27	236	55	141	50	38	192	80	51	103	Bacteria	Proteobacteria	Gammaproteobacteria	Pseudomonadales	Cellvibrionaceae	Cellvibrio	Cellvibrio_sp_PSBB023
OTU_34	23	39	56	33	24	34	38	58	46	70	126	220	113	114	16	46	41	63	106	92	111	222	Bacteria	Proteobacteria	Gammaproteobacteria	Pseudomonadales	Pseudomonadaceae	Pseudomonas
OTU_35	111	96	113	157	193	195	46	37	20	23	30	30	21	24	2	0	4	2	0	2	0	2	Bacteria	Proteobacteria	Gammaproteobacteria	Burkholderiales	Nitrosomonadaceae	MND1
OTU_36	8	9	2	7	4	4	25	35	51	51	45	40	48	54	129	27	189	183	105	82	161	134	Bacteria	Proteobacteria	Gammaproteobacteria	Pseudomonadales	Pseudomonadaceae	Pseudomonas
OTU_37	162	141	195	144	143	135	103	121	56	72	63	65	85	70	5	3	4	2	7	3	3	4	Bacteria	Proteobacteria	Alphaproteobacteria	Sphingomonadales	Sphingomonadaceae	Sphingomonas
OTU_38	2	0	1	3	4	2	2	2	3	1	6	1	1	4	0	0	0	1	0	0	0	0	Bacteria	Proteobacteria	Gammaproteobacteria	Burkholderiales	Comamonadaceae
OTU_39	15	6	6	43	32	57	21	35	33	76	69	75	71	127	14	30	59	25	30	34	96	40	Bacteria	Proteobacteria	Gammaproteobacteria	Xanthomonadales	Xanthomonadaceae
OTU_40	0	2	0	0	0	0	3	1	0	0	0	0	3	0	1	0	1	0	2	2	1	0	Bacteria	Proteobacteria	Gammaproteobacteria	Burkholderiales	Oxalobacteraceae
OTU_41	17	5	4	11	16	10	27	17	22	27	25	26	22	19	71	164	83	234	47	134	60	56	Bacteria	Proteobacteria	Gammaproteobacteria	Burkholderiales	Comamonadaceae
OTU_42	68	63	79	81	79	95	62	58	20	37	41	38	42	38	9	2	0	1	4	0	4	3	Bacteria	unidentified_Bacteria	Gammaproteobacteria	Burkholderiales	Sutterellaceae
OTU_43	1	0	0	0	2	0	0	0	0	0	1	0	0	0	0	0	0	0	0	0	0	1	Bacteria	Proteobacteria	Gammaproteobacteria	Burkholderiales	Oxalobacteraceae	Massilia
OTU_44	0	0	0	1	0	0	2	0	2	0	0	0	0	0	2	0	0	0	0	0	2	0	Bacteria
OTU_45	0	0	0	0	10	4	9	11	16	16	9	9	13	60	121	107	162	100	92	94	137	69	Bacteria	Proteobacteria	Alphaproteobacteria	Rhizobiales	Rhizobiaceae	Allorhizobium-Neorhizobium-Pararhizobium-Rhizobium
OTU_46	0	0	0	1	0	0	3	3	3	3	2	2	5	2	0	0	1	0	1	0	3	1	Bacteria	Proteobacteria	Gammaproteobacteria	Burkholderiales	Oxalobacteraceae	Massilia	Massilia_timonae
OTU_47	1	4	4	10	4	7	6	10	10	19	45	56	53	40	29	58	47	34	132	170	114	175	Bacteria	Proteobacteria	Gammaproteobacteria	Pseudomonadales	Pseudomonadaceae	Pseudomonas
OTU_48	9	6	13	1	0	5	0	0	0	0	1	0	0	1	1	0	0	0	0	0	0	0	Bacteria	Actinobacteria	unidentified_Actinobacteria	Streptomycetales	Streptomycetaceae	Streptomyces
OTU_49	1	1	2	0	0	1	1	2	1	4	1	2	5	3	0	0	0	0	0	1	0	0	Bacteria	Proteobacteria	Gammaproteobacteria	Burkholderiales	Oxalobacteraceae	Massilia
OTU_50	49	53	67	128	103	129	16	14	15	11	6	6	14	4	5	14	6	9	2	5	3	3	Bacteria	unidentified_Bacteria	Bacteroidia	Cytophagales	Microscillaceae
OTU_51	95	80	81	96	128	164	20	16	7	13	11	12	11	10	0	0	0	1	2	3	0	0	Bacteria	Proteobacteria	Gammaproteobacteria	PLTA13
OTU_52	57	55	73	170	125	167	38	46	21	22	29	31	23	22	3	3	3	5	2	2	3	0	Bacteria	Proteobacteria	Gammaproteobacteria	Burkholderiales	Nitrosomonadaceae	MND1
OTU_53	21	16	54	47	77	90	16	17	31	34	76	103	87	43	5	10	4	2	3	18	12	12	Bacteria	Proteobacteria	Gammaproteobacteria	Pseudomonadales	Pseudomonadaceae	Pseudomonas
OTU_54	0	0	0	0	0	0	0	0	0	2	0	0	2	1	3	3	5	0	1	3	7	3	Bacteria	Proteobacteria	Gammaproteobacteria	Burkholderiales	Oxalobacteraceae
OTU_55	8	1	6	10	3	1	1	0	0	0	3	2	2	4	0	1	0	1	0	0	3	4	Bacteria	Bacteroidota	Bacteroidia	Flavobacteriales	Flavobacteriaceae	Flavobacterium	Flavobacterium_johnsoniae
OTU_57	0	0	0	0	0	2	23	31	49	47	29	14	23	38	223	16	66	128	47	19	53	18	Bacteria	Proteobacteria	Alphaproteobacteria	Rhizobiales	Rhizobiaceae	Allorhizobium-Neorhizobium-Pararhizobium-Rhizobium
OTU_58	8	16	35	39	13	42	4	6	3	22	71	61	52	72	0	8	11	0	5	6	9	11	Bacteria	Bacteroidota	Bacteroidia	Flavobacteriales	Flavobacteriaceae	Flavobacterium	Flavobacterium_denitrificans
OTU_60	0	2	1	1	0	3	28	46	99	87	35	25	52	50	25	4	29	15	9	10	9	5	Bacteria	Proteobacteria	Alphaproteobacteria	Rhizobiales	Rhizobiaceae	Allorhizobium-Neorhizobium-Pararhizobium-Rhizobium
OTU_61	96	98	143	60	49	109	4	8	4	7	7	5	8	4	0	0	0	0	0	0	0	0	Bacteria	Gemmatimonadota	AKAU4049
OTU_62	14	22	7	12	10	12	12	43	66	52	42	65	46	46	14	2	22	7	18	15	18	10	Bacteria	Proteobacteria	Alphaproteobacteria	Sphingomonadales	Sphingomonadaceae	Sphingobium	Sphingobium_yanoikuyae
OTU_63	10	4	5	13	16	20	19	11	7	7	8	4	5	6	12	6	8	37	3	9	4	4	Bacteria	Proteobacteria	Gammaproteobacteria	Burkholderiales	Comamonadaceae
OTU_64	7	5	3	2	3	2	26	41	42	50	37	41	49	52	2	1	10	5	38	26	16	15	Bacteria	Proteobacteria	Gammaproteobacteria	Pseudomonadales	Pseudomonadaceae	Pseudomonas	Pseudomonas_citronellolis
OTU_65	0	0	0	0	0	0	1	0	0	0	0	0	0	0	0	0	0	1	0	0	0	0	Bacteria	Proteobacteria	Gammaproteobacteria	Burkholderiales	Comamonadaceae	Aquabacterium
OTU_66	1	2	1	27	5	27	67	79	80	35	16	15	25	26	20	4	51	10	8	11	7	5	Bacteria	Proteobacteria	Alphaproteobacteria	Caulobacterales	Caulobacteraceae	Caulobacter	Caulobacter_sp
OTU_67	61	63	69	70	104	148	25	14	7	7	10	8	10	9	0	1	3	0	0	0	0	0	Bacteria	Proteobacteria	Gammaproteobacteria	Burkholderiales	Nitrosomonadaceae	mle1-7
OTU_68	23	7	11	16	15	19	25	11	9	3	5	8	6	4	73	95	23	168	10	91	29	41	Bacteria	Bacteroidota	Bacteroidia	Flavobacteriales	Flavobacteriaceae	Flavobacterium	Flavobacterium_urocaniciphilum
OTU_69	1	1	1	4	3	3	4	2	1	3	3	2	2	4	6	9	0	8	4	3	0	8	Bacteria	Proteobacteria	Gammaproteobacteria	Burkholderiales	Comamonadaceae
OTU_70	0	0	0	0	0	0	0	0	0	0	0	0	0	0	0	2	4	0	3	1	0	1	Bacteria	Proteobacteria	Gammaproteobacteria	Burkholderiales	Oxalobacteraceae
OTU_71	19	14	16	14	11	19	4	8	2	6	5	7	5	3	0	0	0	0	1	2	0	1	Bacteria	Proteobacteria	Gammaproteobacteria	Burkholderiales	SC-I-84
OTU_72	61	77	113	32	22	28	24	40	20	18	20	18	28	21	0	2	0	4	1	0	1	1	Bacteria	Proteobacteria	Alphaproteobacteria	Sphingomonadales	Sphingomonadaceae	Sphingomonas	Sphingomonas_sp_SYSUP0001
OTU_73	125	220	94	17	4	8	24	30	22	11	11	14	11	13	1	1	1	0	2	0	2	0	Bacteria	Bacteroidota	Bacteroidia	Sphingobacteriales	Sphingobacteriaceae	Sphingobacterium
OTU_74	117	141	226	8	10	12	5	11	8	7	6	5	5	5	4	5	30	7	7	3	7	2	Bacteria	Actinobacteria	unidentified_Actinobacteria	Streptomycetales	Streptomycetaceae	Streptomyces
OTU_75	34	33	32	107	49	46	26	25	14	25	17	24	16	21	0	3	0	3	0	6	3	2	Bacteria	Proteobacteria	Gammaproteobacteria	Burkholderiales	Comamonadaceae	Ramlibacter
OTU_76	2	2	6	4	17	3	12	8	7	14	34	23	18	37	55	97	22	81	94	62	62	61	Bacteria	Bacteroidota	Bacteroidia	Flavobacteriales	Flavobacteriaceae	Flavobacterium
OTU_77	68	55	68	71	73	118	38	32	9	13	15	11	14	6	0	0	1	0	0	0	0	0	Bacteria	Proteobacteria	Gammaproteobacteria	Burkholderiales	TRA3-20
OTU_78	0	0	0	0	0	0	0	1	0	1	1	1	0	0	0	0	1	1	1	1	0	0	Bacteria	Proteobacteria	Gammaproteobacteria	Burkholderiales	Oxalobacteraceae	Duganella
OTU_79	0	1	3	2	0	0	10	23	36	32	25	21	23	31	134	13	37	66	54	30	54	50	Bacteria	Proteobacteria	Alphaproteobacteria	Rhizobiales	Rhizobiaceae	Allorhizobium-Neorhizobium-Pararhizobium-Rhizobium	Rhizobium_etli
OTU_80	15	15	14	22	20	25	19	36	26	34	28	20	21	28	78	56	66	70	59	50	53	31	Bacteria	Proteobacteria	Alphaproteobacteria	Rhizobiales	Xanthobacteraceae	Bradyrhizobium	Bradyrhizobium_elkanii
OTU_81	37	34	36	49	34	53	23	24	11	21	23	26	22	18	2	3	0	3	4	3	3	1	Bacteria	Proteobacteria	Gammaproteobacteria	Burkholderiales	SC-I-84
OTU_82	100	122	46	1	0	2	6	14	14	13	10	15	10	33	0	0	5	0	7	2	3	3	Bacteria	Proteobacteria	Gammaproteobacteria	Enterobacterales	Enterobacteriaceae	Kluyvera	Kluyvera_ascorbata
OTU_83	0	0	0	0	0	0	0	0	0	0	0	0	0	0	1	2	0	3	0	2	0	1	Bacteria	Proteobacteria	Gammaproteobacteria	Burkholderiales	Oxalobacteraceae	Herbaspirillum
OTU_84	31	23	43	46	44	37	32	49	30	32	33	41	27	24	3	4	0	7	3	0	3	1	Bacteria	Proteobacteria	Gammaproteobacteria	Xanthomonadales	Xanthomonadaceae	Arenimonas
OTU_85	0	0	0	0	0	0	0	0	0	0	0	0	0	0	0	0	3	2	1	0	0	1	Bacteria	Proteobacteria	Gammaproteobacteria	Burkholderiales	Oxalobacteraceae	Noviherbaspirillum
OTU_86	0	0	0	0	0	0	0	0	0	0	0	0	0	1	3	1	3	0	1	0	1	1	Bacteria	Proteobacteria	Gammaproteobacteria	Burkholderiales	Oxalobacteraceae
OTU_87	1	1	1	0	0	0	1	2	0	0	1	0	1	1	0	0	0	1	0	0	0	0	Bacteria	Proteobacteria	Gammaproteobacteria	Burkholderiales	Oxalobacteraceae	Massilia	Massilia_putida
OTU_88	2	4	3	5	9	6	4	4	2	1	2	3	4	5	0	0	11	2	0	3	0	2	Bacteria	Proteobacteria	Gammaproteobacteria	Burkholderiales	Comamonadaceae
OTU_89	41	27	28	70	59	80	12	12	9	8	9	9	11	5	9	9	12	4	7	20	10	6	Bacteria
OTU_90	15	13	17	101	61	61	23	12	10	8	12	11	5	5	0	2	5	4	0	0	2	0	Bacteria	Nitrospirota	Nitrospira	Nitrospirales	Nitrospiraceae
OTU_91	1	0	1	0	1	0	34	46	16	25	7	34	11	8	9	63	24	69	6	11	22	8	Bacteria
OTU_92	12	1	3	10	4	14	45	13	7	10	19	13	16	8	32	35	32	68	17	28	55	27	Bacteria	Bacteroidota	Bacteroidia	Flavobacteriales	Flavobacteriaceae	Flavobacterium	Flavobacterium_sasangense
OTU_93	0	1	0	1	1	0	0	0	0	0	0	1	2	1	1	0	5	0	1	0	2	1	Bacteria	Proteobacteria	Gammaproteobacteria	Burkholderiales	Oxalobacteraceae	Massilia
OTU_94	39	40	45	43	55	52	17	20	11	11	13	14	11	9	0	0	2	1	0	0	1	1	Bacteria	unidentified_Bacteria	Gammaproteobacteria	Steroidobacterales	Steroidobacteraceae
OTU_95	0	0	0	0	0	0	0	0	0	0	0	2	0	0	2	1	0	0	0	2	0	3	Bacteria	Proteobacteria	Gammaproteobacteria	Burkholderiales	Comamonadaceae	Piscinibacter
OTU_96	35	36	36	74	77	104	11	10	3	2	5	4	5	2	0	0	0	4	2	0	0	1	Bacteria	Proteobacteria	Gammaproteobacteria	CCD24
OTU_97	38	33	35	60	57	87	14	17	9	6	13	7	8	5	0	0	0	1	0	0	1	0	Bacteria	Proteobacteria	Gammaproteobacteria	Burkholderiales	TRA3-20
OTU_98	5	8	3	16	20	23	24	48	33	35	21	34	30	65	8	3	7	5	3	10	11	10	Bacteria	Proteobacteria	Gammaproteobacteria	Burkholderiales	Comamonadaceae	Ramlibacter	Ramlibacter_sp
OTU_99	0	0	0	1	0	2	5	6	1	11	11	3	4	3	36	53	148	48	31	90	35	29	Bacteria	Proteobacteria	Gammaproteobacteria	Pseudomonadales	Cellvibrionaceae	Cellvibrio
OTU_100	16	20	27	37	34	24	7	17	15	22	21	29	25	32	3	2	0	9	6	3	3	6	Bacteria	Proteobacteria	Gammaproteobacteria	Xanthomonadales	Xanthomonadaceae
OTU_101	51	38	52	67	95	83	16	12	3	9	12	8	9	5	0	0	1	0	0	0	0	0	Bacteria	Proteobacteria	Gammaproteobacteria	Burkholderiales	Nitrosomonadaceae	MND1
OTU_102	29	42	47	28	20	24	12	17	8	16	17	16	17	20	1	0	1	0	0	6	0	1	Bacteria	Proteobacteria	Gammaproteobacteria	Xanthomonadales	Xanthomonadaceae
OTU_103	23	18	21	53	45	61	13	20	13	11	13	14	10	7	1	2	0	1	1	0	3	1	Bacteria	Proteobacteria	Gammaproteobacteria	Burkholderiales	Nitrosomonadaceae	MND1
OTU_104	0	0	0	0	262	1	0	1	0	1	2	2	1	6	3	6	4	12	10	20	6	8	Bacteria	Proteobacteria	Gammaproteobacteria	Burkholderiales	Comamonadaceae
OTU_105	62	46	56	44	76	59	12	7	4	3	5	6	5	3	0	0	4	0	0	0	0	0	Bacteria	Proteobacteria	Gammaproteobacteria	Burkholderiales	TRA3-20
OTU_106	3	0	1	21	23	24	5	6	10	11	11	8	9	2	20	51	4	71	6	50	18	12	Bacteria	Bacteroidota	Bacteroidia	Flavobacteriales	Flavobacteriaceae	Flavobacterium
OTU_107	0	0	0	21	2	14	56	41	67	22	9	3	6	10	12	4	12	22	3	4	4	4	Bacteria	Proteobacteria	Alphaproteobacteria	Caulobacterales	Caulobacteraceae	Asticcacaulis
OTU_108	6	1	4	3	4	6	2	8	1	1	1	2	3	3	113	18	51	166	16	49	32	32	Bacteria	Actinobacteria	unidentified_Actinobacteria	Streptomycetales	Streptomycetaceae	Streptomyces	Streptomyces_scabiei
OTU_109	5	3	5	8	4	9	10	14	12	10	7	8	7	7	37	64	39	41	35	25	18	18	Bacteria	Proteobacteria	Alphaproteobacteria	Rhizobiales	Xanthobacteraceae	Pseudorhodoplanes
OTU_110	12	14	7	53	30	34	15	20	17	15	10	15	9	20	2	2	5	2	0	3	2	0	Bacteria	Verrucomicrobiota	Verrucomicrobiae	Pedosphaerales	Pedosphaeraceae
OTU_111	12	12	14	46	37	42	22	21	11	9	8	17	15	9	0	3	4	0	0	0	0	0	Bacteria	Proteobacteria	Gammaproteobacteria	Burkholderiales	Nitrosomonadaceae	mle1-7
OTU_112	59	105	155	0	1	0	0	0	1	3	1	0	1	0	0	0	0	4	4	0	0	0	Bacteria	Firmicutes	Bacilli	Bacillales	Bacillaceae	Bacillus	Bacillus_ginsengihumi
OTU_113	29	27	39	38	39	55	16	17	4	6	8	10	9	8	0	0	1	2	4	0	0	2	Bacteria	Proteobacteria	Gammaproteobacteria	Burkholderiales	Nitrosomonadaceae	Ellin6067
OTU_114	2	0	0	3	11	3	2	1	6	5	6	6	1	5	61	87	113	94	27	33	31	49	Bacteria	unidentified_Bacteria	Polyangia	Polyangiales	Sandaracinaceae
OTU_115	37	40	42	42	28	28	10	14	8	8	7	9	8	4	0	0	1	2	3	2	0	2	Bacteria	Proteobacteria	Gammaproteobacteria	Burkholderiales	Nitrosomonadaceae	Ellin6067
OTU_116	0	0	0	0	0	0	1	0	2	0	0	0	0	2	0	1	0	0	1	1	3	0	Bacteria	Proteobacteria	Gammaproteobacteria	Burkholderiales	Oxalobacteraceae	Duganella
OTU_117	1	0	2	21	1	1	6	5	7	4	11	7	10	8	52	52	22	58	33	32	38	37	Bacteria	Proteobacteria	Gammaproteobacteria	Burkholderiales	Methylophilaceae
OTU_118	72	58	75	42	32	34	0	0	1	0	0	0	1	0	0	0	0	0	0	0	0	0	Bacteria	Gemmatimonadota	S0134_terrestrial_group
OTU_119	3	3	3	5	3	1	3	7	3	18	15	20	15	39	18	32	44	9	21	20	23	43	Bacteria	Proteobacteria	Alphaproteobacteria	Rhizobiales	Rhizobiaceae	Ensifer	Ensifer_adhaerens
OTU_120	1	2	1	2	3	3	2	3	0	7	2	1	0	2	9	48	31	31	119	49	63	47	Bacteria	Myxococcota	Polyangia	Polyangiales	BIrii41
OTU_121	74	74	55	32	14	41	13	18	3	15	17	18	22	14	0	2	1	0	1	2	0	1	Bacteria	Actinobacteria	unidentified_Actinobacteria	Propionibacteriales	Nocardioidaceae	Nocardioides
OTU_122	2	2	0	1	1	1	0	5	2	1	0	1	0	0	38	18	58	56	24	163	38	59	Bacteria	Actinobacteria	unidentified_Actinobacteria	Micromonosporales	Micromonosporaceae	Actinoplanes
OTU_123	46	30	40	34	40	48	7	2	2	2	2	4	4	1	0	0	0	0	0	0	0	0	Bacteria	Proteobacteria	Gammaproteobacteria	Burkholderiales	SC-I-84
OTU_124	0	0	0	0	0	1	4	1	8	4	1	1	2	2	0	1	4	1	5	0	0	0	Bacteria	Proteobacteria	Gammaproteobacteria	Burkholderiales	Oxalobacteraceae
OTU_125	5	7	8	9	4	8	22	20	30	20	15	19	25	12	3	2	7	7	0	3	1	1	Bacteria	Proteobacteria	Gammaproteobacteria	Burkholderiales	Oxalobacteraceae
OTU_126	1	4	1	2	4	5	3	37	13	8	8	3	5	3	41	35	47	75	10	37	21	25	Bacteria	Proteobacteria	Gammaproteobacteria	Burkholderiales	Comamonadaceae	Ideonella
OTU_127	33	23	34	52	44	59	3	7	0	3	2	2	0	1	0	0	0	0	0	0	0	0	Bacteria	Verrucomicrobiota	Verrucomicrobiae	Pedosphaerales	Pedosphaeraceae
OTU_128	44	35	42	44	51	57	12	27	12	12	11	14	13	12	20	36	41	68	17	44	28	29	Bacteria	Proteobacteria	Gammaproteobacteria	unidentified_Gammaproteobacteria	unidentified_Gammaproteobacteria	Acidibacter
OTU_129	23	27	35	7	2	4	29	29	7	21	15	12	17	35	5	2	11	7	0	0	1	3	Bacteria	Firmicutes	Bacilli	Bacillales	Bacillaceae	Bacillus
OTU_130	25	25	27	40	41	41	12	14	9	15	16	14	17	15	3	0	0	0	2	0	0	0	Bacteria	unidentified_Bacteria	Gammaproteobacteria	Steroidobacterales	Steroidobacteraceae
OTU_131	2	0	0	7	9	7	9	14	13	20	22	14	18	19	25	30	18	46	18	18	16	19	Bacteria	Proteobacteria	Gammaproteobacteria	Burkholderiales	Comamonadaceae	Inhella
OTU_132	3	4	0	2	0	2	24	52	52	43	16	16	23	21	107	11	65	60	18	30	36	13	Bacteria	Proteobacteria	Alphaproteobacteria	Rhizobiales	Rhizobiaceae	Allorhizobium-Neorhizobium-Pararhizobium-Rhizobium
OTU_133	0	0	0	1	0	0	2	1	0	0	0	0	0	0	0	0	0	0	0	0	0	0	Bacteria	Proteobacteria	Gammaproteobacteria	Burkholderiales	Comamonadaceae	Ramlibacter
OTU_134	45	72	123	2	0	3	0	2	3	1	5	4	3	2	1	0	0	0	0	0	0	2	Bacteria	Actinobacteria	unidentified_Actinobacteria	Streptomycetales	Streptomycetaceae	Streptomyces
OTU_135	30	21	28	56	39	34	14	16	12	14	11	11	7	6	1	0	0	2	0	0	0	3	Bacteria	Verrucomicrobiota	Verrucomicrobiae	Pedosphaerales	Pedosphaeraceae
OTU_136	2	0	0	3	4	1	6	5	2	6	9	5	5	3	56	54	73	68	35	45	35	33	Bacteria	Planctomycetes	unidentified_Planctomycetes	Pirellulales	Pirellulaceae	Pir4_lineage
OTU_137	0	1	2	15	6	12	10	14	15	25	18	16	18	28	9	14	20	35	17	28	14	10	Bacteria	Proteobacteria	Alphaproteobacteria	Rhizobiales	Devosiaceae	Devosia
OTU_138	0	0	0	0	0	0	0	0	0	0	0	0	0	0	28	12	27	32	66	80	65	21	Bacteria
OTU_139	36	30	30	30	18	44	6	6	4	4	3	5	5	3	0	0	0	0	0	0	0	0	Bacteria	Chloroflexi	TK10
OTU_140	7	10	28	21	16	18	12	5	6	11	18	23	18	10	4	0	27	0	2	3	1	0	Bacteria	Bacteroidota	Bacteroidia	Flavobacteriales	Flavobacteriaceae	Flavobacterium	Flavobacterium_cauense
OTU_141	27	23	27	28	18	33	20	15	8	17	9	15	14	18	0	3	0	0	2	0	2	0	Bacteria	Proteobacteria	Gammaproteobacteria	Burkholderiales	SC-I-84
OTU_142	28	39	49	30	12	30	7	10	2	5	7	10	8	7	2	0	0	0	1	0	1	2	Bacteria	Actinobacteria	unidentified_Actinobacteria	Micrococcales	Micrococcaceae	Pseudarthrobacter
OTU_143	0	0	0	0	0	0	0	1	0	0	1	0	0	0	0	1	0	0	0	0	0	1	Bacteria
OTU_144	0	0	4	1	1	0	1	3	2	0	1	5	0	1	47	31	83	135	20	28	20	34	Bacteria	Proteobacteria	Gammaproteobacteria	Burkholderiales	Burkholderiaceae	Burkholderia-Caballeronia-Paraburkholderia
OTU_145	4	5	0	10	5	7	18	31	44	37	43	24	28	40	7	11	54	10	18	26	28	12	Bacteria	Proteobacteria	Gammaproteobacteria	Xanthomonadales	Xanthomonadaceae	Stenotrophomonas
OTU_146	31	20	24	33	29	33	16	12	5	6	6	10	9	6	0	0	0	2	0	0	0	0	Bacteria	Proteobacteria	Gammaproteobacteria	Burkholderiales	TRA3-20
OTU_147	0	0	0	1	0	0	0	0	0	0	2	1	0	2	0	1	0	1	0	0	0	0	Bacteria	Proteobacteria	Gammaproteobacteria	Burkholderiales	Comamonadaceae
OTU_148	0	1	2	19	9	31	34	26	17	17	13	11	15	6	3	7	5	20	0	9	1	3	Bacteria	Bdellovibrionota	Oligoflexia	0319-6G20
OTU_149	4	4	6	19	12	12	29	25	17	22	19	15	18	18	0	0	0	0	0	1	0	1	Bacteria	unidentified_Bacteria	Alphaproteobacteria	Reyranellales	Reyranellaceae
OTU_150	26	15	30	19	44	39	8	10	5	11	10	6	11	7	4	2	0	2	1	3	2	0	Bacteria	Proteobacteria	Gammaproteobacteria	Xanthomonadales	Xanthomonadaceae	Lysobacter
OTU_151	0	0	2	14	7	15	15	28	21	38	22	38	30	37	0	0	2	0	1	0	1	0	Bacteria	Actinobacteria	unidentified_Actinobacteria	Propionibacteriales	Nocardioidaceae	Aeromicrobium
OTU_152	1	3	1	9	11	12	22	23	15	17	15	19	17	17	2	2	7	0	1	1	0	3	Bacteria	Proteobacteria	Gammaproteobacteria	Burkholderiales	B1-7BS
OTU_153	20	8	19	22	24	23	11	17	10	12	8	14	14	12	4	6	5	9	7	4	6	1	Bacteria	Proteobacteria	Alphaproteobacteria	Rhizobiales	Xanthobacteraceae	Pseudolabrys
OTU_154	24	17	13	31	29	47	14	13	5	4	4	6	3	6	0	0	0	2	0	0	0	0	Bacteria	Proteobacteria	Gammaproteobacteria	Burkholderiales	TRA3-20
OTU_155	0	0	0	0	0	0	0	0	0	0	1	3	1	0	0	0	0	0	0	0	0	0	Bacteria	Bacteroidota	Bacteroidia	Flavobacteriales	Flavobacteriaceae	Flavobacterium
OTU_156	3	1	3	11	9	13	5	15	6	30	27	24	35	20	4	2	6	4	1	7	3	4	Bacteria	Proteobacteria	Alphaproteobacteria	Caulobacterales	Caulobacteraceae	Brevundimonas
OTU_157	13	13	21	17	22	33	34	23	7	8	8	12	15	6	0	0	0	2	0	1	0	0	Bacteria	Proteobacteria	Gammaproteobacteria	Burkholderiales	TRA3-20
OTU_159	23	19	24	29	18	32	6	7	4	9	11	10	11	5	0	5	0	2	0	0	0	0	Bacteria	Proteobacteria	Gammaproteobacteria	Burkholderiales	SC-I-84
OTU_160	0	0	0	1	0	0	0	0	0	0	0	0	0	0	0	0	0	1	0	1	0	2	Bacteria	Proteobacteria	Gammaproteobacteria	Burkholderiales	Oxalobacteraceae
OTU_161	38	44	72	4	1	5	1	4	2	1	6	4	3	1	1	0	15	1	7	6	1	3	Bacteria	Actinobacteria	unidentified_Actinobacteria	Streptomycetales	Streptomycetaceae	Streptomyces
OTU_162	24	27	18	43	21	17	5	8	3	4	4	4	2	3	1	0	8	1	4	0	0	0	Bacteria
OTU_163	3	2	1	20	9	13	14	27	17	24	15	18	24	13	1	2	5	2	0	0	2	0	Bacteria	Proteobacteria	Alphaproteobacteria	Caulobacterales	Caulobacteraceae	Caulobacter
OTU_164	4	0	4	7	2	6	10	6	4	14	25	13	23	37	3	4	0	0	4	3	3	1	Bacteria	Proteobacteria	Gammaproteobacteria	Burkholderiales	Comamonadaceae	Variovorax	Variovorax_soli
OTU_165	3	9	16	9	5	3	11	9	12	7	17	20	9	14	6	36	15	14	5	11	14	12	Bacteria	Proteobacteria	Gammaproteobacteria	Burkholderiales	Methylophilaceae	Methylotenera
OTU_166	9	7	10	11	11	16	3	2	4	2	5	2	2	2	1	2	2	2	1	3	0	2	Bacteria	Proteobacteria	Alphaproteobacteria	Dongiales	Dongiaceae	Dongia
OTU_167	45	32	46	49	59	56	11	12	9	7	10	9	8	3	1	3	0	14	1	1	1	0	Bacteria	Proteobacteria	Gammaproteobacteria	Steroidobacterales	Steroidobacteraceae	Steroidobacter
OTU_168	0	1	1	11	4	8	11	15	27	21	17	11	12	21	8	1	12	5	3	5	0	2	Bacteria	Proteobacteria	Gammaproteobacteria	Burkholderiales	Burkholderiaceae	Cupriavidus
OTU_169	15	9	15	9	4	12	23	20	6	7	11	14	13	10	0	3	0	0	0	0	1	0	Bacteria	unidentified_Bacteria	Gammaproteobacteria	Burkholderiales	Sutterellaceae
OTU_170	26	11	25	13	6	19	7	6	6	7	7	5	8	9	4	2	11	2	4	3	3	1	Bacteria	Actinobacteria	unidentified_Actinobacteria	Micrococcales	Microbacteriaceae	Agromyces	Agromyces_sp
OTU_171	7	6	13	32	25	24	8	14	10	8	12	14	8	12	3	0	0	2	0	0	0	1	Bacteria
OTU_172	7	3	5	23	9	34	2	18	6	3	12	18	13	31	6	8	9	2	10	2	14	22	Bacteria	Bacteroidota	Bacteroidia	Flavobacteriales	Flavobacteriaceae	Flavobacterium	Flavobacterium_hauense
OTU_173	28	23	30	14	13	29	3	2	2	5	6	7	5	2	0	0	3	0	0	0	1	1	Bacteria	Actinobacteria	unidentified_Actinobacteria	Micrococcales	Micrococcaceae	Pseudarthrobacter
OTU_174	2	0	0	4	0	2	3	4	2	9	8	8	13	10	31	36	35	32	31	23	48	37	Bacteria	Proteobacteria	Alphaproteobacteria	Rhizobiales	Rhizobiaceae	Allorhizobium-Neorhizobium-Pararhizobium-Rhizobium	bacterium
OTU_175	1	1	0	13	13	12	22	31	23	32	15	9	14	16	1	1	0	2	1	2	1	1	Bacteria	Proteobacteria	Alphaproteobacteria	Sphingomonadales	Sphingomonadaceae	Novosphingobium
OTU_176	9	13	6	21	25	22	7	3	6	7	3	6	6	2	6	7	2	2	4	9	4	10	Bacteria
OTU_177	0	0	0	0	0	0	18	18	19	6	7	7	11	3	15	18	6	51	16	10	7	13	Bacteria	Proteobacteria	Gammaproteobacteria	Enterobacterales	Alteromonadaceae	Rheinheimera
OTU_178	1	1	0	1	0	0	0	2	2	5	5	7	6	15	14	22	41	37	24	28	24	37	Bacteria	Proteobacteria	Alphaproteobacteria	Rhizobiales	Rhizobiaceae	Allorhizobium-Neorhizobium-Pararhizobium-Rhizobium	Neorhizobium_huautlense
OTU_179	49	8	17	12	3	5	0	2	0	3	12	24	24	7	0	1	3	0	5	3	0	4	Bacteria	Bacteroidota	Bacteroidia	Flavobacteriales	Flavobacteriaceae	Flavobacterium	Flavobacterium_anhuiense
OTU_180	1	3	3	18	18	14	13	13	17	16	16	13	18	8	16	15	31	29	13	16	12	10	Bacteria	Proteobacteria	Alphaproteobacteria	Rhizobiales	Devosiaceae	Devosia
OTU_181	9	11	18	5	0	7	7	13	2	11	17	16	17	16	1	0	0	2	0	5	3	3	Bacteria	Proteobacteria	Alphaproteobacteria	Rhizobiales	Beijerinckiaceae	Microvirga
OTU_182	23	29	37	3	1	2	3	4	3	12	12	7	11	4	0	0	3	0	3	1	1	2	Bacteria	Actinobacteria	unidentified_Actinobacteria
OTU_183	9	12	12	36	33	15	6	10	15	10	9	9	5	9	1	4	0	2	0	2	0	0	Bacteria	Verrucomicrobiota	Verrucomicrobiae	Pedosphaerales	Pedosphaeraceae	Ellin517
OTU_185	18	22	31	17	23	23	6	5	2	1	3	5	4	4	1	0	0	1	0	1	0	0	Bacteria	Acidobacteriota	Blastocatellia	Pyrinomonadales	Pyrinomonadaceae	RB41
OTU_186	9	16	12	2	0	1	9	8	26	11	7	1	7	12	1	1	3	1	11	0	4	0	Bacteria	Proteobacteria	Gammaproteobacteria	Xanthomonadales	Rhodanobacteraceae
OTU_187	22	15	23	31	32	39	11	9	2	7	1	3	3	2	0	0	0	1	0	0	0	0	Bacteria	Proteobacteria	Alphaproteobacteria	Rhizobiales	KF-JG30-B3
OTU_188	10	7	6	34	39	30	26	19	13	11	4	6	8	5	11	8	11	14	6	4	4	4	Bacteria	Proteobacteria	Alphaproteobacteria	Caulobacterales	Hyphomonadaceae	Hirschia
OTU_189	21	15	15	36	29	35	5	4	1	2	1	1	2	1	0	0	0	0	0	0	0	0	Bacteria	Myxococcota	bacteriap25
OTU_190	2	1	2	5	3	4	0	6	2	7	10	10	13	6	22	25	36	23	19	21	23	18	Bacteria	Proteobacteria	Alphaproteobacteria	Rhizobiales	Beijerinckiaceae	Bosea	Bosea_vestrisii
OTU_191	37	27	30	39	45	64	4	5	4	6	4	5	4	1	0	0	0	1	0	0	0	0	Bacteria	Proteobacteria	Gammaproteobacteria	Burkholderiales	Nitrosomonadaceae	MND1
OTU_192	0	0	0	15	11	9	17	18	12	21	15	10	13	13	1	1	3	2	1	0	2	0	Bacteria	Proteobacteria	Alphaproteobacteria	Sphingomonadales	Sphingomonadaceae	Sphingomonas	Rhizorhabdus_dicambivorans
OTU_193	4	8	3	12	9	10	16	24	12	20	16	8	12	11	2	0	3	0	0	0	0	0	Bacteria	Proteobacteria	Gammaproteobacteria	Burkholderiales	Alcaligenaceae
OTU_194	32	63	34	0	0	1	0	2	1	0	2	2	0	1	0	0	0	1	1	0	0	0	Bacteria	Proteobacteria	Gammaproteobacteria	Pseudomonadales	Moraxellaceae	Acinetobacter
OTU_195	14	16	21	6	64	12	4	3	0	2	4	2	3	1	0	0	0	0	0	0	0	0	Bacteria	Proteobacteria	Gammaproteobacteria	Burkholderiales	Hydrogenophilaceae	Thiobacillus
OTU_196	6	3	7	25	27	33	5	14	7	6	11	8	4	4	0	1	0	1	2	0	0	0	Bacteria	Proteobacteria	Alphaproteobacteria	Reyranellales	Reyranellaceae	Reyranella
OTU_197	29	21	28	1	1	4	4	7	4	10	12	5	12	3	0	1	9	0	0	0	2	1	Bacteria	Actinobacteria	unidentified_Actinobacteria
OTU_198	40	24	40	10	20	36	3	5	1	4	1	5	4	1	0	0	0	0	0	0	0	0	Bacteria	Chloroflexi	Dehalococcoidia	S085
OTU_199	19	13	14	10	7	18	4	5	4	6	10	13	9	21	0	10	2	4	4	0	2	5	Bacteria	Actinobacteria	unidentified_Actinobacteria	Streptomycetales	Streptomycetaceae	Streptomyces	Streptomyces_venezuelae
OTU_200	1	1	2	7	11	2	1	1	0	2	23	16	20	23	0	4	3	0	2	2	20	4	Bacteria	Bacteroidota	Bacteroidia	Flavobacteriales	Flavobacteriaceae	Flavobacterium
OTU_201	8	4	5	16	19	17	12	16	6	9	10	12	15	11	0	5	3	0	0	0	0	0	Bacteria	unidentified_Bacteria	Gammaproteobacteria	Burkholderiales	Sutterellaceae
OTU_202	0	2	0	0	0	0	1	2	2	6	3	6	6	1	20	33	32	14	28	20	27	27	Bacteria	Proteobacteria	Alphaproteobacteria	Rhizobiales	Rhizobiaceae	Allorhizobium-Neorhizobium-Pararhizobium-Rhizobium
OTU_203	2	1	3	1	6	2	6	4	4	13	2	2	3	2	23	45	32	17	18	65	50	28	Bacteria	Myxococcota	Polyangia	Polyangiales	BIrii41
OTU_204	18	26	13	4	3	6	6	9	5	5	6	8	4	4	0	2	0	0	0	3	1	0	Bacteria	Proteobacteria	Gammaproteobacteria	Burkholderiales	Oxalobacteraceae	Massilia
OTU_205	4	2	1	8	7	5	9	12	10	11	14	13	19	19	5	3	2	0	5	2	2	3	Bacteria	Proteobacteria	Gammaproteobacteria	Burkholderiales	Comamonadaceae	Ramlibacter	Ramlibacter_sp
OTU_206	0	0	0	28	19	14	15	13	8	5	3	3	2	3	7	5	26	4	3	1	2	1	Bacteria	Proteobacteria	Alphaproteobacteria	Sphingomonadales	Sphingomonadaceae	Sphingomonas
OTU_207	38	27	27	50	44	55	11	8	7	4	9	5	7	8	0	0	0	1	0	0	0	0	Bacteria	unidentified_Bacteria	unidentified_Bacteria	Gemmatimonadales	Gemmatimonadaceae
OTU_208	9	8	6	14	10	9	3	6	3	8	6	6	7	10	2	2	5	5	2	3	5	3	Bacteria	Proteobacteria	Alphaproteobacteria	Sphingomonadales	Sphingomonadaceae	Altererythrobacter
OTU_209	1	1	4	3	1	2	7	6	5	8	15	25	17	9	8	11	1	17	10	9	13	20	Bacteria	Proteobacteria	Gammaproteobacteria	Pseudomonadales	Pseudomonadaceae	Pseudomonas
OTU_210	8	13	24	14	8	12	4	6	3	6	9	8	12	5	0	0	0	0	0	1	0	0	Bacteria	Proteobacteria	Gammaproteobacteria	Xanthomonadales	Xanthomonadaceae
OTU_211	0	0	0	9	6	11	10	16	13	13	14	10	14	15	0	0	7	1	1	2	2	0	Bacteria	Proteobacteria	Alphaproteobacteria	Sphingomonadales	Sphingomonadaceae	Sphingomonas
OTU_212	0	0	1	1	1	3	3	6	11	12	8	3	5	8	48	16	32	15	12	12	26	13	Bacteria	Proteobacteria	Alphaproteobacteria	Rhizobiales	Beijerinckiaceae	Bosea
OTU_213	29	24	32	20	20	21	9	5	2	2	1	1	1	0	0	0	0	0	0	0	0	0	Bacteria	Acidobacteriota	Subgroup_5
OTU_214	26	19	28	1	0	0	1	4	2	6	11	6	12	3	0	1	9	0	3	0	0	0	Bacteria	Actinobacteria	unidentified_Actinobacteria
OTU_215	27	61	27	0	0	0	0	3	3	0	0	0	0	0	0	0	0	0	2	1	0	0	Bacteria	Firmicutes	Bacilli	Lactobacillales	Lactobacillaceae
OTU_216	11	3	10	9	12	10	6	8	1	8	10	11	9	13	7	0	0	5	5	2	0	2	Bacteria	Proteobacteria	Gammaproteobacteria	Xanthomonadales	Xanthomonadaceae	Lysobacter
OTU_217	7	10	10	8	6	9	9	13	9	14	8	8	10	5	1	2	7	5	2	1	2	3	Bacteria	unidentified_Bacteria	Gammaproteobacteria	Xanthomonadales	Rhodanobacteraceae
OTU_218	0	1	0	1	0	0	0	1	0	0	0	2	0	0	0	0	0	0	0	0	0	0	Bacteria	unidentified_Bacteria	Vicinamibacteria	Vicinamibacterales
OTU_219	1	2	1	4	3	6	4	7	0	2	12	14	6	115	1	7	4	1	3	11	19	8	Bacteria	Bacteroidota	Bacteroidia	Flavobacteriales	Flavobacteriaceae	Flavobacterium
OTU_220	0	0	0	9	10	4	2	2	0	1	0	2	2	0	23	32	25	49	10	21	11	15	Bacteria	Spirochaetota	Leptospirae	Leptospirales	Leptospiraceae	Turneriella
OTU_221	0	1	1	0	0	0	1	33	1	3	2	5	2	3	7	15	20	7	15	13	55	17	Bacteria	Proteobacteria	Alphaproteobacteria	Rhizobiales	Rhizobiaceae	Allorhizobium-Neorhizobium-Pararhizobium-Rhizobium
OTU_222	16	9	8	7	4	6	3	5	3	4	4	11	5	5	2	2	7	9	2	4	13	9	Bacteria	Actinobacteria	unidentified_Actinobacteria	Propionibacteriales	Nocardioidaceae	Nocardioides
OTU_223	1	0	0	42	20	21	9	13	17	10	9	7	10	5	4	4	3	4	1	1	2	1	Bacteria	unidentified_Bacteria	Alphaproteobacteria	Micropepsales	Micropepsaceae
OTU_224	2	4	3	0	1	0	9	14	16	14	6	9	11	14	8	4	15	10	3	2	7	1	Bacteria	Proteobacteria	Alphaproteobacteria	Rhizobiales	Rhizobiaceae	Ochrobactrum
OTU_225	0	0	0	8	4	9	4	5	5	9	6	4	5	12	18	20	18	23	4	30	12	9	Bacteria	Proteobacteria	Alphaproteobacteria	Rhizobiales	Devosiaceae	Devosia
OTU_226	9	9	15	6	78	16	2	0	0	0	2	3	1	1	0	0	0	0	0	0	0	0	Bacteria	Proteobacteria	Gammaproteobacteria	Burkholderiales	Rhodocyclaceae	Azoarcus
OTU_227	0	0	0	0	0	0	0	0	0	0	1	1	0	3	0	0	0	0	0	0	0	1	Bacteria	Bacteroidota	Bacteroidia	Flavobacteriales	Flavobacteriaceae	Flavobacterium
OTU_228	40	20	28	17	24	34	0	0	0	0	2	1	2	0	0	0	0	0	0	0	0	0	Bacteria	unidentified_Bacteria	unidentified_Bacteria	Gemmatimonadales	Gemmatimonadaceae
OTU_229	17	10	10	28	23	29	1	1	3	0	0	0	0	0	2	1	0	1	1	4	1	4	Bacteria	unidentified_Bacteria	Bacteroidia	Cytophagales	Microscillaceae
OTU_230	42	30	84	4	0	1	0	0	0	0	1	0	2	0	0	2	4	1	1	1	0	1	Bacteria	Proteobacteria	Gammaproteobacteria	Burkholderiales	Burkholderiaceae	Burkholderia-Caballeronia-Paraburkholderia
OTU_231	8	30	78	3	0	2	0	2	0	0	4	1	1	1	0	0	0	0	0	0	0	0	Bacteria	Actinobacteria	unidentified_Actinobacteria	Streptomycetales	Streptomycetaceae	Streptomyces
OTU_232	10	5	4	3	4	2	7	10	10	17	11	13	11	8	2	0	0	0	0	1	0	3	Bacteria	Proteobacteria	Alphaproteobacteria	Sphingomonadales	Sphingomonadaceae	Novosphingobium
OTU_233	26	18	28	5	20	21	0	0	0	0	0	0	0	0	0	0	0	0	0	0	0	0	Bacteria
OTU_234	0	0	0	3	2	6	9	11	13	1	3	4	4	4	4	10	0	5	4	5	2	1	Bacteria	Proteobacteria	Gammaproteobacteria	Burkholderiales	Comamonadaceae	Curvibacter
OTU_235	18	12	27	17	44	13	11	11	5	1	4	2	2	1	0	1	0	0	0	2	3	1	Bacteria	Proteobacteria	Gammaproteobacteria	Burkholderiales	Rhodocyclaceae
OTU_236	7	4	7	25	18	10	5	7	5	2	8	6	4	5	0	2	0	0	0	0	0	0	Bacteria
OTU_237	10	13	14	24	19	27	20	26	10	11	11	15	14	10	2	1	5	0	2	3	0	0	Bacteria	Proteobacteria	Gammaproteobacteria	Burkholderiales	TRA3-20
OTU_238	2	3	8	13	2	4	8	10	4	14	18	11	17	7	0	0	0	0	0	1	1	0	Bacteria	Proteobacteria	Gammaproteobacteria	Salinisphaerales	Solimonadaceae	Nevskia
OTU_239	32	21	26	15	12	29	2	1	0	0	0	0	2	0	0	0	0	0	0	0	0	0	Bacteria	Acidobacteriota	Subgroup_22
OTU_240	27	38	11	0	0	0	3	3	4	2	4	7	3	9	0	0	0	0	7	0	1	0	Bacteria	Proteobacteria	Gammaproteobacteria	Enterobacterales	Erwiniaceae	Pantoea	Pantoea_rwandensis
OTU_241	4	4	1	11	17	17	2	5	4	8	7	4	9	2	5	9	1	5	7	8	3	1	Bacteria	unidentified_Bacteria	Alphaproteobacteria	Rhizobiales	Xanthobacteraceae
OTU_242	5	2	3	19	18	12	6	9	5	9	5	6	8	3	3	0	1	0	2	4	3	1	Bacteria	Proteobacteria	Gammaproteobacteria	Burkholderiales	Nitrosomonadaceae	MND1
OTU_243	2	0	6	12	8	7	8	7	5	14	21	23	15	20	3	5	6	0	29	15	15	4	Bacteria	Bacteroidota	Bacteroidia	Flavobacteriales	Flavobacteriaceae	Flavobacterium	Flavobacterium_commune
OTU_244	0	0	2	1	0	2	1	2	0	5	5	2	0	2	15	17	28	53	9	21	18	18	Bacteria	Proteobacteria	Alphaproteobacteria	Rhizobiales	Devosiaceae	Devosia
OTU_245	1	1	4	26	7	9	5	11	10	6	11	8	8	10	0	0	0	0	0	0	0	1	Bacteria	Proteobacteria	Gammaproteobacteria	Salinisphaerales	Solimonadaceae	Panacagrimonas
OTU_247	2	5	2	18	9	11	5	5	0	4	1	1	2	1	10	19	13	12	9	5	18	9	Bacteria	Bacteroidota	Bacteroidia	Cytophagales	Microscillaceae	Ohtaekwangia
OTU_248	17	12	22	32	28	29	1	2	3	4	1	4	1	2	0	0	0	1	0	0	1	0	Bacteria	Gemmatimonadetes	unidentified_Gemmatimonadetes	Gemmatimonadales	Gemmatimonadaceae	Gemmatimonas
OTU_249	10	4	13	12	23	18	2	2	6	9	4	9	10	7	0	1	0	0	0	0	3	3	Bacteria	Proteobacteria	Gammaproteobacteria	Xanthomonadales	Xanthomonadaceae	Lysobacter
OTU_250	0	0	3	0	115	0	0	0	0	1	0	0	0	2	0	0	0	0	0	0	0	0	Bacteria	Proteobacteria	Alphaproteobacteria	Sphingomonadales	Sphingomonadaceae	Sphingobium
OTU_251	4	1	2	3	5	7	8	12	15	10	11	10	8	3	7	3	7	4	2	6	0	2	Bacteria
OTU_252	18	14	20	17	12	17	6	8	2	3	7	7	7	5	0	0	0	0	0	0	0	0	Bacteria	Proteobacteria	Alphaproteobacteria	Sphingomonadales	Sphingomonadaceae	Sphingomonas
OTU_253	0	0	0	7	1	5	3	3	9	7	4	7	9	20	5	5	41	4	10	3	16	5	Bacteria	Proteobacteria	Alphaproteobacteria	Rhizobiales	Devosiaceae	Devosia	Devosia_riboflavina
OTU_254	2	1	2	2	2	2	5	6	1	2	2	3	2	3	4	5	10	2	2	1	4	8	Bacteria	Proteobacteria	Gammaproteobacteria	Burkholderiales	Comamonadaceae	Variovorax	Variovorax_paradoxus
OTU_255	43	17	26	12	10	17	0	0	0	0	0	0	0	0	0	0	0	0	0	0	0	0	Bacteria	Gemmatimonadetes	unidentified_Gemmatimonadetes	Gemmatimonadales	Gemmatimonadaceae	Gemmatimonas
OTU_256	15	10	18	21	24	29	2	1	0	0	0	1	0	0	0	0	0	0	0	0	0	0	Bacteria	Acidobacteriota	Subgroup_11
OTU_257	10	13	21	14	36	26	2	1	0	2	1	1	3	1	0	0	0	0	0	0	0	0	Bacteria	Nitrospirota	Nitrospira	Nitrospirales	Nitrospiraceae
OTU_258	1	2	2	11	15	13	14	13	8	9	9	8	10	10	3	0	2	0	1	3	0	2	Bacteria	Proteobacteria	Alphaproteobacteria	Rhizobiales	Hyphomicrobiaceae	Pedomicrobium
OTU_259	0	0	0	3	5	1	1	2	2	1	5	4	8	5	1	15	59	1	6	36	11	19	Bacteria	Bdellovibrionota	Bdellovibrionia	Bacteriovoracales	Bacteriovoracaceae	Bacteriovorax
OTU_260	12	12	21	11	37	22	5	5	1	2	3	0	2	0	0	0	2	0	0	0	0	0	Bacteria	unidentified_Bacteria	Alphaproteobacteria
OTU_261	15	11	23	12	16	7	14	14	7	10	7	9	11	8	0	0	0	0	0	0	0	0	Bacteria	Proteobacteria	Alphaproteobacteria	Sphingomonadales	Sphingomonadaceae	Sphingomonas
OTU_262	25	18	15	11	5	16	2	6	2	2	1	2	3	2	1	0	0	0	0	4	1	1	Bacteria	unidentified_Bacteria	Thermoleophilia	Gaiellales
OTU_263	0	0	0	0	0	1	1	4	3	1	3	2	2	4	39	21	20	15	53	24	20	16	Bacteria	Verrucomicrobiota	Verrucomicrobiae	Opitutales	Opitutaceae	IMCC26134
OTU_264	9	9	31	9	30	27	4	3	0	1	1	2	1	0	0	0	0	0	0	0	0	0	Bacteria	Desulfobacterota	Desulfuromonadia
OTU_265	26	19	22	13	11	20	5	6	3	5	6	3	9	4	0	0	0	0	0	0	1	0	Bacteria	Actinobacteriota	MB-A2-108
OTU_266	2	2	3	6	5	6	22	9	7	8	5	7	4	9	0	6	3	2	3	1	3	0	Bacteria	Proteobacteria	Gammaproteobacteria	Burkholderiales	Nitrosomonadaceae	mle1-7
OTU_267	20	22	28	25	26	39	3	4	2	3	2	2	1	3	0	0	0	0	0	0	0	0	Bacteria	unidentified_Bacteria	Gammaproteobacteria	Steroidobacterales	Steroidobacteraceae
OTU_268	4	5	18	6	21	5	7	3	3	5	13	6	13	14	3	0	3	0	0	0	0	0	Bacteria	Proteobacteria	Gammaproteobacteria	Burkholderiales	Burkholderiaceae	Cupriavidus
OTU_269	0	0	0	0	0	1	1	0	0	1	1	4	2	2	11	33	7	21	18	1	38	9	Bacteria	Proteobacteria	Gammaproteobacteria	Burkholderiales	Oxalobacteraceae
OTU_270	54	83	32	2	1	1	13	19	22	16	10	18	15	32	3	0	8	2	19	8	8	23	Bacteria	Proteobacteria	Gammaproteobacteria	Enterobacterales
OTU_271	0	0	0	0	0	1	0	0	1	0	0	0	0	0	0	0	0	2	0	0	0	0	Bacteria	Proteobacteria	Gammaproteobacteria	Burkholderiales	Oxalobacteraceae
OTU_272	0	0	0	0	0	0	0	0	0	0	0	0	0	0	0	0	0	2	0	1	1	0	Bacteria	Proteobacteria	Gammaproteobacteria	Burkholderiales	Comamonadaceae	Aquabacterium
OTU_273	10	6	15	16	25	23	10	13	3	10	8	9	7	4	0	0	0	0	0	0	0	0	Bacteria	unidentified_Bacteria	Alphaproteobacteria	Azospirillales
OTU_274	0	0	0	13	10	8	22	35	32	22	15	6	10	9	4	1	24	10	2	0	3	1	Bacteria	Proteobacteria	Alphaproteobacteria	Caulobacterales	Caulobacteraceae	Caulobacter
OTU_275	11	9	8	34	35	31	0	1	2	0	0	0	0	1	0	3	2	1	0	1	0	2	Bacteria	Bacteroidota	Bacteroidia	Cytophagales	Microscillaceae	Ohtaekwangia
OTU_276	7	6	3	6	9	6	7	7	11	5	6	7	5	7	4	4	0	2	0	1	0	0	Bacteria	Proteobacteria	Gammaproteobacteria	Burkholderiales	Nitrosomonadaceae	Ellin6067
OTU_277	18	11	15	14	7	16	3	8	1	3	3	2	4	2	0	0	0	1	0	0	2	0	Bacteria	unidentified_Bacteria	Acidimicrobiia
OTU_278	37	16	27	26	23	31	9	3	2	2	2	8	5	1	0	0	0	0	0	0	0	0	Bacteria	unidentified_Bacteria	unidentified_Bacteria	Gemmatimonadales	Gemmatimonadaceae
OTU_279	1	2	0	7	8	5	1	7	5	7	10	10	10	8	2	2	2	7	7	7	13	2	Bacteria	Proteobacteria	Gammaproteobacteria	Xanthomonadales	Xanthomonadaceae	Arenimonas
OTU_280	20	22	30	1	2	2	3	0	1	6	6	3	3	1	0	0	4	0	3	0	0	0	Bacteria	Actinobacteria	unidentified_Actinobacteria	Pseudonocardiales	Pseudonocardiaceae
OTU_281	10	8	7	1	4	5	3	5	4	8	13	9	8	6	0	0	3	7	0	1	2	3	Bacteria
OTU_282	33	23	32	21	24	31	1	2	0	1	2	2	0	0	0	0	0	0	0	0	0	0	Bacteria	unidentified_Bacteria	unidentified_Bacteria	Gemmatimonadales	Gemmatimonadaceae
OTU_283	18	7	10	9	14	22	2	0	0	2	4	5	1	1	0	0	0	0	0	0	0	0	Bacteria	Proteobacteria	Gammaproteobacteria	Burkholderiales	Nitrosomonadaceae	MND1
OTU_284	6	6	5	8	6	7	6	7	10	11	12	17	13	13	0	0	0	0	2	6	0	4	Bacteria	Proteobacteria	Gammaproteobacteria	Burkholderiales	Comamonadaceae	Ramlibacter
OTU_285	133	4	5	2	0	1	0	1	0	0	0	0	0	0	0	0	0	0	0	0	0	0	Bacteria	Firmicutes	Bacilli	Paenibacillales	Paenibacillaceae	Paenibacillus
OTU_286	12	7	6	10	7	7	8	10	8	8	9	8	10	5	0	0	5	0	0	1	1	1	Bacteria	Proteobacteria	Gammaproteobacteria	Burkholderiales	SC-I-84
OTU_287	4	3	7	31	13	28	2	0	0	0	0	1	0	0	0	0	0	2	0	0	0	0	Bacteria	Acidobacteriota	Acidobacteriae	Bryobacterales	Bryobacteraceae	Bryobacter
OTU_288	1	2	0	18	12	15	13	13	12	12	9	9	11	11	0	0	2	2	2	2	2	1	Bacteria	Proteobacteria	Alphaproteobacteria	Caulobacterales	Caulobacteraceae	Caulobacter
OTU_289	10	7	14	8	7	12	5	2	1	5	5	3	7	5	0	0	0	1	3	0	0	0	Bacteria	Proteobacteria	Gammaproteobacteria	Burkholderiales	SC-I-84
OTU_290	15	15	19	14	11	21	2	5	1	2	2	3	1	2	0	0	0	0	3	0	0	0	Bacteria	unidentified_Bacteria	Acidimicrobiia
OTU_291	0	1	1	9	15	12	4	9	4	8	9	11	13	11	0	0	0	0	0	1	0	1	Bacteria	Proteobacteria	Alphaproteobacteria	Sphingomonadales	Sphingomonadaceae	Novosphingobium
OTU_292	15	22	30	23	25	16	6	4	2	5	3	4	4	3	0	0	0	1	0	0	0	0	Bacteria	Bacteroidota	Bacteroidia	Chitinophagales	Chitinophagaceae
OTU_293	0	0	0	30	7	14	11	13	3	3	4	1	10	3	0	1	1	3	0	3	0	0	Bacteria	Proteobacteria	Alphaproteobacteria	Caulobacterales	Caulobacteraceae	Caulobacter
OTU_294	3	2	6	11	22	7	8	9	8	6	5	6	7	7	0	3	5	0	0	3	0	1	Bacteria
OTU_295	7	11	11	17	14	17	4	5	2	8	8	7	6	6	0	0	4	0	0	0	0	0	Bacteria	Proteobacteria	Alphaproteobacteria	Sphingomonadales	Sphingomonadaceae
OTU_296	12	10	6	12	16	26	14	9	2	6	6	3	4	3	0	0	0	4	1	0	0	1	Bacteria	Proteobacteria	Gammaproteobacteria	Burkholderiales	A21b
OTU_297	0	0	1	3	2	4	0	2	2	3	3	2	3	11	9	18	26	20	12	15	25	9	Bacteria	Proteobacteria	Alphaproteobacteria	Rhizobiales	Devosiaceae	Devosia	Devosia_sp
OTU_298	7	10	8	13	8	8	5	5	5	1	4	4	4	2	1	1	2	9	0	0	4	1	Bacteria	Verrucomicrobiota	Verrucomicrobiae	Pedosphaerales	Pedosphaeraceae
OTU_299	5	4	7	13	8	12	15	6	2	4	6	4	5	3	0	0	0	0	0	0	0	0	Bacteria	Proteobacteria	Gammaproteobacteria	Burkholderiales	TRA3-20
OTU_300	0	2	0	7	8	6	3	6	2	5	7	8	7	10	3	3	1	13	2	1	8	4	Bacteria	Proteobacteria	Alphaproteobacteria	Sphingomonadales	Sphingomonadaceae	Sphingopyxis	Sphingopyxis_macrogoltabida
OTU_301	0	0	0	0	0	2	6	1	0	0	11	7	7	43	0	0	0	0	0	1	0	0	Bacteria	Bacteroidota	Bacteroidia	Flavobacteriales	Flavobacteriaceae	Flavobacterium
OTU_302	2	4	2	14	11	4	6	11	6	1	4	6	4	6	3	1	2	2	0	7	2	2	Bacteria	Proteobacteria	Gammaproteobacteria	Burkholderiales	Comamonadaceae	Caenimonas
OTU_303	0	1	0	0	11	0	0	1	3	4	4	6	1	2	17	5	35	19	5	10	13	26	Bacteria	Proteobacteria	Alphaproteobacteria	Rhizobiales	Rhizobiaceae	Allorhizobium-Neorhizobium-Pararhizobium-Rhizobium	Agrobacterium_radiobacter
OTU_304	17	12	9	16	20	27	8	9	1	3	3	3	5	2	0	0	0	0	1	0	0	0	Bacteria	Proteobacteria	Gammaproteobacteria	Burkholderiales	SC-I-84
OTU_305	30	27	33	8	50	34	9	6	2	5	3	2	3	2	0	0	0	0	0	0	0	0	Bacteria	Desulfobacterota	Desulfuromonadia	Desulfuromonadales	Desulfuromonadaceae
OTU_306	0	0	0	0	170	0	0	0	0	0	0	1	0	0	0	0	0	0	0	0	0	0	Bacteria	Bacteroidota	Bacteroidia	Chitinophagales	Chitinophagaceae	Chitinophaga
OTU_307	15	16	16	22	12	12	2	1	1	2	2	2	3	1	0	0	0	0	0	0	0	0	Bacteria	Proteobacteria	Gammaproteobacteria	Burkholderiales	Nitrosomonadaceae	Ellin6067
OTU_308	31	13	15	8	10	10	3	0	0	0	1	3	3	1	0	0	0	0	0	0	0	0	Bacteria	Chloroflexi	Anaerolineae
OTU_309	20	16	16	20	21	21	2	0	0	0	1	0	1	1	0	0	0	0	0	0	0	0	Bacteria	Bacteroidota	Bacteroidia	Chitinophagales	Chitinophagaceae	Terrimonas
OTU_310	12	7	9	9	7	11	6	10	3	2	2	3	3	4	0	0	0	0	1	0	0	0	Bacteria	Proteobacteria	Gammaproteobacteria	Burkholderiales	SC-I-84
OTU_311	0	0	0	9	4	15	9	8	17	9	7	8	7	13	0	5	5	7	0	3	4	1	Bacteria	Proteobacteria	Alphaproteobacteria	Caulobacterales	Caulobacteraceae	Caulobacter	Caulobacter_vibrioides
OTU_314	15	7	8	9	5	10	3	5	2	3	3	3	6	4	0	2	0	0	1	1	2	0	Bacteria	unidentified_Bacteria	unidentified_Bacteria	Frankiales	Sporichthyaceae
OTU_315	1	1	1	0	2	2	1	3	1	3	0	3	1	1	22	14	31	42	16	19	17	13	Bacteria	Planctomycetes	unidentified_Planctomycetes	Pirellulales	Pirellulaceae	Pir4_lineage
OTU_316	5	9	6	19	16	9	6	10	5	3	5	5	2	2	2	0	0	2	0	1	4	2	Bacteria	Proteobacteria	Gammaproteobacteria	Burkholderiales	Comamonadaceae	Ramlibacter
OTU_317	15	6	12	15	7	15	8	4	2	2	2	0	0	0	0	0	0	0	0	0	0	0	Bacteria	Armatimonadota	Fimbriimonadia	Fimbriimonadales	Fimbriimonadaceae
OTU_318	1	0	1	11	11	5	3	5	3	8	6	7	7	8	1	3	6	4	1	3	1	0	Bacteria	Proteobacteria	Alphaproteobacteria	Rhizobiales	Devosiaceae	Devosia
OTU_319	0	1	0	0	0	0	0	0	2	0	3	1	0	0	0	0	0	0	0	0	0	0	Bacteria	Proteobacteria	Gammaproteobacteria	Burkholderiales	Comamonadaceae	Rhizobacter
OTU_320	7	10	15	15	17	25	12	6	2	2	3	4	3	3	0	0	0	1	0	0	0	0	Bacteria	Proteobacteria	Gammaproteobacteria	Burkholderiales	Nitrosomonadaceae	Ellin6067
OTU_321	11	6	9	25	14	15	2	4	2	2	2	1	1	1	0	0	0	0	0	0	0	0	Bacteria	unidentified_Bacteria	Verrucomicrobiae	Pedosphaerales	Pedosphaeraceae
OTU_322	0	0	0	2	1	1	1	1	1	0	1	3	2	2	15	26	26	34	23	8	11	12	Bacteria	unidentified_Bacteria	Polyangia	Polyangiales	Sandaracinaceae
OTU_323	10	13	18	14	12	15	4	5	0	5	2	2	5	2	0	0	0	0	0	0	0	1	Bacteria	unidentified_Bacteria	unidentified_Bacteria	unidentified_Bacteria	unidentified_Bacteria	unidentified_Bacteria	delta_proteobacterium_WX81
OTU_324	28	9	10	10	8	7	3	2	3	2	3	4	4	1	0	0	4	0	0	0	0	0	Bacteria	unidentified_Bacteria	Bacteroidia	Chitinophagales	Saprospiraceae
OTU_325	21	23	30	30	34	55	1	2	1	1	1	0	0	0	1	0	0	0	0	0	0	0	Bacteria	RCP2-54
OTU_326	3	3	2	2	10	4	5	3	3	5	2	9	2	5	3	4	7	8	3	7	9	3	Bacteria	Proteobacteria	Gammaproteobacteria	Burkholderiales	Comamonadaceae	Polaromonas
OTU_327	15	11	13	14	26	18	6	4	1	1	3	1	1	2	0	0	0	0	0	0	0	0	Bacteria	Proteobacteria	Gammaproteobacteria	Burkholderiales	TRA3-20
OTU_328	6	3	5	10	13	13	5	4	3	4	4	6	2	3	0	1	0	2	0	0	5	0	Bacteria
OTU_329	1	0	0	7	1	4	10	9	16	8	10	6	7	3	4	0	0	0	0	8	4	1	Bacteria	Proteobacteria	Alphaproteobacteria	Caulobacterales	Caulobacteraceae	Caulobacter
OTU_330	7	7	6	10	4	19	2	4	0	6	4	6	2	5	0	0	1	1	0	0	0	0	Bacteria	Actinobacteria	unidentified_Actinobacteria	Micrococcales	Micrococcaceae	Arthrobacter	Arthrobacter_globiformis
OTU_331	18	14	21	14	25	29	1	1	0	0	1	3	1	0	0	0	0	0	0	0	0	0	Bacteria	NB1-j
OTU_332	0	0	0	4	0	1	15	16	18	10	3	2	1	5	5	0	5	4	2	1	0	2	Bacteria	Bdellovibrionota	Bdellovibrionia	Bacteriovoracales	Bacteriovoracaceae	Bacteriovorax
OTU_333	14	12	11	12	13	11	5	3	2	3	1	3	2	2	0	0	1	4	0	0	0	0	Bacteria	Proteobacteria	Gammaproteobacteria	Steroidobacterales	Steroidobacteraceae	Steroidobacter
OTU_334	0	0	0	1	0	0	0	0	0	0	0	0	0	0	0	0	0	0	0	1	0	0	Bacteria	Proteobacteria	Alphaproteobacteria	Sphingomonadales	Sphingomonadaceae	Ellin6055
OTU_335	5	4	9	8	8	7	5	10	6	12	8	12	11	8	1	3	4	2	3	0	5	1	Bacteria
OTU_336	21	14	17	9	11	17	0	2	1	1	0	0	1	0	0	0	0	0	0	0	1	0	Bacteria	Acidobacteriota	Vicinamibacteria	Vicinamibacterales	Vicinamibacteraceae
OTU_337	0	0	0	0	0	0	0	0	0	0	0	0	0	0	0	0	0	0	0	0	0	0	Bacteria	Proteobacteria	Gammaproteobacteria	Burkholderiales	Comamonadaceae	Rhizobacter
OTU_338	1	0	1	3	3	2	7	10	2	9	9	7	8	9	2	0	1	0	0	3	0	0	Bacteria	Proteobacteria	Alphaproteobacteria	Rhizobiales	Beijerinckiaceae
OTU_339	5	5	8	9	14	11	10	5	3	4	2	5	2	2	0	0	0	0	0	0	0	1	Bacteria	unidentified_Bacteria	Alphaproteobacteria	Rhizobiales
OTU_340	21	20	20	21	31	21	5	4	3	3	2	5	2	2	2	2	0	4	0	0	0	0	Bacteria	Nitrospirota	Nitrospira	Nitrospirales	Nitrospiraceae
OTU_341	15	10	15	10	15	20	0	0	0	0	0	0	0	0	0	0	0	5	0	0	0	0	Bacteria	Latescibacteria	unidentified_Latescibacteria	Latescibacterales	Latescibacteraceae
OTU_342	12	11	11	56	35	27	13	14	13	12	12	13	16	21	6	6	13	9	2	2	7	3	Bacteria	Proteobacteria	Alphaproteobacteria	Caulobacterales	Caulobacteraceae	Phenylobacterium
OTU_343	21	24	33	13	14	11	16	8	2	12	18	16	21	10	0	0	0	1	0	0	0	0	Bacteria	Bacteroidota	Bacteroidia	Cytophagales	Hymenobacteraceae	Adhaeribacter
OTU_344	0	0	0	0	0	0	1	0	0	0	0	0	0	0	6	12	31	99	6	8	7	5	Bacteria	Bdellovibrionota	Oligoflexia	Silvanigrellales	Silvanigrellaceae	Silvanigrella
OTU_345	5	7	9	20	8	9	3	4	2	9	5	6	6	4	1	0	3	0	0	0	1	0	Bacteria	Proteobacteria	Gammaproteobacteria	Xanthomonadales	Xanthomonadaceae
OTU_346	2	1	0	1	0	2	16	16	14	5	5	3	3	7	4	0	10	3	3	0	13	0	Bacteria	Proteobacteria	Gammaproteobacteria	Burkholderiales	Comamonadaceae	Variovorax
OTU_347	12	11	22	7	10	6	2	2	0	2	1	2	1	1	0	0	0	0	0	0	0	0	Bacteria	Proteobacteria	Gammaproteobacteria	Xanthomonadales	Xanthomonadaceae	Lysobacter
OTU_348	16	10	16	20	28	21	0	0	0	0	0	4	0	0	0	0	0	0	0	0	0	0	Bacteria	unidentified_Bacteria	Bacteroidia	Cytophagales	Microscillaceae
OTU_349	11	7	9	37	50	29	3	2	3	0	1	2	2	1	2	0	0	1	0	0	0	0	Bacteria	Kapabacteria	unidentified_Kapabacteria	Kapabacteriales
OTU_350	0	0	0	1	2	1	2	0	1	2	1	2	0	1	17	24	13	25	8	8	9	11	Bacteria	Bdellovibrionota	Bdellovibrionia	Bdellovibrionales	Bdellovibrionaceae	Bdellovibrio
OTU_351	5	3	13	2	1	3	1	4	3	12	14	10	9	11	0	4	5	2	1	2	2	4	Bacteria	Proteobacteria	Alphaproteobacteria	Rhizobiales	Beijerinckiaceae	Microvirga
OTU_352	3	3	4	9	11	6	5	8	7	4	7	4	6	5	3	2	3	2	0	0	0	0	Bacteria	Proteobacteria	Gammaproteobacteria	Xanthomonadales	Xanthomonadaceae	Arenimonas
OTU_353	0	2	0	2	0	1	7	13	13	10	4	2	5	5	4	1	3	1	4	6	8	2	Bacteria	Proteobacteria	Alphaproteobacteria	Sphingomonadales	Sphingomonadaceae
OTU_354	31	16	55	0	0	0	0	0	0	0	0	0	0	0	0	0	0	0	10	0	2	0	Bacteria	Firmicutes	Bacilli	Paenibacillales	Paenibacillaceae	Paenibacillus
OTU_355	3	1	3	22	17	15	6	10	2	5	3	6	6	5	2	3	0	1	1	3	0	0	Bacteria	Proteobacteria	Gammaproteobacteria	Pseudomonadales	211ds20
OTU_356	4	1	2	6	5	4	6	14	11	8	5	5	10	7	1	2	11	6	0	8	2	3	Bacteria	Proteobacteria	Alphaproteobacteria	Dongiales	Dongiaceae	Dongia
OTU_357	15	13	21	9	5	7	4	5	2	3	3	5	1	2	0	0	0	0	0	3	0	1	Bacteria	Proteobacteria	Alphaproteobacteria	Sphingomonadales	Sphingomonadaceae	Sphingomonas
OTU_358	74	3	3	0	0	0	0	0	0	0	1	0	0	0	0	0	0	0	0	0	0	0	Bacteria	Firmicutes	Bacilli	Paenibacillales	Paenibacillaceae	Paenibacillus
OTU_359	2	1	3	6	4	4	11	13	4	2	7	5	7	5	3	0	3	1	2	1	0	0	Bacteria	Verrucomicrobiota	Verrucomicrobiae	Pedosphaerales	Pedosphaeraceae
OTU_360	12	6	6	20	16	20	11	8	3	5	6	8	5	4	0	0	0	0	2	0	1	0	Bacteria	Proteobacteria	Gammaproteobacteria	Burkholderiales	Nitrosomonadaceae	mle1-7
OTU_361	4	7	5	7	6	7	6	6	6	6	4	2	4	3	7	3	2	4	0	3	5	3	Bacteria	Proteobacteria	Gammaproteobacteria	Xanthomonadales
OTU_362	0	1	0	9	3	4	2	3	9	7	4	2	0	3	11	15	18	7	2	5	9	4	Bacteria	Proteobacteria	Alphaproteobacteria	Caulobacterales	Caulobacteraceae	Asticcacaulis
OTU_363	5	4	4	14	12	15	1	2	1	2	4	3	2	3	1	0	0	0	0	1	0	0	Bacteria	Proteobacteria	Alphaproteobacteria	Rhizobiales	Xanthobacteraceae	Rhodoplanes
OTU_364	9	5	13	10	7	12	2	1	0	2	1	2	2	1	0	0	0	0	0	0	0	0	Bacteria	Bacteroidota	Rhodothermia	Rhodothermales	Rhodothermaceae
OTU_365	4	0	0	7	0	3	2	3	2	11	8	5	19	5	0	4	20	5	1	5	4	2	Bacteria	Proteobacteria	Alphaproteobacteria	Caulobacterales	Caulobacteraceae	Brevundimonas
OTU_367	15	8	14	28	21	33	10	5	3	4	1	8	2	0	0	2	0	1	0	0	2	0	Bacteria	unidentified_Bacteria	Vicinamibacteria	Vicinamibacterales
OTU_368	1	0	3	1	3	2	6	3	6	2	9	10	12	15	0	0	1	0	0	3	1	0	Bacteria	Proteobacteria	Gammaproteobacteria	Pseudomonadales	Pseudomonadaceae	Pseudomonas	Pseudomonas_aeruginosa
OTU_369	0	0	0	9	1	3	3	4	6	6	8	6	5	11	3	1	4	1	4	3	2	5	Bacteria	Proteobacteria	Alphaproteobacteria	Ferrovibrionales	Ferrovibrionaceae	Ferrovibrio
OTU_370	7	7	5	11	13	18	3	5	3	2	0	4	1	3	3	0	0	2	0	0	0	1	Bacteria	Verrucomicrobiota	Verrucomicrobiae	Pedosphaerales	Pedosphaeraceae
OTU_371	12	9	19	14	8	6	3	6	2	2	3	5	1	3	0	0	2	0	0	0	0	0	Bacteria	Proteobacteria	Alphaproteobacteria	Sphingomonadales	Sphingomonadaceae	Sphingomonas
OTU_372	2	5	4	22	9	18	6	3	2	2	1	2	0	4	0	0	0	0	0	0	0	0	Bacteria	Acidobacteriota	Acidobacteriae	Bryobacterales	Bryobacteraceae	Bryobacter
OTU_373	6	6	6	19	14	14	2	1	3	0	0	1	1	0	0	0	0	0	0	0	0	0	Bacteria	Kapabacteria	unidentified_Kapabacteria	Kapabacteriales
OTU_374	0	2	2	6	2	6	5	7	9	6	0	1	3	4	1	4	0	3	1	1	4	4	Bacteria	Bacteroidota	Bacteroidia	Cytophagales	Microscillaceae	Ohtaekwangia
OTU_375	18	13	22	14	6	11	0	0	0	3	0	0	0	0	0	0	0	0	0	0	0	0	Bacteria	unidentified_Bacteria	unidentified_Bacteria	Gemmatimonadales	Gemmatimonadaceae
OTU_376	13	10	11	14	9	12	2	1	1	3	4	1	2	0	0	0	0	1	0	0	0	0	Bacteria	RCP2-54
OTU_377	1	3	2	2	0	0	9	4	17	12	12	4	7	6	5	2	8	5	29	7	7	10	Bacteria	Proteobacteria	Gammaproteobacteria	Pseudomonadales	Pseudomonadaceae	Pseudomonas
OTU_378	1	0	1	26	17	12	3	5	3	1	1	1	1	2	0	0	0	0	0	0	0	0	Bacteria	Bacteroidota	Bacteroidia	Sphingobacteriales	NS11-12_marine_group
OTU_379	5	5	6	3	2	5	14	4	4	1	4	3	5	3	0	1	0	0	0	0	0	0	Bacteria	unidentified_Bacteria	Gammaproteobacteria	Burkholderiales	Sutterellaceae
OTU_380	10	10	12	4	4	6	12	4	2	1	2	2	3	3	0	0	0	0	0	0	0	0	Bacteria	Proteobacteria	Gammaproteobacteria	Burkholderiales	Rhodocyclaceae	Thauera	Thauera_sp_K11
OTU_381	0	0	1	1	1	1	0	0	1	1	0	0	1	63	9	3	0	0	1	10	0	2	Bacteria	Actinobacteria	unidentified_Actinobacteria	Micrococcales	Promicromonosporaceae	Promicromonospora	Promicromonospora_umidemergens
OTU_382	2	5	5	33	18	17	0	1	1	2	0	2	1	0	0	0	0	1	0	0	0	0	Bacteria
OTU_383	4	2	1	9	13	12	7	6	5	7	7	6	4	5	2	0	0	5	0	2	0	0	Bacteria	Proteobacteria	Gammaproteobacteria	Burkholderiales	Comamonadaceae	Caenimonas
OTU_384	5	4	4	9	18	14	4	4	6	4	4	3	4	4	0	0	0	0	0	0	1	0	Bacteria	RCP2-54
OTU_385	3	1	3	5	6	8	5	5	5	2	4	2	2	4	3	7	15	9	3	5	4	5	Bacteria	unidentified_Bacteria	Alphaproteobacteria
OTU_386	8	10	12	6	5	23	2	1	2	0	1	0	0	1	0	0	0	2	2	0	0	0	Bacteria	Proteobacteria	Gammaproteobacteria	PLTA13
OTU_387	15	12	12	9	7	12	1	0	0	0	0	0	1	1	0	0	0	0	0	0	0	0	Bacteria	Verrucomicrobiota	Verrucomicrobiae	Pedosphaerales	Pedosphaeraceae	ADurb.Bin063-1
OTU_388	0	1	0	0	0	5	1	4	2	2	1	6	1	1	5	3	10	19	12	7	8	19	Bacteria	Proteobacteria	Gammaproteobacteria	Burkholderiales	Comamonadaceae
OTU_389	10	10	12	3	1	3	2	3	2	3	3	2	1	4	1	0	8	1	0	1	2	3	Bacteria	Actinobacteria	unidentified_Actinobacteria	Propionibacteriales	Nocardioidaceae	Nocardioides	Nocardioides_sp_LnR5-15
OTU_390	2	1	0	0	0	0	1	0	0	0	1	1	1	2	17	13	18	37	6	10	9	9	Bacteria	Chloroflexi	Chloroflexia	Chloroflexales	Herpetosiphonaceae	Herpetosiphon
OTU_391	2	1	1	1	1	1	5	7	3	5	4	3	7	2	3	3	8	9	3	5	1	5	Bacteria	Proteobacteria	Alphaproteobacteria	Sphingomonadales	Sphingomonadaceae
OTU_392	21	15	14	20	50	26	6	0	3	1	1	1	0	2	0	0	2	1	0	0	1	0	Bacteria	unidentified_Bacteria	Bacteroidia	Cytophagales	Microscillaceae
OTU_393	10	17	21	5	2	3	4	8	6	2	4	6	7	5	2	3	13	4	4	9	8	4	Bacteria	Myxococcota	Myxococcia	Myxococcales	Myxococcaceae
OTU_394	2	0	0	0	2	2	5	4	4	9	1	3	4	4	11	18	11	7	5	10	7	9	Bacteria	unidentified_Bacteria	Chloroflexia	Chloroflexales	Roseiflexaceae
OTU_395	13	12	25	12	11	13	5	2	2	2	2	1	1	1	0	0	0	0	0	0	0	0	Bacteria	Bacteroidota	Bacteroidia	Flavobacteriales	Flavobacteriaceae	Flavobacterium
OTU_396	0	1	1	4	4	5	3	3	6	3	5	5	4	5	8	4	2	7	10	8	3	4	Bacteria	Proteobacteria	Alphaproteobacteria	Rhizobiales	Xanthobacteraceae	Bradyrhizobium
OTU_397	11	10	23	14	14	13	8	5	5	5	2	6	5	3	2	0	0	0	0	0	0	0	Bacteria	unidentified_Bacteria	Blastocatellia	Blastocatellales	Blastocatellaceae
OTU_398	3	2	10	3	2	2	1	4	2	7	20	25	15	16	5	4	0	0	8	8	7	5	Bacteria	Proteobacteria	Gammaproteobacteria	Burkholderiales	Chromobacteriaceae	Vogesella
OTU_399	8	5	11	18	18	26	5	4	2	3	4	4	5	1	0	2	0	1	0	0	1	0	Bacteria	Proteobacteria	Gammaproteobacteria	Burkholderiales	Nitrosomonadaceae	MND1
OTU_400	12	18	27	0	0	0	1	2	0	2	1	1	0	2	0	0	0	0	0	2	1	0	Bacteria	Actinobacteria	unidentified_Actinobacteria	Corynebacteriales	Nocardiaceae	Nocardia
OTU_401	1	0	3	0	3	2	1	1	0	1	0	0	0	0	12	6	9	4	7	12	27	12	Bacteria	Myxococcota	Polyangia	Polyangiales	BIrii41
OTU_402	7	12	15	9	11	4	6	6	3	1	1	4	5	4	1	1	0	0	0	0	0	1	Bacteria	Proteobacteria	Alphaproteobacteria	Sphingomonadales	Sphingomonadaceae	Sphingomonas
OTU_403	13	10	13	16	14	11	6	8	3	1	3	3	3	3	0	0	0	0	0	0	1	0	Bacteria	Proteobacteria	Gammaproteobacteria	Burkholderiales	Nitrosomonadaceae	Ellin6067
OTU_404	0	1	0	0	0	0	0	0	0	1	1	2	0	0	0	0	0	0	0	0	0	0	Bacteria	Proteobacteria	Gammaproteobacteria	Burkholderiales	Oxalobacteraceae	Noviherbaspirillum
OTU_405	6	2	5	3	3	6	3	2	2	3	3	2	1	1	10	4	16	7	0	1	10	4	Bacteria	Actinobacteria	unidentified_Actinobacteria	Streptomycetales	Streptomycetaceae	Streptomyces
OTU_406	1	2	4	11	4	7	12	4	7	12	5	4	10	1	20	16	132	31	12	33	22	13	Bacteria	Proteobacteria	Gammaproteobacteria	Burkholderiales	Comamonadaceae
OTU_407	13	16	11	0	0	0	2	0	2	1	0	1	0	0	6	0	0	0	7	2	14	1	Bacteria	Actinobacteria	unidentified_Actinobacteria	Micrococcales	Micrococcaceae	Arthrobacter	Arthrobacter_woluwensis
OTU_409	7	10	16	11	11	23	0	0	0	0	0	0	4	0	0	0	0	0	0	0	0	0	Bacteria	Gemmatimonadota	AKAU4049
OTU_410	10	5	7	6	2	6	4	5	1	6	6	4	3	3	0	0	0	3	0	0	0	0	Bacteria	Actinobacteria	unidentified_Actinobacteria	Micrococcales	Intrasporangiaceae	Intrasporangium
OTU_411	25	20	17	10	8	19	2	4	1	1	3	1	1	0	0	0	0	0	0	0	0	0	Bacteria	Actinobacteriota	MB-A2-108
OTU_412	0	4	0	0	0	0	1	4	1	0	5	3	1	0	7	14	5	12	13	21	20	16	Bacteria	Proteobacteria	Alphaproteobacteria	Rhizobiales	Rhizobiaceae	Allorhizobium-Neorhizobium-Pararhizobium-Rhizobium
OTU_413	0	1	0	4	8	3	4	4	4	4	4	3	6	6	4	0	3	4	6	10	5	5	Bacteria	Verrucomicrobiota	Verrucomicrobiae	Opitutales	Opitutaceae	Lacunisphaera
OTU_414	10	11	12	11	59	28	0	2	2	1	3	1	3	0	0	0	0	0	0	0	0	0	Bacteria	Proteobacteria	Gammaproteobacteria	Burkholderiales	Rhodocyclaceae	Azoarcus
OTU_415	0	0	0	2	6	2	0	0	0	0	2	1	1	2	10	12	8	14	11	13	5	12	Bacteria	Bdellovibrionota	Bdellovibrionia	Bacteriovoracales	Bacteriovoracaceae	Peredibacter
OTU_416	10	5	8	11	10	12	5	2	1	2	3	1	1	2	0	0	0	0	0	0	0	0	Bacteria	unidentified_Bacteria	Acidimicrobiia	Microtrichales
OTU_417	4	3	6	6	5	6	8	8	4	2	4	5	4	3	0	0	0	0	0	1	1	0	Bacteria	Proteobacteria	Gammaproteobacteria	Burkholderiales	Nitrosomonadaceae	Ellin6067
OTU_418	2	1	4	16	19	15	2	0	3	1	1	3	2	2	1	0	2	2	0	3	0	0	Bacteria	unidentified_Bacteria	Acidimicrobiia
OTU_419	3	1	2	11	8	8	5	10	3	4	2	3	6	2	0	0	0	0	0	0	0	0	Bacteria	Verrucomicrobiota	Verrucomicrobiae	Pedosphaerales	Pedosphaeraceae
OTU_420	1	0	1	11	4	7	2	3	2	6	9	12	10	9	9	11	14	7	5	5	7	4	Bacteria	Proteobacteria	Gammaproteobacteria	Pseudomonadales	Moraxellaceae	Permianibacter
OTU_421	29	21	20	11	6	22	1	2	1	2	2	0	2	2	0	0	0	0	0	1	0	1	Bacteria	Actinobacteriota	Thermoleophilia	Gaiellales	Gaiellaceae	Gaiella
OTU_422	0	0	0	17	1	10	1	0	13	4	1	1	0	0	4	4	6	2	2	5	2	2	Bacteria	Bacteroidota	Bacteroidia	Cytophagales	Microscillaceae	Ohtaekwangia
OTU_423	5	5	5	13	15	20	5	8	3	5	4	4	2	5	0	0	0	0	0	0	0	0	Bacteria	unidentified_Bacteria	Alphaproteobacteria	Azospirillales
OTU_424	8	9	3	5	1	3	1	2	2	2	1	1	3	6	1	0	10	0	3	0	0	1	Bacteria	Actinobacteria	unidentified_Actinobacteria	Propionibacteriales	Nocardioidaceae	Nocardioides	Nocardioides_sp_JCM_18998
OTU_425	11	4	4	17	15	10	5	10	12	12	7	7	11	6	3	5	0	7	0	7	12	1	Bacteria	Proteobacteria	Gammaproteobacteria	Burkholderiales	Comamonadaceae	Ramlibacter
OTU_426	9	13	9	3	4	6	2	4	2	6	3	2	3	3	0	0	0	0	0	0	0	0	Bacteria
OTU_427	11	12	13	9	9	10	1	2	1	3	0	2	1	3	0	0	0	0	0	0	0	0	Bacteria	Proteobacteria	Alphaproteobacteria	Caulobacterales	Hyphomonadaceae	SWB02
OTU_428	0	0	0	0	0	1	0	2	3	4	2	3	1	1	8	12	15	7	1	5	1	13	Bacteria	unidentified_Bacteria	Chloroflexia	Chloroflexales	Roseiflexaceae
OTU_429	2	3	7	4	3	3	7	4	4	13	5	6	9	8	0	0	0	0	1	1	3	0	Bacteria	Proteobacteria	Alphaproteobacteria	Sphingomonadales	Sphingomonadaceae	Altererythrobacter
OTU_430	4	4	2	5	0	2	5	14	10	6	6	8	6	9	4	0	3	0	0	0	0	0	Bacteria	Proteobacteria	Gammaproteobacteria	Burkholderiales	Burkholderiaceae	Pandoraea	Pandoraea_sputorum
OTU_431	9	12	24	9	8	7	3	5	8	8	7	5	8	5	2	2	0	0	1	0	4	0	Bacteria	Proteobacteria	Alphaproteobacteria	Sphingomonadales	Sphingomonadaceae	Sphingomonas
OTU_432	13	7	14	13	10	17	4	5	2	5	5	4	5	4	0	0	0	1	0	0	0	0	Bacteria	unidentified_Bacteria	Gammaproteobacteria	Steroidobacterales	Steroidobacteraceae
OTU_433	0	0	1	0	4	4	6	5	5	8	5	6	4	12	26	27	44	33	32	37	15	10	Bacteria	Verrucomicrobiota	Verrucomicrobiae	Pedosphaerales	Pedosphaeraceae
OTU_434	0	0	0	2	1	0	0	3	0	2	5	0	2	3	1	9	18	2	22	3	7	6	Bacteria	Proteobacteria	Gammaproteobacteria	Burkholderiales	Chitinimonadaceae	Chitinimonas	Chitinimonas_taiwanensis
OTU_435	7	8	13	4	8	9	8	10	1	3	4	3	2	4	0	1	0	0	0	0	0	0	Bacteria	Proteobacteria	Alphaproteobacteria	Sphingomonadales	Sphingomonadaceae	Sphingomonas	Sphingomonas_sediminicola
OTU_436	3	5	6	4	3	1	0	0	0	0	0	0	0	0	13	17	22	26	13	13	9	9	Bacteria	Myxococcota	Polyangia	Polyangiales	Sandaracinaceae	Sandaracinus	Sandaracinus_amylolyticus
OTU_437	5	6	5	12	15	16	5	5	3	5	4	4	1	3	1	0	1	0	0	0	0	0	Bacteria	Proteobacteria	Gammaproteobacteria	Salinisphaerales	Solimonadaceae	Solimonas
OTU_438	0	0	0	8	3	4	3	5	4	3	3	3	4	2	6	6	5	1	2	0	0	1	Bacteria	Proteobacteria	Alphaproteobacteria	Rhizobiales	Devosiaceae	Devosia
OTU_439	2	0	0	3	2	4	3	4	4	9	6	6	6	4	15	9	18	17	7	4	8	9	Bacteria	Proteobacteria	Alphaproteobacteria	Rhizobiales	Xanthobacteraceae	Pseudorhodoplanes
OTU_440	7	3	2	9	14	14	18	16	7	4	3	2	3	3	6	0	2	0	3	0	3	1	Bacteria	Planctomycetota	vadinHA49
OTU_441	9	9	10	3	2	8	2	5	2	4	3	5	3	2	0	0	0	0	0	0	0	0	Bacteria	Proteobacteria	Gammaproteobacteria	Burkholderiales
OTU_442	9	9	11	7	7	16	2	1	1	3	1	0	0	0	0	1	0	0	0	0	0	0	Bacteria	Acidobacteriota	Subgroup_5
OTU_443	7	6	3	3	9	10	12	5	1	3	3	3	3	2	0	0	0	0	0	0	0	0	Bacteria	Proteobacteria	Gammaproteobacteria	Burkholderiales	B1-7BS
OTU_444	0	0	0	1	0	1	16	19	6	5	1	4	2	2	7	1	3	5	0	1	0	2	Bacteria	Bdellovibrionota	Bdellovibrionia	Bacteriovoracales	Bacteriovoracaceae	Bacteriovorax
OTU_445	17	27	28	0	0	0	0	0	0	0	2	0	0	0	0	0	0	0	0	0	0	0	Bacteria	Acidobacteriota	Acidobacteriae	Acidobacteriales	Acidobacteriaceae_(Subgroup_1)	Terracidiphilus
OTU_446	4	0	0	6	13	6	3	11	2	3	3	3	7	1	0	0	2	0	0	0	1	0	Bacteria	Proteobacteria	Alphaproteobacteria	Sphingomonadales	Sphingomonadaceae	Novosphingobium
OTU_447	13	6	14	9	9	35	0	1	1	0	0	0	1	0	0	0	0	0	0	0	0	0	Bacteria	unidentified_Bacteria	unidentified_Bacteria	Gemmatimonadales	Gemmatimonadaceae
OTU_448	17	15	12	6	6	10	0	0	0	0	0	1	0	0	0	0	0	0	0	0	0	0	Bacteria	Gemmatimonadetes	unidentified_Gemmatimonadetes	Gemmatimonadales	Gemmatimonadaceae	Gemmatimonas
OTU_450	7	15	4	1	0	2	7	3	4	5	0	2	1	1	0	0	2	0	0	1	1	1	Bacteria	Proteobacteria	Gammaproteobacteria	Burkholderiales	Oxalobacteraceae	Massilia	Massilia_sp
OTU_451	4	3	2	6	6	4	1	5	2	4	3	3	4	3	0	0	5	1	3	0	0	1	Bacteria	Acidobacteriota	Blastocatellia	Blastocatellales	Blastocatellaceae	Stenotrophobacter
OTU_452	0	0	0	0	0	1	2	1	1	3	2	2	2	1	7	9	17	19	4	6	7	4	Bacteria	Proteobacteria	Alphaproteobacteria	Rhizobiales
OTU_453	21	15	18	4	2	3	0	0	0	0	0	0	1	0	0	0	0	0	0	0	0	0	Bacteria
OTU_454	5	5	7	7	8	4	3	7	2	4	5	5	5	3	0	0	1	0	0	0	2	2	Bacteria
OTU_455	9	15	12	3	10	4	2	1	1	2	0	0	1	0	0	0	0	0	0	0	0	0	Bacteria	Proteobacteria	Gammaproteobacteria	Burkholderiales	TRA3-20
OTU_456	5	4	6	6	6	8	5	2	1	2	2	0	3	3	0	0	0	2	0	1	0	0	Bacteria	Actinobacteriota	Acidimicrobiia	Microtrichales	Ilumatobacteraceae
OTU_457	35	36	25	0	0	0	0	0	0	0	0	0	0	0	1	0	0	0	0	0	0	0	Bacteria	Firmicutes	Bacilli	Paenibacillales	Paenibacillaceae	Paenibacillus
OTU_458	10	13	12	4	4	9	1	4	2	0	3	2	4	1	4	0	0	0	2	0	3	0	Bacteria	Actinobacteria	unidentified_Actinobacteria	Propionibacteriales	Nocardioidaceae	Nocardioides	Nocardioides_iriomotensis
OTU_459	1	3	1	7	8	2	3	2	1	2	11	8	8	4	1	1	2	0	0	0	3	2	Bacteria	Bacteroidota	Bacteroidia	Flavobacteriales	Flavobacteriaceae	Flavobacterium
OTU_460	2	1	1	8	10	6	8	7	6	10	1	3	1	1	9	17	5	46	5	3	2	4	Bacteria	Proteobacteria	Gammaproteobacteria	Xanthomonadales	Xanthomonadaceae
OTU_461	7	7	7	19	15	21	0	2	0	0	0	0	0	0	0	0	0	0	0	0	0	0	Bacteria	Verrucomicrobiota	Verrucomicrobiae	Pedosphaerales	Pedosphaeraceae
OTU_462	7	2	7	14	13	19	5	4	3	3	1	2	2	2	3	3	2	2	0	0	2	1	Bacteria	Proteobacteria	Alphaproteobacteria	Rhizobiales	Xanthobacteraceae	Rhodoplanes
OTU_463	13	8	16	13	22	12	0	0	0	0	0	0	0	0	0	0	0	0	0	0	0	0	Bacteria	unidentified_Bacteria	unidentified_Bacteria	Gemmatimonadales	Gemmatimonadaceae
OTU_464	0	0	0	0	0	1	2	2	6	5	2	2	2	6	10	0	7	5	17	11	7	2	Bacteria	Proteobacteria	Alphaproteobacteria	Rhizobiales	Rhizobiaceae	Allorhizobium-Neorhizobium-Pararhizobium-Rhizobium
OTU_465	11	13	12	7	13	6	1	0	1	0	0	1	0	0	0	0	0	0	0	0	0	0	Bacteria	Proteobacteria	Gammaproteobacteria	Burkholderiales	Nitrosomonadaceae	MND1
OTU_466	7	2	7	5	32	5	1	1	2	2	1	0	2	3	0	0	0	0	0	0	0	0	Bacteria	unidentified_Bacteria	Gammaproteobacteria	Pseudomonadales	Moraxellaceae
OTU_467	4	5	11	8	7	4	3	7	2	2	10	8	8	5	0	0	0	0	0	0	0	0	Bacteria	Proteobacteria	Gammaproteobacteria	Pseudomonadales	Pseudomonadaceae	Pseudomonas
OTU_468	1	0	0	0	1	0	0	1	0	2	0	0	1	1	5	4	31	22	19	9	20	3	Bacteria	Actinobacteria	unidentified_Actinobacteria	Propionibacteriales	Propionibacteriaceae	Cutibacterium	Cutibacterium_acnes
OTU_469	5	6	3	7	7	5	1	5	1	2	4	4	7	4	1	1	0	0	0	1	0	0	Bacteria	Proteobacteria	Gammaproteobacteria	Xanthomonadales	Xanthomonadaceae	Lysobacter
OTU_470	8	11	9	41	36	21	3	2	2	2	0	2	2	0	0	4	0	0	0	5	0	0	Bacteria	Verrucomicrobiota	Verrucomicrobiae	Opitutales	Opitutaceae	Opitutus
OTU_471	8	6	3	10	5	14	4	4	0	6	5	4	4	1	0	0	0	0	0	0	0	0	Bacteria	Chloroflexi	Dehalococcoidia	S085
OTU_472	0	0	0	2	3	2	1	5	3	0	4	3	1	1	11	7	7	7	8	4	5	2	Bacteria	Proteobacteria	Alphaproteobacteria	Rhizobiales	Xanthobacteraceae	Pseudorhodoplanes
OTU_473	10	15	29	1	1	1	1	1	1	0	3	1	2	1	0	0	1	1	2	0	0	0	Bacteria	Actinobacteria	unidentified_Actinobacteria	Streptomycetales	Streptomycetaceae	Streptomyces
OTU_474	1	2	5	1	2	2	0	1	1	4	8	5	8	2	2	0	0	0	1	6	4	0	Bacteria	Proteobacteria	Alphaproteobacteria	Caulobacterales	Caulobacteraceae	Brevundimonas	Brevundimonas_vesicularis
OTU_475	9	6	9	7	10	9	1	1	0	0	1	0	0	2	0	0	0	0	0	0	0	0	Bacteria	Bacteroidota	Bacteroidia	Chitinophagales	Chitinophagaceae	Terrimonas
OTU_476	0	0	0	5	30	4	0	0	2	2	2	1	0	2	2	5	1	1	0	1	2	4	Bacteria	unidentified_Bacteria	Polyangia	Polyangiales	Sandaracinaceae
OTU_477	5	3	4	5	6	4	5	6	3	5	5	7	4	5	0	0	0	0	0	0	0	1	Bacteria	Proteobacteria	Alphaproteobacteria	Sphingomonadales	Sphingomonadaceae
OTU_478	0	0	1	3	3	2	3	3	3	4	5	3	3	2	6	13	13	21	2	5	12	3	Bacteria	Planctomycetes	unidentified_Planctomycetes	Pirellulales	Pirellulaceae	Pirellula
OTU_479	4	4	6	4	5	4	4	3	2	2	1	3	3	3	1	1	0	0	3	0	1	1	Bacteria	Proteobacteria	Gammaproteobacteria	Xanthomonadales	Rhodanobacteraceae	Ahniella
OTU_480	3	4	4	0	3	2	0	1	0	2	3	5	2	1	4	10	6	6	4	2	1	8	Bacteria	Proteobacteria	Gammaproteobacteria	Burkholderiales	Methylophilaceae	Methylotenera
OTU_481	0	0	0	1	1	0	7	4	3	2	4	6	3	2	10	5	8	2	5	6	5	4	Bacteria	Planctomycetes	unidentified_Planctomycetes	Pirellulales	Pirellulaceae	Pir4_lineage
OTU_482	2	1	0	10	10	10	4	5	4	2	3	4	3	2	0	2	0	1	0	0	0	0	Bacteria	unidentified_Bacteria	Alphaproteobacteria
OTU_483	7	8	3	11	8	12	2	2	2	1	1	1	0	1	0	0	0	0	0	0	0	0	Bacteria	unidentified_Bacteria	Bacteroidia	Chitinophagales	Saprospiraceae
OTU_484	1	2	0	2	0	1	2	1	2	0	1	1	0	1	9	12	20	25	4	9	4	5	Bacteria	Proteobacteria	Gammaproteobacteria	Burkholderiales	Burkholderiaceae	Burkholderia-Caballeronia-Paraburkholderia
OTU_485	12	9	12	7	5	11	2	2	0	2	4	3	2	1	0	0	0	1	1	2	3	1	Bacteria	Actinobacteriota	Acidimicrobiia	Microtrichales	Ilumatobacteraceae	Ilumatobacter
OTU_486	2	1	0	4	20	12	3	2	1	3	1	2	1	0	0	0	0	0	0	0	0	0	Bacteria
OTU_487	1	2	2	4	7	1	2	0	3	0	4	1	1	7	4	1	8	9	6	5	4	9	Bacteria	Proteobacteria	Gammaproteobacteria	Pseudomonadales	Cellvibrionaceae	Cellvibrio
OTU_488	0	2	0	0	0	2	1	2	3	5	1	3	2	4	5	9	3	10	2	7	5	2	Bacteria	Proteobacteria	Alphaproteobacteria	Rhizobiales	Xanthobacteraceae	Rhodoplanes
OTU_489	9	7	13	3	5	12	1	2	0	0	0	0	0	3	0	0	0	0	0	0	0	0	Bacteria	Planctomycetota	Phycisphaerae	Phycisphaerales	Phycisphaeraceae	AKYG587
OTU_490	3	5	4	5	11	3	1	2	3	4	2	2	3	3	0	0	4	0	0	0	0	0	Bacteria	Proteobacteria	Alphaproteobacteria	Sphingomonadales	Sphingomonadaceae
OTU_491	0	0	0	0	0	0	0	0	1	1	1	0	1	4	3	2	6	7	32	3	42	0	Bacteria	Proteobacteria	Alphaproteobacteria	Rhizobiales	Rhizobiaceae	Allorhizobium-Neorhizobium-Pararhizobium-Rhizobium
OTU_492	0	0	0	0	0	0	0	0	2	0	1	1	0	5	14	7	4	19	8	13	17	4	Bacteria
OTU_493	17	8	9	4	12	12	2	1	0	0	0	0	0	0	2	3	0	2	0	0	0	0	Bacteria	Actinobacteriota	MB-A2-108
OTU_494	24	25	11	0	0	0	0	0	0	0	0	0	0	0	0	0	0	0	0	0	0	0	Bacteria	Proteobacteria	Gammaproteobacteria	Pseudomonadales	Moraxellaceae	Acinetobacter
OTU_495	0	1	0	4	1	2	5	6	3	6	2	4	1	1	6	0	5	5	1	8	0	0	Bacteria	Planctomycetes	unidentified_Planctomycetes	Pirellulales	Pirellulaceae	Pirellula
OTU_496	0	0	0	3	2	3	1	1	1	3	23	1	2	3	0	0	0	0	0	0	0	0	Bacteria	unidentified_Bacteria	Gammaproteobacteria	Burkholderiales	Neisseriaceae
OTU_497	2	4	6	4	0	3	15	12	7	10	3	5	8	3	12	0	7	6	0	5	9	2	Bacteria	Bdellovibrionota	Bdellovibrionia	Bacteriovoracales	Bacteriovoracaceae	Peredibacter	Bacteriovorax_sp_EPA
OTU_498	0	0	0	3	20	3	2	4	4	2	2	2	2	4	0	0	0	0	0	0	0	4	Bacteria
OTU_499	6	10	49	0	0	2	0	0	0	0	0	0	0	0	0	0	0	0	0	0	0	0	Bacteria	Acidobacteriota	Acidobacteriae	Bryobacterales	Bryobacteraceae	Bryobacter
OTU_500	9	4	6	1	2	2	1	4	0	1	3	3	2	6	5	1	4	1	0	0	0	2	Bacteria	Actinobacteria	unidentified_Actinobacteria	Micrococcales	Microbacteriaceae	Agromyces
OTU_501	4	5	2	7	4	13	5	5	0	1	2	2	2	1	0	0	0	0	0	0	0	0	Bacteria	Proteobacteria	Gammaproteobacteria	Burkholderiales	SC-I-84
OTU_502	2	5	3	10	5	3	3	1	3	3	2	6	2	3	0	0	0	0	0	1	0	0	Bacteria	Proteobacteria	Gammaproteobacteria	Xanthomonadales	Xanthomonadaceae	Lysobacter
OTU_503	6	4	7	7	14	14	2	2	1	0	0	0	0	0	0	2	0	0	0	0	0	0	Bacteria	Proteobacteria	Gammaproteobacteria	Burkholderiales	Nitrosomonadaceae	Ellin6067
OTU_504	12	6	7	26	8	10	0	0	0	0	0	1	0	0	0	2	0	2	0	0	0	0	Bacteria	Fibrobacterota	Fibrobacteria	Fibrobacterales	Fibrobacteraceae	possible_genus_04
OTU_505	12	13	12	12	16	19	3	1	0	2	0	0	1	0	0	0	0	0	0	0	0	0	Bacteria	unidentified_Bacteria	unidentified_Bacteria	Gemmatimonadales	Gemmatimonadaceae
OTU_506	8	8	11	5	13	13	0	0	1	0	0	1	0	0	0	0	0	0	0	0	0	0	Bacteria	Latescibacteria	unidentified_Latescibacteria	Latescibacterales	Latescibacteraceae
OTU_507	8	6	9	3	4	2	2	0	3	2	0	0	1	0	0	0	0	0	0	0	0	1	Bacteria	unidentified_Bacteria	Bacteroidia	Chitinophagales	Saprospiraceae
OTU_508	7	9	14	9	8	12	0	0	0	0	0	0	1	0	0	0	0	0	0	0	0	0	Bacteria
OTU_509	7	8	13	3	18	21	1	0	0	0	0	1	0	0	0	0	0	0	0	0	0	0	Bacteria
OTU_510	1	3	3	9	7	9	2	2	1	2	2	2	3	1	4	0	0	4	2	0	3	0	Bacteria	Proteobacteria	Gammaproteobacteria	Burkholderiales	Nitrosomonadaceae	mle1-7
OTU_511	4	2	2	12	10	4	3	2	1	1	2	1	0	0	0	0	0	0	0	0	0	0	Bacteria	Proteobacteria	Gammaproteobacteria	Burkholderiales	Nitrosomonadaceae	MND1
OTU_512	1	0	1	8	2	4	5	5	5	3	7	4	3	4	0	0	0	0	0	1	1	0	Bacteria	Proteobacteria	Gammaproteobacteria	Salinisphaerales	Solimonadaceae	Panacagrimonas
OTU_513	20	14	17	7	3	4	0	0	0	0	0	0	0	0	0	0	0	0	0	0	0	0	Bacteria	unidentified_Bacteria	unidentified_Bacteria	Gemmatimonadales	Gemmatimonadaceae
OTU_514	9	3	13	7	3	8	0	0	0	0	0	0	1	0	1	0	0	0	0	0	0	0	Bacteria	Myxococcota	Polyangia	Polyangiales	BIrii41
OTU_515	3	4	1	8	9	15	7	9	3	5	6	4	5	5	0	1	0	0	0	0	2	1	Bacteria	Proteobacteria	Gammaproteobacteria	Burkholderiales	Comamonadaceae
OTU_516	5	4	6	26	2	8	1	1	0	0	0	2	0	0	0	0	0	0	0	0	0	0	Bacteria	Gemmatimonadetes	unidentified_Gemmatimonadetes	Gemmatimonadales	Gemmatimonadaceae	Gemmatimonas
OTU_517	0	0	0	3	2	4	9	7	11	3	5	3	2	3	4	0	0	0	0	0	0	0	Bacteria	Bdellovibrionota	Oligoflexia	0319-6G20
OTU_518	1	0	0	4	0	1	2	1	1	1	2	2	2	1	3	9	11	6	5	3	1	8	Bacteria	Proteobacteria	Gammaproteobacteria	Burkholderiales	Oxalobacteraceae	Massilia
OTU_519	2	2	5	5	5	6	6	5	1	7	7	4	4	6	0	0	2	1	0	0	0	0	Bacteria	Proteobacteria	Alphaproteobacteria	Tistrellales	Geminicoccaceae	Candidatus_Alysiosphaera
OTU_521	6	5	6	17	11	13	8	2	2	2	2	1	3	1	6	0	13	2	3	1	8	3	Bacteria
OTU_522	1	1	0	27	18	11	0	0	0	0	0	0	0	0	0	0	2	0	0	0	0	0	Bacteria	Acidobacteriota	Acidobacteriae	Bryobacterales	Bryobacteraceae	Bryobacter
OTU_523	10	8	12	9	13	14	3	3	1	1	2	0	1	1	0	0	0	0	0	0	0	0	Bacteria	Methylomirabilota	Methylomirabilia	Rokubacteriales
OTU_524	0	0	0	10	11	11	5	7	4	7	6	4	7	6	0	0	2	3	1	0	3	0	Bacteria	unidentified_Bacteria	Alphaproteobacteria	Caulobacterales	Caulobacteraceae
OTU_525	11	9	17	9	10	22	0	1	1	1	3	3	2	1	0	0	0	0	0	0	0	0	Bacteria	Myxococcota	Polyangia	Haliangiales	Haliangiaceae	Haliangium
OTU_526	1	5	0	1	0	0	1	0	0	0	0	0	0	1	4	14	15	23	8	4	1	4	Bacteria	Proteobacteria	Gammaproteobacteria	Burkholderiales	Burkholderiaceae	Burkholderia-Caballeronia-Paraburkholderia
OTU_527	5	6	6	6	9	1	3	2	1	2	2	1	1	1	4	9	7	19	2	7	7	5	Bacteria	Proteobacteria	Gammaproteobacteria	Burkholderiales	Comamonadaceae
OTU_528	0	0	0	1	0	2	3	6	4	8	2	1	6	3	8	1	4	7	1	5	4	1	Bacteria	Proteobacteria	Alphaproteobacteria	Rhizobiales	Rhizobiaceae
OTU_529	5	6	3	8	11	9	1	0	0	0	0	1	1	0	0	0	0	0	0	0	0	0	Bacteria
OTU_530	0	1	0	5	2	2	2	8	2	2	5	5	3	4	0	1	0	0	0	1	0	1	Bacteria	Proteobacteria	Alphaproteobacteria	Caulobacterales	Caulobacteraceae	Caulobacter
OTU_531	2	1	0	3	8	4	3	7	3	7	6	13	8	8	10	8	32	5	8	5	2	9	Bacteria	Verrucomicrobiota	Verrucomicrobiae	Verrucomicrobiales	Rubritaleaceae	Luteolibacter
OTU_532	6	6	9	3	21	6	0	0	0	0	0	0	0	1	0	0	0	0	0	0	0	0	Bacteria	Zixibacteria
OTU_533	0	1	1	1	6	0	0	0	1	2	2	4	7	8	7	4	4	4	3	3	8	5	Bacteria	Proteobacteria	Alphaproteobacteria	Rhizobiales	Rhizobiaceae
OTU_534	2	0	2	7	7	2	3	0	1	3	2	0	0	0	6	7	9	4	1	6	3	2	Bacteria	Myxococcota	Polyangia	Polyangiales	Polyangiaceae	Aetherobacter
OTU_535	0	0	0	0	0	3	6	5	18	2	1	3	5	3	0	0	0	2	0	2	1	0	Bacteria	Proteobacteria	Gammaproteobacteria	Burkholderiales	Comamonadaceae	Rhizobacter
OTU_536	0	0	0	0	0	0	0	0	0	0	0	0	0	0	0	0	0	0	0	0	0	1	Bacteria	Proteobacteria	Gammaproteobacteria	Burkholderiales	Comamonadaceae	Rhizobacter
OTU_537	1	1	3	22	17	14	0	0	1	1	1	0	2	2	7	1	5	10	5	1	1	1	Bacteria	Bacteroidota	Bacteroidia	Chitinophagales	Chitinophagaceae	Niastella
OTU_538	2	1	3	12	8	12	1	4	3	2	2	4	3	1	0	0	0	0	0	0	0	1	Bacteria	Proteobacteria	Gammaproteobacteria	Burkholderiales	Nitrosomonadaceae	MND1
OTU_539	6	7	11	5	4	4	0	4	0	1	0	1	1	0	1	0	0	0	0	0	0	0	Bacteria	Acidobacteriota	Blastocatellia	Pyrinomonadales	Pyrinomonadaceae	RB41
OTU_540	6	5	5	5	2	2	1	1	0	2	1	1	1	4	4	0	1	0	2	2	1	3	Bacteria	Actinobacteria	unidentified_Actinobacteria	Micrococcales	Microbacteriaceae	Agromyces
OTU_541	9	9	12	2	2	17	0	0	0	0	0	0	0	0	0	0	0	0	0	0	0	0	Bacteria	Gemmatimonadetes	unidentified_Gemmatimonadetes	Gemmatimonadales	Gemmatimonadaceae	Gemmatimonas
OTU_542	13	9	15	15	8	9	3	4	5	2	2	3	1	1	0	0	0	0	0	0	0	0	Bacteria	Verrucomicrobiota	Verrucomicrobiae	Pedosphaerales	Pedosphaeraceae
OTU_543	2	2	3	7	7	11	1	5	4	5	5	6	2	3	0	3	4	0	1	0	1	1	Bacteria	unidentified_Bacteria	Alphaproteobacteria	Rhizobiales	Xanthobacteraceae
OTU_544	3	1	1	2	2	7	3	3	2	3	4	2	5	2	0	1	4	6	1	5	1	1	Bacteria	unidentified_Bacteria	Chloroflexia	Chloroflexales	Roseiflexaceae
OTU_545	3	4	3	2	1	6	2	5	1	2	4	4	2	6	2	0	0	2	0	0	0	0	Bacteria	Actinobacteria	unidentified_Actinobacteria	Streptomycetales	Streptomycetaceae	Streptomyces
OTU_546	0	0	0	0	0	0	1	0	0	2	0	1	0	0	10	0	0	0	1	2	3	0	Bacteria	Proteobacteria	Gammaproteobacteria	Burkholderiales	Oxalobacteraceae
OTU_547	2	5	3	1	3	1	4	4	1	2	4	5	3	4	0	0	0	1	0	0	0	0	Bacteria	Proteobacteria	Gammaproteobacteria	Burkholderiales	Comamonadaceae
OTU_548	3	0	1	0	0	0	3	1	0	0	0	0	1	1	4	7	9	2	13	4	23	3	Bacteria	Proteobacteria	Alphaproteobacteria	Rhizobiales	Rhizobiaceae	Shinella
OTU_549	8	8	5	6	17	8	2	0	0	0	1	0	1	0	0	0	0	0	0	0	0	0	Bacteria	Proteobacteria	Gammaproteobacteria	Burkholderiales	TRA3-20
OTU_550	2	3	5	4	5	5	5	5	2	0	3	1	3	1	0	0	0	0	0	0	0	0	Bacteria	Acidobacteriota	Subgroup_25
OTU_551	5	1	4	0	3	0	2	2	1	3	2	2	4	0	5	0	35	0	2	0	1	0	Bacteria	Actinobacteria	unidentified_Actinobacteria	Corynebacteriales	Mycobacteriaceae	Mycobacterium
OTU_552	1	4	6	11	0	2	2	3	3	2	0	0	2	2	6	6	13	0	2	7	5	2	Bacteria	Myxococcota	Myxococcia	Myxococcales	Myxococcaceae	Myxococcus
OTU_553	7	4	5	8	17	9	3	0	0	0	0	0	0	0	0	0	0	0	0	0	0	2	Bacteria	Bacteroidota	Bacteroidia	Chitinophagales	Chitinophagaceae	Terrimonas
OTU_554	1	2	0	1	0	0	3	6	7	4	6	4	1	16	0	0	0	0	4	2	0	4	Bacteria	Proteobacteria	Gammaproteobacteria	Enterobacterales	Enterobacteriaceae
OTU_555	0	0	0	0	0	0	0	0	0	0	0	0	1	2	38	17	0	0	0	4	2	0	Bacteria	Proteobacteria	Gammaproteobacteria	Pseudomonadales	Cellvibrionaceae	Cellvibrio
OTU_556	11	8	9	9	4	4	1	0	0	0	0	1	0	0	0	0	0	0	0	0	0	0	Bacteria	Actinobacteriota	Rubrobacteria	Rubrobacterales	Rubrobacteriaceae	Rubrobacter
OTU_557	1	1	1	7	2	2	1	2	0	3	0	1	0	1	3	7	5	8	3	5	7	1	Bacteria	Proteobacteria	Gammaproteobacteria	Burkholderiales	Oxalobacteraceae
OTU_558	3	8	7	4	3	2	1	0	1	2	2	1	0	2	0	1	0	2	3	2	4	0	Bacteria	Actinobacteria	unidentified_Actinobacteria	Micrococcales	Microbacteriaceae	Microbacterium	Microbacterium_trichothecenolyticum
OTU_559	1	1	2	3	2	2	1	7	4	2	2	4	3	2	4	0	0	0	2	0	2	0	Bacteria	Proteobacteria	Gammaproteobacteria	Burkholderiales	Burkholderiaceae	Lautropia
OTU_560	0	0	0	0	1	0	1	1	0	1	1	1	1	0	1	10	0	6	5	4	7	27	Bacteria	Bdellovibrionota	Bdellovibrionia	Bacteriovoracales	Bacteriovoracaceae	Peredibacter
OTU_561	1	4	7	8	4	5	1	5	1	0	2	2	2	3	0	0	4	0	0	0	0	1	Bacteria	Proteobacteria	Gammaproteobacteria	Burkholderiales	SC-I-84
OTU_562	13	13	23	0	0	0	0	0	0	0	1	1	0	0	0	0	0	0	1	0	0	0	Bacteria	Acidobacteriota	Acidobacteriae	Acidobacteriales	Acidobacteriaceae_(Subgroup_1)	Granulicella
OTU_563	0	0	0	0	3	0	0	1	2	0	0	2	0	0	0	0	86	1	0	0	0	0	Bacteria	Proteobacteria	Gammaproteobacteria	Burkholderiales	Comamonadaceae	Pseudorhodoferax
OTU_564	8	5	6	5	7	17	0	0	0	1	1	0	2	0	0	0	0	0	0	0	0	0	Bacteria
OTU_565	6	8	13	3	4	6	1	0	3	0	0	1	0	0	0	0	0	0	0	0	0	0	Bacteria	Myxococcota	bacteriap25
OTU_566	10	8	11	6	6	8	0	0	0	0	0	0	0	0	0	0	0	0	0	0	0	0	Bacteria	Gemmatimonadota	S0134_terrestrial_group
OTU_567	7	6	9	5	14	7	3	2	1	0	1	1	0	0	0	0	0	0	0	0	0	0	Bacteria
OTU_568	0	1	1	1	0	5	4	4	6	2	7	1	3	3	25	3	1	9	2	0	7	8	Bacteria	Proteobacteria	Alphaproteobacteria	Rhizobiales	Xanthobacteraceae	Rhodopseudomonas
OTU_569	0	0	3	2	2	2	5	3	2	1	3	3	3	3	4	4	4	2	7	2	1	3	Bacteria	Planctomycetes	unidentified_Planctomycetes	Pirellulales	Pirellulaceae	Rhodopirellula
OTU_570	12	13	20	91	87	69	19	17	6	8	11	6	6	6	0	0	0	2	0	0	0	0	Bacteria	Nitrospirota	Nitrospira	Nitrospirales	Nitrospiraceae
OTU_571	4	5	6	7	2	5	3	2	0	2	1	1	2	1	0	0	0	0	0	0	0	0	Bacteria	Proteobacteria	Gammaproteobacteria	Burkholderiales	SC-I-84
OTU_572	14	10	11	9	7	4	0	0	0	0	0	0	0	0	0	0	0	0	0	0	0	0	Bacteria	unidentified_Bacteria	unidentified_Bacteria	Gemmatimonadales	Gemmatimonadaceae
OTU_573	11	5	7	8	7	21	2	0	0	0	0	1	0	0	0	0	0	0	0	0	0	0	Bacteria	unidentified_Bacteria	unidentified_Bacteria	Gemmatimonadales	Gemmatimonadaceae
OTU_574	9	5	10	8	6	14	1	0	0	0	1	0	0	0	0	0	0	0	0	0	0	0	Bacteria	Latescibacterota
OTU_575	0	0	0	0	0	0	5	3	1	3	1	3	3	3	13	1	12	9	3	9	5	2	Bacteria	Proteobacteria	Gammaproteobacteria	Burkholderiales	Comamonadaceae
OTU_576	20	28	19	0	0	1	4	3	1	1	0	0	2	2	1	0	0	0	0	0	1	0	Bacteria	Firmicutes	Bacilli	Bacillales	Bacillaceae	Bacillus	Bacillus_butanolivorans
OTU_577	0	0	0	0	0	0	0	3	3	2	1	0	2	22	3	2	0	7	0	1	0	7	Bacteria	Bacteroidota	Bacteroidia	Cytophagales	Microscillaceae	Ohtaekwangia
OTU_578	5	2	3	7	7	3	5	4	1	1	2	4	2	2	0	0	1	1	0	0	2	0	Bacteria	Acidobacteriota	Blastocatellia	Blastocatellales	Blastocatellaceae	Aridibacter
OTU_579	2	5	6	3	2	7	4	2	1	3	2	3	3	3	0	0	0	0	0	0	0	0	Bacteria	Chloroflexi	Chloroflexia	Thermomicrobiales	JG30-KF-CM45
OTU_580	4	4	6	8	10	5	2	1	0	4	2	0	1	1	0	0	0	0	0	0	0	0	Bacteria	unidentified_Bacteria	Alphaproteobacteria	Reyranellales	Reyranellaceae
OTU_581	9	5	9	5	12	9	2	2	0	1	1	1	1	0	0	0	0	0	0	0	0	0	Bacteria	NB1-j
OTU_582	6	8	3	0	0	0	2	2	2	1	5	2	1	3	0	0	0	0	3	0	3	2	Bacteria	Proteobacteria	Gammaproteobacteria	Enterobacterales
OTU_583	0	0	0	0	36	1	0	1	0	0	0	0	0	0	1	0	0	1	0	2	0	0	Bacteria	Bdellovibrionota	Oligoflexia	0319-6G20
OTU_584	3	3	2	12	13	8	0	0	2	0	1	2	0	1	0	0	10	2	0	1	0	2	Bacteria	unidentified_Bacteria	Polyangia	Polyangiales	Sandaracinaceae
OTU_585	3	4	8	2	4	4	2	8	2	0	1	2	1	2	0	0	0	0	0	0	0	0	Bacteria	Proteobacteria	Alphaproteobacteria	Sphingomonadales	Sphingomonadaceae	Sphingomonas
OTU_586	3	5	6	10	7	9	2	2	1	2	1	2	3	2	1	2	1	0	2	1	1	0	Bacteria
OTU_587	0	0	0	0	0	0	1	1	5	6	6	7	1	7	0	0	2	0	2	1	0	3	Bacteria	Proteobacteria	Gammaproteobacteria	Pseudomonadales	Pseudomonadaceae	Pseudomonas
OTU_588	0	0	0	43	0	0	0	0	0	0	0	0	0	0	0	0	0	4	0	0	0	0	Bacteria	Bacteroidota	Bacteroidia
OTU_589	18	11	19	9	9	12	0	1	0	0	1	0	0	0	0	0	0	0	0	0	0	0	Bacteria
OTU_590	0	0	0	0	0	0	0	0	0	0	0	0	0	0	3	4	1	0	2	1	2	1	Bacteria	Proteobacteria	Gammaproteobacteria	Burkholderiales	Oxalobacteraceae
OTU_591	4	1	3	6	5	12	1	2	2	1	1	3	1	2	0	0	0	0	2	0	0	0	Bacteria	Proteobacteria	Alphaproteobacteria	Reyranellales	Reyranellaceae	Reyranella
OTU_592	1	2	3	7	8	3	0	1	1	2	3	3	3	4	0	0	0	0	0	0	0	0	Bacteria	Proteobacteria	Alphaproteobacteria	Sphingomonadales	Sphingomonadaceae	Novosphingobium
OTU_593	7	10	10	7	16	9	1	0	0	0	0	0	0	0	0	0	0	0	0	0	0	0	Bacteria	Latescibacteria	unidentified_Latescibacteria	Latescibacterales	Latescibacteraceae
OTU_594	9	4	6	2	3	16	2	8	1	2	0	7	2	0	1	0	0	0	0	0	0	0	Bacteria	unidentified_Bacteria	unidentified_Bacteria	Micromonosporales	Micromonosporaceae
OTU_595	0	0	2	0	1	1	1	0	0	0	0	0	0	1	12	6	10	12	17	6	10	7	Bacteria	Proteobacteria	Gammaproteobacteria	Burkholderiales	Comamonadaceae	Acidovorax
OTU_596	6	1	6	6	9	8	2	1	1	1	1	2	1	0	0	0	0	0	0	0	0	0	Bacteria	unidentified_Bacteria	unidentified_Bacteria	Gemmatales	Gemmataceae
OTU_597	4	5	7	4	4	4	3	1	3	1	1	1	7	5	0	0	0	0	0	0	0	0	Bacteria	Proteobacteria	Gammaproteobacteria	Pseudomonadales	Pseudomonadaceae	Pseudomonas	Pseudomonas_oryzae
OTU_598	0	1	1	1	0	1	0	0	0	0	0	3	0	0	8	4	21	5	6	3	27	7	Bacteria	Myxococcota	Polyangia	Polyangiales	BIrii41
OTU_599	9	6	8	10	4	11	0	1	0	0	1	0	0	0	0	0	0	0	0	0	0	0	Bacteria	Chloroflexi	JG30-KF-CM66
OTU_600	5	7	3	0	0	0	1	5	6	2	2	3	4	7	0	0	0	0	2	2	1	2	Bacteria	Proteobacteria	Gammaproteobacteria	Enterobacterales
OTU_601	5	5	3	7	6	10	2	3	0	2	5	1	3	1	0	0	0	1	0	0	0	0	Bacteria
OTU_602	0	0	0	6	1	1	0	1	1	7	6	1	4	3	2	6	1	1	7	8	0	2	Bacteria	Proteobacteria	Gammaproteobacteria	Enterobacterales	Alteromonadaceae	Rheinheimera
OTU_603	4	4	5	3	2	9	4	2	2	2	1	2	2	1	0	0	0	0	0	0	0	0	Bacteria	Proteobacteria	Gammaproteobacteria	Burkholderiales	B1-7BS
OTU_604	2	3	3	16	13	9	0	1	0	0	0	4	1	1	0	0	0	0	0	0	0	0	Bacteria	Myxococcota	Polyangia	Nannocystales	Nannocystaceae
OTU_605	3	6	8	3	4	4	2	1	2	2	2	4	2	3	0	0	2	0	0	0	0	0	Bacteria	Bacteroidota	Bacteroidia	Cytophagales	Hymenobacteraceae	Adhaeribacter
OTU_606	6	7	9	5	2	5	0	1	0	0	1	0	1	0	0	0	0	0	0	1	0	0	Bacteria	Actinobacteria	unidentified_Actinobacteria	Micrococcales	Microbacteriaceae	Microbacterium
OTU_607	2	0	2	6	6	5	3	6	4	2	2	2	3	5	0	0	0	0	0	0	0	0	Bacteria	Proteobacteria	Gammaproteobacteria	Xanthomonadales	Xanthomonadaceae	Arenimonas
OTU_608	2	1	11	3	3	2	1	2	1	3	2	3	3	2	0	0	1	0	0	0	0	1	Bacteria	Proteobacteria	Gammaproteobacteria	Xanthomonadales	Xanthomonadaceae	Lysobacter
OTU_609	0	1	3	13	0	0	0	0	1	0	4	4	4	5	4	0	0	0	0	0	0	1	Bacteria	Proteobacteria	Gammaproteobacteria	Burkholderiales	Methylophilaceae	Methylotenera
OTU_610	0	0	0	3	4	2	3	6	1	2	3	2	4	1	0	0	0	0	0	0	0	0	Bacteria	Chloroflexi	TK10
OTU_611	3	3	3	11	11	13	3	0	1	3	0	0	2	0	10	12	3	15	4	9	1	13	Bacteria	Bacteroidota	Bacteroidia	Cytophagales	Microscillaceae	Ohtaekwangia
OTU_612	2	0	0	0	0	0	1	7	6	5	1	1	2	4	3	0	6	12	0	1	2	0	Bacteria	Proteobacteria	Alphaproteobacteria	Rhizobiales	Kaistiaceae	Kaistia
OTU_613	4	4	6	4	11	6	2	2	2	1	0	0	1	0	0	0	0	0	0	0	2	0	Bacteria	Planctomycetota	vadinHA49
OTU_614	12	20	26	0	0	0	0	0	2	0	0	2	0	0	0	1	0	0	1	0	0	0	Bacteria	Proteobacteria	Gammaproteobacteria	Xanthomonadales	Rhodanobacteraceae	Dyella
OTU_615	3	2	3	2	2	3	3	2	2	4	2	5	2	3	0	1	0	0	0	0	0	1	Bacteria	Proteobacteria	Gammaproteobacteria	Burkholderiales	Comamonadaceae	Caenimonas
OTU_616	7	6	10	8	4	8	1	1	0	0	0	0	0	0	0	0	0	0	0	0	0	0	Bacteria	Acidobacteriota	Holophagae	Subgroup_7
OTU_617	0	0	0	0	0	0	0	0	0	0	0	0	0	0	0	0	0	0	0	0	0	3	Bacteria	Proteobacteria	Gammaproteobacteria	Burkholderiales	Oxalobacteraceae
OTU_618	0	0	0	0	0	0	1	0	0	0	0	0	0	0	0	0	0	0	0	0	0	0	Bacteria	Proteobacteria	Gammaproteobacteria	Burkholderiales	Oxalobacteraceae	Massilia
OTU_619	0	0	1	2	2	1	0	2	1	2	0	2	0	0	2	15	17	10	1	1	1	5	Bacteria	Proteobacteria	Alphaproteobacteria	Rhizobiales	Xanthobacteraceae	Pseudorhodoplanes
OTU_620	12	10	21	12	8	5	1	0	0	0	0	0	0	0	0	0	0	0	0	0	0	0	Bacteria	unidentified_Bacteria	unidentified_Bacteria	Gemmatimonadales	Gemmatimonadaceae
OTU_621	0	2	0	4	0	1	6	8	6	4	2	0	3	3	0	3	1	0	0	0	0	5	Bacteria	Bdellovibrionota	Bdellovibrionia	Bacteriovoracales	Bacteriovoracaceae	Peredibacter	Bacteriovorax_sp_EPC3
OTU_622	0	0	0	0	0	0	0	0	1	0	0	0	0	0	1	0	0	0	0	0	0	0	Bacteria	Proteobacteria	Gammaproteobacteria	Burkholderiales	Oxalobacteraceae	Noviherbaspirillum
OTU_623	8	5	10	6	6	6	1	1	0	1	0	1	2	0	0	0	0	0	0	0	0	0	Bacteria	Verrucomicrobiota	Verrucomicrobiae	Pedosphaerales	Pedosphaeraceae
OTU_624	3	3	3	6	13	5	4	1	2	3	3	0	3	0	0	0	0	0	0	0	0	0	Bacteria	Nitrospirota	Nitrospira	Nitrospirales	Nitrospiraceae
OTU_625	10	6	13	6	19	9	0	1	1	0	0	0	2	0	0	0	0	0	0	0	0	0	Bacteria	Proteobacteria	Gammaproteobacteria	Salinisphaerales	Solimonadaceae	Polycyclovorans
OTU_626	1	1	2	0	0	0	34	1	0	0	0	0	0	0	0	0	0	0	0	0	0	0	Bacteria	Bacteroidota	Bacteroidia	Flavobacteriales	Weeksellaceae	Chryseobacterium
OTU_627	10	6	6	5	11	8	0	0	0	0	0	0	1	1	0	0	0	0	0	0	0	0	Bacteria	NB1-j
OTU_628	1	2	1	11	4	5	2	3	0	3	3	1	2	1	0	0	0	0	0	0	0	1	Bacteria	Proteobacteria	Gammaproteobacteria	Burkholderiales	Nitrosomonadaceae	MND1
OTU_629	8	4	5	6	4	4	5	4	3	1	5	3	2	2	3	0	1	0	0	0	0	0	Bacteria	Proteobacteria	Gammaproteobacteria	Burkholderiales	Nitrosomonadaceae	Ellin6067
OTU_630	1	3	39	0	0	1	0	0	0	0	0	0	0	0	0	0	0	0	0	0	0	0	Bacteria	Planctomycetota	vadinHA49
OTU_631	0	0	0	0	0	0	1	1	0	0	0	1	0	0	3	13	17	9	1	7	3	4	Bacteria
OTU_632	7	9	9	5	6	8	5	6	3	2	4	4	4	5	0	7	0	3	3	2	2	1	Bacteria	Proteobacteria	Gammaproteobacteria	Steroidobacterales	Steroidobacteraceae	Steroidobacter
OTU_633	1	2	2	9	27	10	0	0	0	1	0	0	1	2	0	0	0	1	0	0	0	0	Bacteria	Myxococcota	Polyangia	Polyangiales	Polyangiaceae	Polyangium
OTU_634	0	0	0	2	14	0	1	12	0	0	0	2	0	1	6	0	3	0	3	4	0	0	Bacteria	Bacteroidota	Bacteroidia	Flavobacteriales	Flavobacteriaceae	Flavobacterium
OTU_635	0	0	0	2	0	5	1	5	1	6	4	2	4	4	0	0	0	0	0	0	0	0	Bacteria	Proteobacteria	Alphaproteobacteria	Sphingomonadales	Sphingomonadaceae	Sphingomonas
OTU_636	9	4	8	7	5	6	0	2	0	0	1	0	0	0	0	0	0	0	0	0	0	0	Bacteria	unidentified_Bacteria	Bacteroidia	Chitinophagales	Saprospiraceae
OTU_637	7	6	12	14	12	12	0	0	0	1	0	1	0	1	0	0	0	0	0	0	0	0	Bacteria	Verrucomicrobiota	Verrucomicrobiae	Pedosphaerales	Pedosphaeraceae
OTU_638	2	2	2	5	5	9	3	4	1	3	1	1	1	0	0	0	0	4	0	0	0	0	Bacteria	Proteobacteria	Gammaproteobacteria	Burkholderiales	TRA3-20
OTU_639	9	4	5	5	9	6	0	0	0	0	0	0	0	0	0	0	0	0	0	0	0	0	Bacteria	Acidobacteriota	Subgroup_5
OTU_640	0	0	0	0	0	0	0	0	0	0	1	0	0	0	4	5	5	9	3	2	4	9	Bacteria
OTU_641	4	7	8	4	3	6	2	0	2	0	2	2	1	0	0	0	0	0	0	0	0	0	Bacteria	Proteobacteria	Alphaproteobacteria	Sphingomonadales	Sphingomonadaceae	Sphingomonas
OTU_642	8	7	9	8	6	5	2	7	1	3	3	3	3	0	0	0	0	1	0	0	0	1	Bacteria	Proteobacteria	Alphaproteobacteria	Sphingomonadales	Sphingomonadaceae	Ellin6055
OTU_643	0	1	0	1	1	0	0	8	2	6	0	0	2	16	0	0	0	0	0	0	3	0	Bacteria	Proteobacteria	Alphaproteobacteria	Sphingomonadales	Sphingomonadaceae	Sphingomonas
OTU_644	0	0	0	3	1	2	5	2	1	6	6	1	3	1	1	0	0	0	0	0	0	0	Bacteria	Proteobacteria	Alphaproteobacteria	Rickettsiales	SM2D12
OTU_645	2	0	3	2	0	7	2	3	5	0	2	0	0	2	1	5	0	0	3	4	0	0	Bacteria	unidentified_Bacteria	Bacteroidia	Cytophagales	Microscillaceae
OTU_646	15	10	15	23	22	21	2	7	6	6	9	6	6	8	2	4	9	17	6	9	7	5	Bacteria	Proteobacteria	Alphaproteobacteria	Dongiales	Dongiaceae	Dongia
OTU_647	8	5	11	7	3	7	2	0	0	0	0	2	0	0	0	0	0	0	0	0	0	0	Bacteria	Proteobacteria	Alphaproteobacteria	Sphingomonadales	Sphingomonadaceae	Sphingomonas
OTU_648	0	0	0	0	1	2	0	0	0	2	1	5	2	4	8	15	19	7	17	14	7	9	Bacteria	Verrucomicrobiota	Verrucomicrobiae	Verrucomicrobiales	Rubritaleaceae	Luteolibacter
OTU_649	1	0	2	7	6	6	3	3	1	1	3	2	0	1	0	0	0	0	0	0	0	0	Bacteria	Planctomycetota	vadinHA49
OTU_650	0	0	0	0	0	1	0	0	0	2	0	0	0	0	2	3	12	14	11	8	7	2	Bacteria	Planctomycetes	unidentified_Planctomycetes	Pirellulales	Pirellulaceae	Pir4_lineage	Planctomycetes_bacterium
OTU_651	4	4	8	5	7	2	3	1	1	0	0	0	1	1	0	0	0	0	0	0	0	0	Bacteria	Proteobacteria	Alphaproteobacteria	Sphingomonadales	Sphingomonadaceae	Sphingomonas
OTU_652	0	0	0	1	0	1	0	0	0	1	6	3	5	1	1	3	1	1	11	1	2	1	Bacteria	Proteobacteria	Gammaproteobacteria	Enterobacterales	Alteromonadaceae	Rheinheimera
OTU_653	2	3	1	2	2	0	2	0	1	2	5	6	3	3	0	2	0	0	1	2	3	0	Bacteria	Proteobacteria	Gammaproteobacteria	Burkholderiales	Comamonadaceae
OTU_654	7	9	10	3	6	9	5	5	2	3	2	3	4	1	0	0	0	0	0	0	0	0	Bacteria
OTU_655	2	1	2	3	4	2	2	3	1	1	2	3	2	2	1	3	0	2	2	1	0	1	Bacteria	unidentified_Bacteria	Alphaproteobacteria	Rhizobiales	Xanthobacteraceae	unidentified_Xanthobacteraceae
OTU_656	2	1	8	16	5	8	0	0	1	0	1	1	1	1	1	0	0	0	1	0	1	1	Bacteria	Bacteroidota	Bacteroidia	Sphingobacteriales	env.OPS_17
OTU_657	8	4	6	6	7	6	0	0	1	0	1	1	1	0	2	0	0	0	0	0	0	0	Bacteria	Proteobacteria	Alphaproteobacteria	Sphingomonadales	Sphingomonadaceae	Sphingomonas
OTU_658	8	9	6	7	2	1	0	0	0	0	0	0	0	0	0	0	0	0	0	0	0	0	Bacteria	Planctomycetota	Phycisphaerae	Tepidisphaerales	WD2101_soil_group
OTU_659	0	0	0	9	1	0	0	4	1	7	2	4	10	0	0	0	0	0	0	0	3	2	Bacteria	Proteobacteria	Gammaproteobacteria	Burkholderiales	Oxalobacteraceae	Massilia
OTU_660	4	3	6	2	5	8	2	2	1	2	1	0	1	0	5	1	4	14	0	2	0	1	Bacteria	Proteobacteria	Gammaproteobacteria	unidentified_Gammaproteobacteria	unidentified_Gammaproteobacteria	Acidibacter
OTU_661	2	3	6	10	17	12	1	2	2	3	1	1	2	1	2	0	0	0	0	0	0	0	Bacteria	unidentified_Bacteria	Alphaproteobacteria	Rhizobiales	Xanthobacteraceae
OTU_662	1	2	1	6	12	8	1	0	1	0	1	0	1	0	0	0	0	1	0	0	0	1	Bacteria	Bacteroidota	Bacteroidia	Sphingobacteriales	env.OPS_17
OTU_663	0	0	0	0	0	0	0	0	0	0	0	1	0	0	3	7	21	10	3	3	9	5	Bacteria	Bdellovibrionota	Oligoflexia	Silvanigrellales	Silvanigrellaceae	Silvanigrella
OTU_664	10	9	11	3	11	10	2	2	0	0	0	0	1	1	0	0	0	0	0	0	0	0	Bacteria	Proteobacteria	Gammaproteobacteria	PLTA13
OTU_665	1	0	4	3	12	3	1	1	1	4	3	1	3	4	2	0	0	0	3	0	0	0	Bacteria	Proteobacteria	Alphaproteobacteria	Sphingomonadales	Sphingomonadaceae	Sphingomonas	Sphingomonas_koreensis
OTU_666	5	2	3	7	9	10	0	0	0	0	0	0	0	0	0	0	0	0	0	0	0	0	Bacteria	Verrucomicrobiota	Verrucomicrobiae	Pedosphaerales	Pedosphaeraceae
OTU_667	0	0	0	0	0	3	1	2	3	2	0	0	2	2	1	7	5	5	4	3	0	3	Bacteria	Bacteroidota	Bacteroidia	Cytophagales	Microscillaceae
OTU_668	0	0	0	3	5	6	3	4	3	4	2	3	4	4	5	4	9	4	1	0	2	0	Bacteria	Proteobacteria	Alphaproteobacteria	Rhizobiales	Devosiaceae	Devosia
OTU_669	10	7	11	4	5	3	2	2	0	0	2	2	1	0	0	0	0	0	0	0	0	0	Bacteria	MBNT15
OTU_670	2	1	4	5	7	6	4	7	3	6	3	7	7	4	1	1	0	1	0	5	1	1	Bacteria	Proteobacteria	Alphaproteobacteria	Sphingomonadales	Sphingomonadaceae
OTU_671	5	3	5	2	1	9	1	2	1	1	2	0	1	0	0	0	0	0	0	0	0	0	Bacteria	unidentified_Bacteria	Acidimicrobiia	Actinomarinales
OTU_672	0	0	0	0	1	0	0	0	0	0	1	0	0	0	0	0	0	0	0	0	0	0	Bacteria	unidentified_Bacteria	Vicinamibacteria	Vicinamibacterales
OTU_673	6	0	3	3	4	5	3	4	8	4	4	3	2	1	0	0	5	0	0	2	0	0	Bacteria	Planctomycetota	vadinHA49
OTU_674	0	0	0	2	4	1	7	5	3	2	6	4	4	1	7	13	8	7	12	9	9	8	Bacteria	Planctomycetes	unidentified_Planctomycetes	Planctomycetales	Schlesneriaceae	Planctopirus
OTU_675	0	0	0	1	0	0	0	0	0	0	1	2	0	0	0	0	0	0	0	0	0	0	Bacteria	unidentified_Bacteria	Vicinamibacteria	Vicinamibacterales
OTU_676	1	3	4	18	8	5	3	2	5	3	1	3	2	1	1	0	0	0	1	4	0	0	Bacteria	Verrucomicrobiota	Verrucomicrobiae	Pedosphaerales	Pedosphaeraceae	Ellin517
OTU_677	0	0	0	0	7	0	0	0	0	0	0	0	0	2	6	13	9	23	2	12	10	4	Bacteria	Verrucomicrobiota	Verrucomicrobiae	Opitutales	Opitutaceae	Opitutus
OTU_678	2	0	0	0	41	0	0	0	0	0	0	0	0	0	0	0	0	2	0	0	0	0	Bacteria	Proteobacteria	Gammaproteobacteria	Burkholderiales	Rhodocyclaceae	Uliginosibacterium
OTU_679	2	0	1	0	0	0	0	1	1	0	1	0	2	3	0	0	0	0	0	1	0	2	Bacteria	Proteobacteria	Gammaproteobacteria	Burkholderiales	Oxalobacteraceae	Massilia
OTU_680	0	0	0	0	0	0	0	0	0	0	0	0	1	0	1	0	0	0	0	0	0	0	Bacteria	Proteobacteria	Gammaproteobacteria	Burkholderiales	Comamonadaceae	Rhizobacter
OTU_681	0	0	0	6	2	6	4	4	6	2	3	3	3	2	0	0	0	0	0	5	0	0	Bacteria	Proteobacteria	Alphaproteobacteria	Caulobacterales	Caulobacteraceae	Phenylobacterium
OTU_682	1	2	3	8	6	7	4	3	0	0	3	2	3	2	0	2	0	0	0	0	0	0	Bacteria	unidentified_Bacteria	Alphaproteobacteria	Rhizobiales	Xanthobacteraceae
OTU_683	3	7	4	15	16	13	2	2	2	1	1	1	1	2	0	0	0	0	0	0	0	0	Bacteria	Proteobacteria	Gammaproteobacteria	Burkholderiales	B1-7BS
OTU_684	0	1	2	1	0	2	2	4	0	2	3	3	5	2	3	0	1	0	1	0	2	0	Bacteria	Proteobacteria	Alphaproteobacteria	Rhizobiales	Beijerinckiaceae	alphaI_cluster
OTU_685	6	8	11	13	5	8	0	0	1	0	1	3	1	1	0	0	0	0	0	0	0	0	Bacteria
OTU_686	7	7	9	7	8	13	0	1	0	0	0	0	0	0	0	0	0	0	0	0	0	0	Bacteria	Acidobacteriota	Subgroup_22
OTU_687	1	1	3	10	13	13	4	6	3	4	7	2	6	3	0	0	1	0	0	0	0	0	Bacteria	unidentified_Bacteria	Alphaproteobacteria	Azospirillales
OTU_688	7	6	7	3	9	7	0	0	0	0	1	0	0	0	0	0	0	0	0	0	0	0	Bacteria	Acidobacteriota	Subgroup_22
OTU_689	2	1	3	1	2	4	2	4	0	2	1	1	3	1	0	0	0	0	0	4	0	2	Bacteria	Proteobacteria	Gammaproteobacteria	Burkholderiales	Comamonadaceae	Methylibium
OTU_690	5	7	5	1	10	2	1	2	0	0	0	1	0	0	0	0	0	0	0	0	0	0	Bacteria	Desulfobacterota	Desulfuromonadia	Desulfuromonadales	Desulfuromonadaceae
OTU_691	10	17	17	10	5	7	0	0	0	1	0	0	0	0	0	0	0	0	0	0	0	0	Bacteria	unidentified_Bacteria	unidentified_Bacteria	Gemmatimonadales	Gemmatimonadaceae
OTU_692	5	1	2	21	8	2	0	0	0	0	0	0	0	0	0	0	0	0	0	0	0	0	Bacteria	Gemmatimonadota	Longimicrobia	Longimicrobiales	Longimicrobiaceae	YC-ZSS-LKJ147
OTU_693	1	0	0	2	1	0	0	0	0	2	3	5	6	6	0	0	0	0	1	1	2	0	Bacteria	Proteobacteria	Gammaproteobacteria	Pseudomonadales	Pseudomonadaceae	Pseudomonas
OTU_694	7	7	26	10	5	4	2	3	0	1	1	0	1	1	0	0	0	0	0	0	0	0	Bacteria	Bacteroidota	Bacteroidia	Flavobacteriales	Flavobacteriaceae	Flavobacterium
OTU_695	0	0	0	0	0	0	0	1	0	0	0	0	0	0	0	0	0	0	0	0	0	0	Bacteria	unidentified_Bacteria	Vicinamibacteria	Vicinamibacterales
OTU_696	2	0	2	4	5	4	3	4	6	2	3	4	3	2	1	4	0	3	0	2	3	1	Bacteria	Planctomycetes	unidentified_Planctomycetes	Pirellulales	Pirellulaceae	Pirellula
OTU_697	7	4	10	7	4	5	0	0	0	0	0	0	0	0	0	0	0	0	0	0	0	0	Bacteria	Bacteroidota	Rhodothermia	Rhodothermales	Rhodothermaceae
OTU_698	2	1	0	1	1	2	0	0	0	5	1	2	3	3	0	0	3	0	5	4	11	1	Bacteria	Proteobacteria	Alphaproteobacteria	Caulobacterales	Caulobacteraceae	Brevundimonas
OTU_699	0	0	0	2	1	1	3	2	9	2	1	0	0	3	9	0	0	1	1	0	0	1	Bacteria	Proteobacteria	Alphaproteobacteria	Caulobacterales	Caulobacteraceae	Phenylobacterium
OTU_700	0	0	0	0	0	0	0	0	0	0	0	0	0	0	0	0	0	0	0	0	0	0	Bacteria	Bacteroidota	Bacteroidia	Chitinophagales	Chitinophagaceae
OTU_701	8	6	10	8	6	4	0	0	0	0	0	0	1	0	0	0	0	0	0	0	0	0	Bacteria	unidentified_Bacteria	unidentified_Bacteria	Gemmatimonadales	Gemmatimonadaceae
OTU_702	8	7	14	0	0	0	0	0	0	0	0	0	0	0	1	0	0	4	0	0	0	0	Bacteria	Firmicutes	Bacilli	Bacillales	Bacillaceae	Bacillus	Bacillus_mycoides
OTU_703	5	4	7	8	8	2	2	0	0	0	1	0	0	0	0	0	0	0	0	0	0	0	Bacteria	Proteobacteria	Gammaproteobacteria	Burkholderiales	TRA3-20
OTU_704	3	6	5	2	0	2	2	5	2	4	10	5	6	4	0	3	5	1	0	2	3	0	Bacteria	Proteobacteria	Alphaproteobacteria	Rhizobiales	Beijerinckiaceae	Microvirga
OTU_705	2	2	2	0	1	2	1	2	1	5	3	2	2	5	0	0	3	2	0	3	2	0	Bacteria	Actinobacteria	unidentified_Actinobacteria	Micrococcales	Microbacteriaceae	Microbacterium
OTU_706	0	1	0	1	10	11	3	1	1	2	0	0	0	0	0	2	0	0	0	3	0	0	Bacteria	Proteobacteria	Gammaproteobacteria	Pseudomonadales	Halomonadaceae	Halomonas
OTU_707	2	2	3	5	2	6	1	3	3	2	2	4	3	4	0	0	2	0	0	1	0	0	Bacteria	Proteobacteria	Alphaproteobacteria	Caulobacterales	Caulobacteraceae	Phenylobacterium
OTU_708	2	5	6	6	5	7	2	3	0	0	2	1	3	0	0	0	4	0	0	0	0	0	Bacteria
OTU_709	0	0	0	2	1	5	0	1	2	3	2	2	0	22	0	0	1	0	0	1	3	0	Bacteria	Proteobacteria	Alphaproteobacteria	Caulobacterales	Caulobacteraceae	Caulobacter
OTU_710	1	2	2	6	9	6	2	3	3	1	2	0	2	1	0	1	0	1	0	2	0	0	Bacteria	unidentified_Bacteria	Alphaproteobacteria
OTU_711	1	1	0	7	0	14	1	2	0	0	2	1	0	1	0	1	0	0	0	1	0	4	Bacteria	Proteobacteria	Gammaproteobacteria	Pseudomonadales	Cellvibrionaceae	Cellvibrio
OTU_712	2	0	0	0	0	0	0	0	0	0	0	0	0	0	0	0	0	0	0	0	0	0	Bacteria	unidentified_Bacteria	Vicinamibacteria	Vicinamibacterales
OTU_713	2	1	1	1	0	1	2	6	2	7	4	4	3	1	0	0	2	0	0	0	0	0	Bacteria	Actinobacteriota	Thermoleophilia	Solirubrobacterales	Solirubrobacteraceae	Solirubrobacter
OTU_714	4	4	4	12	17	12	0	0	0	0	1	0	0	0	0	0	0	0	0	0	0	0	Bacteria	unidentified_Bacteria	Verrucomicrobiae	Pedosphaerales	Pedosphaeraceae
OTU_715	0	0	2	0	0	1	1	1	0	3	1	1	2	3	6	4	14	8	3	2	3	3	Bacteria	Proteobacteria	Alphaproteobacteria	Rhizobiales	Rhizobiaceae
OTU_716	0	0	0	3	1	0	2	3	4	0	2	1	2	0	3	0	10	5	3	5	4	2	Bacteria	Planctomycetes	unidentified_Planctomycetes	Pirellulales	Pirellulaceae	Pirellula
OTU_717	2	6	7	9	3	10	2	1	0	2	1	1	1	1	0	0	0	0	0	0	0	0	Bacteria	Chloroflexi	JG30-KF-CM66
OTU_718	0	0	1	0	1	0	6	2	2	4	5	5	3	4	0	0	0	0	0	0	0	0	Bacteria	Chloroflexi	Anaerolineae	RBG-13-54-9
OTU_719	5	4	9	4	6	3	0	0	0	0	0	0	0	0	0	0	0	0	0	0	0	0	Bacteria	Acidobacteriota	Subgroup_22
OTU_720	0	0	0	6	11	4	3	7	7	1	2	4	2	4	0	0	6	0	0	0	0	0	Bacteria	unidentified_Bacteria	Alphaproteobacteria	Caulobacterales	Caulobacteraceae
OTU_721	0	1	0	0	0	1	0	0	0	0	0	0	0	0	0	0	0	0	0	0	0	0	Bacteria	unidentified_Bacteria	Vicinamibacteria	Vicinamibacterales
OTU_722	5	0	3	3	1	5	0	0	2	0	1	2	3	0	1	1	2	1	2	0	4	1	Bacteria	Myxococcota	Polyangia	Nannocystales	Nannocystaceae	Nannocystis
OTU_723	8	6	7	7	7	4	3	3	2	4	2	1	1	1	0	0	0	0	0	0	0	0	Bacteria	Proteobacteria	Gammaproteobacteria	Burkholderiales	SC-I-84
OTU_724	0	0	1	7	10	3	3	3	1	4	1	1	0	0	0	0	0	0	0	0	0	0	Bacteria	Verrucomicrobiota	Verrucomicrobiae	Pedosphaerales	Pedosphaeraceae
OTU_725	2	1	1	4	6	6	4	1	2	1	0	4	5	1	0	1	0	0	0	0	1	0	Bacteria
OTU_726	0	0	0	1	0	0	1	1	3	1	2	1	1	2	4	3	6	3	6	3	6	7	Bacteria	Proteobacteria	Alphaproteobacteria	Rhizobiales	Rhizobiaceae	Allorhizobium-Neorhizobium-Pararhizobium-Rhizobium
OTU_727	0	0	0	0	1	0	0	1	1	5	1	0	3	1	4	5	7	9	1	4	5	3	Bacteria	Proteobacteria	Alphaproteobacteria	Rhizobiales	Rhizobiaceae	Mesorhizobium
OTU_728	11	9	11	2	6	11	3	5	1	1	5	1	1	3	0	0	1	1	1	0	1	2	Bacteria	Actinobacteriota	Thermoleophilia	Gaiellales	Gaiellaceae	Gaiella
OTU_729	0	2	1	1	3	1	3	3	2	2	3	2	2	4	1	0	0	2	0	0	0	0	Bacteria	Proteobacteria	Alphaproteobacteria	Sphingomonadales	Sphingomonadaceae	Altererythrobacter
OTU_730	0	0	0	0	0	0	0	3	1	2	1	2	3	2	6	8	3	7	2	2	0	2	Bacteria	Proteobacteria	Alphaproteobacteria	Rhizobiales	Rhizobiaceae	Allorhizobium-Neorhizobium-Pararhizobium-Rhizobium
OTU_731	0	1	2	0	3	0	1	2	0	0	15	2	5	1	0	8	0	0	0	1	3	0	Bacteria	Bacteroidota	Bacteroidia	Flavobacteriales	Flavobacteriaceae	Flavobacterium	Flavobacterium_johnsoniae
OTU_732	2	1	2	7	8	8	0	0	0	0	1	0	0	0	0	0	0	0	0	0	0	0	Bacteria
OTU_733	3	4	4	9	15	4	0	0	0	0	0	1	0	0	0	0	0	0	0	0	0	0	Bacteria	Acidobacteriota	Thermoanaerobaculia	Thermoanaerobaculales	Thermoanaerobaculaceae	Subgroup_10
OTU_734	1	0	0	3	5	3	4	5	6	2	1	0	1	4	1	2	0	2	0	0	0	0	Bacteria	Proteobacteria	Alphaproteobacteria	Reyranellales	Reyranellaceae	Reyranella
OTU_735	9	4	7	5	5	10	0	0	0	0	0	0	0	0	0	0	0	0	0	0	0	0	Bacteria	Planctomycetota	Pla3_lineage
OTU_736	11	7	16	0	3	1	0	0	0	0	0	0	0	0	0	0	0	0	0	0	0	0	Bacteria	unidentified_Bacteria	unidentified_Bacteria	Gemmatimonadales	Gemmatimonadaceae
OTU_738	1	1	2	2	0	1	0	1	0	1	3	7	6	3	0	2	4	0	0	0	2	2	Bacteria	Proteobacteria	Gammaproteobacteria	Burkholderiales	Chromobacteriaceae	Vogesella
OTU_739	3	1	1	7	11	5	0	1	0	1	0	0	0	1	8	3	6	1	2	1	4	2	Bacteria	Myxococcota	Polyangia	Polyangiales	BIrii41
OTU_740	1	1	6	5	11	8	0	0	0	0	0	0	0	0	0	0	0	0	0	0	0	0	Bacteria	Kapabacteria	unidentified_Kapabacteria	Kapabacteriales
OTU_741	8	4	6	4	4	3	1	1	0	0	0	0	1	1	0	0	0	0	0	0	0	0	Bacteria	Actinobacteria	unidentified_Actinobacteria	0319-7L14
OTU_742	4	8	9	6	2	4	0	0	0	0	0	0	0	0	0	2	0	0	0	0	0	0	Bacteria	Gemmatimonadota	Longimicrobia	Longimicrobiales	Longimicrobiaceae
OTU_743	0	0	0	0	0	0	2	1	0	1	1	5	1	2	0	0	3	0	0	0	0	1	Bacteria	Proteobacteria	Gammaproteobacteria	Burkholderiales	Oxalobacteraceae	Massilia	Massilia_varians
OTU_744	2	3	3	0	0	0	0	5	2	2	3	1	3	6	0	0	0	0	0	1	2	2	Bacteria	Proteobacteria	Gammaproteobacteria	Enterobacterales	Enterobacteriaceae	Pseudocitrobacter	Enterobacteriaceae_bacterium_strain_FGI_57
OTU_745	0	0	3	0	0	1	3	0	1	1	3	0	0	1	0	5	2	2	7	4	0	3	Bacteria	unidentified_Bacteria	Chloroflexia	Chloroflexales	Roseiflexaceae
OTU_746	1	0	0	0	0	0	0	0	28	1	0	0	0	0	0	0	0	0	0	0	0	0	Bacteria	Chloroflexi	Chloroflexia	Chloroflexales
OTU_747	35	55	19	8	3	7	90	86	80	67	39	45	45	46	29	27	41	44	48	41	83	43	Bacteria	Proteobacteria	Gammaproteobacteria	Burkholderiales	Oxalobacteraceae
OTU_748	3	5	4	8	9	11	4	3	3	2	2	2	2	0	0	0	0	0	0	0	0	0	Bacteria	Planctomycetes	unidentified_Planctomycetes	Pirellulales	Pirellulaceae	Pirellula
OTU_749	3	2	3	3	1	4	2	7	0	3	1	3	2	1	0	0	0	0	0	0	0	0	Bacteria	Proteobacteria	Gammaproteobacteria	Burkholderiales	SC-I-84
OTU_750	0	0	0	0	1	2	1	0	2	7	1	0	2	3	0	2	0	5	3	3	2	1	Bacteria	Proteobacteria	Alphaproteobacteria	Rhizobiales	Devosiaceae	Devosia
OTU_751	5	6	6	7	3	4	2	3	0	2	0	1	3	2	0	0	0	0	1	0	0	0	Bacteria	Bacteroidota	Bacteroidia	Chitinophagales	Chitinophagaceae	Dinghuibacter
OTU_752	0	24	0	0	0	0	0	0	0	0	0	0	0	0	0	0	0	0	0	0	0	0	Bacteria	Bacteroidota	Bacteroidia	Flavobacteriales	Flavobacteriaceae	Flavobacterium
OTU_753	2	1	2	5	5	4	3	2	0	2	2	0	0	0	0	0	2	1	0	0	0	1	Bacteria	Proteobacteria	Alphaproteobacteria	Sphingomonadales	Sphingomonadaceae	Altererythrobacter
OTU_754	3	4	2	12	5	6	0	0	0	3	0	2	0	0	0	0	0	0	0	0	0	0	Bacteria	Proteobacteria	Gammaproteobacteria
OTU_755	0	0	0	3	2	1	6	10	5	4	1	2	1	1	1	0	0	1	0	1	0	0	Bacteria
OTU_756	5	4	9	2	3	6	0	0	0	0	2	0	0	0	0	0	0	0	0	0	0	0	Bacteria	unidentified_Bacteria	Desulfuromonadia	Geobacterales	Geobacteraceae
OTU_757	2	2	2	2	5	2	3	5	3	0	2	1	1	2	0	0	0	0	1	0	0	0	Bacteria	Verrucomicrobiota	Verrucomicrobiae	Chthoniobacterales	Chthoniobacteraceae	Chthoniobacter
OTU_758	7	4	5	8	8	9	2	0	0	0	0	1	0	0	0	0	0	0	0	0	0	0	Bacteria	unidentified_Bacteria	unidentified_Bacteria	Gemmatimonadales	Gemmatimonadaceae
OTU_759	2	1	0	5	4	10	1	4	1	1	1	2	1	1	0	0	0	0	0	0	1	0	Bacteria	Chloroflexi	TK10
OTU_760	1	1	1	9	5	7	0	1	1	2	1	4	1	0	0	0	0	0	0	0	0	0	Bacteria	Bacteroidota	Bacteroidia	Chitinophagales	Chitinophagaceae
OTU_761	16	5	14	0	0	0	0	0	0	0	0	0	0	0	0	0	0	0	0	0	0	0	Bacteria	Proteobacteria	Gammaproteobacteria	Burkholderiales	Burkholderiaceae	Burkholderia-Caballeronia-Paraburkholderia
OTU_762	1	3	3	6	6	8	3	2	0	0	0	0	1	0	0	0	0	0	0	0	0	0	Bacteria	Acidobacteriota	Acidobacteriae	Bryobacterales	Bryobacteraceae	Bryobacter
OTU_763	8	3	5	3	0	2	0	0	0	1	1	0	1	2	0	0	0	0	0	0	0	0	Bacteria	Planctomycetota	Phycisphaerae	Phycisphaerales	Phycisphaeraceae	SM1A02
OTU_765	7	6	5	6	7	8	2	2	0	0	0	1	0	0	0	0	0	0	0	0	0	0	Bacteria	Acidobacteriota	Subgroup_5
OTU_766	0	1	0	1	0	2	0	0	0	2	2	3	1	0	0	5	7	1	4	3	1	14	Bacteria	Bacteroidota	Bacteroidia	Flavobacteriales	Flavobacteriaceae	Flavobacterium
OTU_767	0	0	0	0	0	1	5	2	2	1	0	6	4	2	0	0	0	0	0	0	0	0	Bacteria	Proteobacteria	Gammaproteobacteria	Burkholderiales
OTU_768	0	0	0	0	0	0	1	6	0	3	2	1	0	1	0	2	4	7	2	3	6	6	Bacteria	Planctomycetes	unidentified_Planctomycetes	Pirellulales	Pirellulaceae	Pirellula
OTU_769	6	5	5	5	3	4	2	1	0	0	0	1	2	1	0	0	0	0	0	1	0	0	Bacteria	NB1-j
OTU_770	0	2	0	4	3	2	5	2	2	4	5	4	9	2	2	0	0	0	0	0	0	1	Bacteria	Proteobacteria	Gammaproteobacteria	Burkholderiales	Oxalobacteraceae	Noviherbaspirillum
OTU_771	6	2	3	6	3	18	3	2	1	2	1	1	1	3	0	0	0	0	0	0	0	0	Bacteria	Chloroflexi	TK10
OTU_772	7	7	6	7	4	3	0	0	0	0	0	0	0	0	0	0	0	0	0	0	0	0	Bacteria
OTU_773	5	4	6	3	4	6	1	0	0	1	0	0	0	0	0	0	0	0	0	0	0	0	Bacteria	Latescibacterota
OTU_774	0	0	0	0	0	1	0	0	0	0	0	0	0	0	0	0	0	0	0	0	0	0	Bacteria	Proteobacteria	Alphaproteobacteria	Sphingomonadales	Sphingomonadaceae	Ellin6055
OTU_775	1	2	2	1	1	0	7	3	8	4	2	2	1	5	2	1	0	2	4	1	0	1	Bacteria	Verrucomicrobiota	Verrucomicrobiae	Verrucomicrobiales	Verrucomicrobiaceae	Roseimicrobium	Roseimicrobium_gellanilyticum
OTU_776	14	4	10	6	13	16	0	3	1	0	0	0	0	0	0	0	0	0	0	0	0	0	Bacteria	Planctomycetota	OM190
OTU_777	4	5	5	4	0	2	3	1	0	2	5	2	1	4	0	0	0	0	0	0	0	0	Bacteria	Actinobacteria	unidentified_Actinobacteria	Micrococcales	Micrococcaceae	Arthrobacter	Arthrobacter_globiformis
OTU_778	0	0	0	1	0	0	0	0	0	0	0	1	1	0	3	3	0	2	0	2	1	2	Bacteria
OTU_779	9	8	4	20	6	6	0	1	0	0	1	0	0	0	0	0	0	0	0	0	0	0	Bacteria	Gemmatimonadetes	unidentified_Gemmatimonadetes	Gemmatimonadales	Gemmatimonadaceae	Gemmatimonas
OTU_780	24	13	24	32	38	37	12	9	7	5	5	8	5	3	0	1	1	1	1	1	0	1	Bacteria	Proteobacteria	Gammaproteobacteria	CCD24
OTU_781	1	0	1	1	0	3	2	4	0	2	7	2	3	2	0	1	0	2	0	0	0	0	Bacteria	Proteobacteria	Gammaproteobacteria	Burkholderiales	B1-7BS
OTU_782	5	2	6	6	7	7	6	13	1	2	4	5	3	2	0	0	0	0	0	0	0	0	Bacteria	MBNT15
OTU_783	12	8	10	16	15	18	1	1	4	0	0	2	1	2	0	0	0	1	0	0	0	0	Bacteria	Proteobacteria	Gammaproteobacteria	PLTA13
OTU_784	7	4	5	5	2	5	2	2	0	0	0	0	0	0	0	0	0	0	0	0	0	0	Bacteria	Armatimonadota	Chthonomonadetes	Chthonomonadales
OTU_785	2	1	2	2	4	6	2	2	0	0	2	1	0	0	0	0	0	0	0	0	0	0	Bacteria	unidentified_Bacteria	Vicinamibacteria	Vicinamibacterales
OTU_786	0	0	0	0	0	0	2	1	0	0	0	0	0	0	0	0	0	0	0	0	2	2	Bacteria
OTU_787	0	0	0	0	0	0	0	0	1	0	0	0	0	0	0	0	0	0	0	0	0	0	Bacteria	Proteobacteria	Alphaproteobacteria	Sphingomonadales	Sphingomonadaceae	Ellin6055
OTU_788	6	3	1	6	4	2	1	2	1	1	3	2	3	2	0	0	0	2	0	0	2	0	Bacteria	Proteobacteria	Gammaproteobacteria	Xanthomonadales	Rhodanobacteraceae	Ahniella
OTU_789	9	1	9	3	1	2	1	1	2	1	1	2	1	2	0	0	0	0	0	0	0	0	Bacteria	Proteobacteria	Alphaproteobacteria	Sphingomonadales	Sphingomonadaceae	Sphingomonas
OTU_791	4	5	4	0	1	2	3	3	0	2	3	2	2	2	0	0	2	0	0	0	0	2	Bacteria	Proteobacteria	Alphaproteobacteria	Rhizobiales	Beijerinckiaceae	Microvirga
OTU_792	4	3	2	5	11	3	1	1	0	0	0	0	0	1	0	0	0	0	0	0	0	0	Bacteria	unidentified_Bacteria	Verrucomicrobiae	Pedosphaerales	Pedosphaeraceae
OTU_793	0	0	0	1	2	0	2	3	2	1	2	2	1	0	0	0	15	0	0	2	0	2	Bacteria	Bdellovibrionota	Oligoflexia	Oligoflexales	Oligoflexaceae	Oligoflexus
OTU_794	4	4	6	3	4	4	0	0	0	0	0	1	0	0	0	0	0	0	0	0	0	0	Bacteria	unidentified_Bacteria	Bacteroidia	Chitinophagales	Saprospiraceae
OTU_795	3	4	3	5	6	1	1	2	0	1	0	0	1	0	0	0	0	0	0	0	0	0	Bacteria	Planctomycetota	OM190
OTU_796	3	2	3	2	8	7	1	1	0	0	0	0	1	1	0	0	0	1	0	0	0	0	Bacteria	unidentified_Bacteria	Alphaproteobacteria
OTU_798	0	0	0	0	0	0	0	0	1	1	1	0	1	3	7	5	9	14	4	3	5	2	Bacteria	Proteobacteria	Alphaproteobacteria	Rhizobiales	Devosiaceae	Devosia
OTU_799	0	0	1	0	0	0	2	0	0	0	0	0	0	1	2	4	8	9	2	8	9	6	Bacteria	Proteobacteria	Alphaproteobacteria	Rhizobiales	Pleomorphomonadaceae	Chthonobacter	Chthonobacter_albigriseus
OTU_800	1	0	1	1	0	0	3	9	4	1	1	2	5	1	6	0	20	4	0	1	1	5	Bacteria	Proteobacteria	Gammaproteobacteria	Burkholderiales	Alcaligenaceae	Achromobacter
OTU_801	0	0	0	6	7	3	3	4	0	0	2	1	0	0	0	1	0	0	0	0	0	0	Bacteria	unidentified_Bacteria	Saccharimonadia	Saccharimonadales	YM_S32_TM7_50_20
OTU_802	0	0	1	1	0	1	7	2	1	2	13	11	11	16	59	90	54	58	76	52	59	83	Bacteria	Proteobacteria	Gammaproteobacteria	Burkholderiales	Comamonadaceae	Acidovorax
OTU_803	0	0	0	0	0	0	16	7	2	4	0	0	0	0	1	0	0	2	0	0	0	0	Bacteria	Proteobacteria	Gammaproteobacteria	Burkholderiales
OTU_804	10	13	21	0	0	0	1	0	0	1	0	0	0	0	0	0	0	0	3	0	0	0	Bacteria	Acidobacteriota	Acidobacteriae	Acidobacteriales	Acidobacteriaceae_(Subgroup_1)	Granulicella
OTU_805	0	1	0	3	3	2	0	2	3	3	3	4	1	1	1	0	0	0	0	0	0	0	Bacteria	Proteobacteria	Gammaproteobacteria	Xanthomonadales
OTU_806	5	5	6	4	2	2	0	2	0	3	3	2	2	2	1	0	0	0	0	0	0	0	Bacteria	Bacteroidota	Bacteroidia	Cytophagales	Hymenobacteraceae	Adhaeribacter
OTU_807	0	0	0	2	0	1	0	0	1	0	0	1	2	0	2	12	1	10	1	1	3	4	Bacteria	Bacteroidota	Bacteroidia	Sphingobacteriales
OTU_808	6	7	5	2	4	4	0	0	0	0	0	0	0	0	0	0	0	0	0	0	0	0	Bacteria	Acidobacteriota	Holophagae	Subgroup_7
OTU_809	0	1	0	0	1	0	0	2	0	1	0	0	2	0	2	3	15	15	0	4	4	5	Bacteria	Chloroflexi	Chloroflexia	Chloroflexales	Herpetosiphonaceae	Herpetosiphon
OTU_810	3	3	7	1	4	6	0	0	0	0	0	0	0	0	0	0	0	0	0	0	0	0	Bacteria
OTU_811	0	1	0	2	1	1	1	2	1	2	3	7	4	1	0	0	2	1	0	0	0	0	Bacteria	Proteobacteria	Gammaproteobacteria	Burkholderiales	Oxalobacteraceae	Massilia	Massilia_varians
OTU_812	2	3	8	8	5	12	0	0	0	0	0	0	0	0	0	0	1	0	0	0	0	0	Bacteria	Acidobacteriota	Acidobacteriae	Solibacterales	Solibacteraceae	Candidatus_Solibacter
OTU_813	1	0	0	0	1	1	3	4	3	3	2	1	2	4	4	1	0	0	0	1	0	0	Bacteria
OTU_814	1	0	0	1	2	4	1	2	3	0	1	3	0	1	0	1	0	4	1	3	0	2	Bacteria
OTU_815	5	2	5	4	4	7	0	0	0	0	0	0	0	0	0	0	0	0	0	0	0	0	Bacteria	Bacteroidota	Bacteroidia	Chitinophagales	Chitinophagaceae	Flavisolibacter
OTU_816	6	7	9	1	4	3	0	1	0	0	1	0	0	0	0	0	0	0	0	0	0	0	Bacteria
OTU_817	2	0	0	1	0	0	1	0	0	0	1	0	13	0	0	0	12	0	0	1	3	0	Bacteria	Bacteroidota	Bacteroidia	Flavobacteriales	Flavobacteriaceae	Flavobacterium
OTU_818	4	3	5	2	3	7	3	2	0	2	2	1	1	1	0	0	0	2	0	0	0	0	Bacteria	Acidobacteriota	Thermoanaerobaculia	Thermoanaerobaculales	Thermoanaerobaculaceae	Subgroup_10
OTU_819	0	0	0	6	2	7	3	0	1	2	1	0	2	1	3	1	0	2	3	0	0	3	Bacteria	Bacteroidota	Bacteroidia	Cytophagales	Microscillaceae	Ohtaekwangia
OTU_820	0	0	0	0	0	0	0	0	0	0	0	0	0	0	5	3	3	2	6	7	3	6	Bacteria
OTU_821	1	3	2	2	1	1	3	3	1	0	4	2	2	2	0	0	0	0	0	0	0	0	Bacteria	Actinobacteria	unidentified_Actinobacteria
OTU_822	2	3	3	3	4	3	3	1	0	3	2	1	1	2	0	0	0	0	0	0	0	0	Bacteria	Planctomycetota	Phycisphaerae	Phycisphaerales	Phycisphaeraceae	SM1A02
OTU_823	1	1	1	0	1	0	3	3	3	2	1	4	5	1	0	0	0	0	0	0	0	0	Bacteria	Proteobacteria	Gammaproteobacteria	Burkholderiales	Comamonadaceae
OTU_824	1	2	0	5	2	5	2	1	3	2	3	2	2	1	0	0	0	0	0	0	0	0	Bacteria	Chloroflexi	TK10
OTU_825	4	6	4	5	6	4	1	1	0	0	0	0	0	0	0	0	0	0	0	0	0	0	Bacteria	Latescibacterota
OTU_826	1	2	4	5	5	1	2	1	2	1	3	0	2	2	0	0	0	4	0	0	0	0	Bacteria	Proteobacteria	Gammaproteobacteria	Burkholderiales	TRA3-20
OTU_827	1	0	4	0	0	0	0	0	0	0	0	1	0	1	7	6	3	14	0	4	2	2	Bacteria	Bacteroidota	Bacteroidia	Chitinophagales	Chitinophagaceae
OTU_828	2	4	3	4	4	3	3	6	1	3	2	1	1	1	0	0	0	0	1	0	0	0	Bacteria	MBNT15
OTU_829	6	7	5	2	3	4	1	0	0	0	0	0	0	0	0	0	0	0	0	0	0	0	Bacteria	Chloroflexi	TK10
OTU_830	0	0	0	0	1	0	3	3	1	3	1	2	1	2	3	1	4	0	1	4	0	4	Bacteria	Proteobacteria	Alphaproteobacteria	Rhizobiales	Xanthobacteraceae	Pseudolabrys
OTU_831	0	1	0	2	3	5	2	2	1	1	4	3	4	3	0	0	0	0	0	0	0	0	Bacteria	unidentified_Bacteria	Alphaproteobacteria	Caulobacterales	Caulobacteraceae
OTU_832	0	0	0	9	15	6	3	1	1	0	0	0	0	0	0	0	0	2	0	0	0	0	Bacteria	Bacteroidota	Bacteroidia	Chitinophagales	37-13
OTU_833	5	5	8	2	4	2	0	0	0	2	0	0	0	0	0	0	0	0	0	0	0	0	Bacteria	Actinobacteriota	MB-A2-108
OTU_834	7	6	6	6	9	9	0	0	0	0	0	1	0	0	0	0	0	0	0	0	0	0	Bacteria	Planctomycetota	OM190
OTU_835	0	0	0	0	0	0	0	0	0	0	0	0	0	0	0	0	0	0	0	0	0	0	Bacteria	Proteobacteria	Gammaproteobacteria	Burkholderiales	Comamonadaceae	Inhella
OTU_836	8	5	6	3	7	6	0	0	0	0	0	0	0	0	0	0	0	0	0	0	0	0	Bacteria	Gemmatimonadota	S0134_terrestrial_group
OTU_837	5	1	2	25	1	0	0	0	0	0	0	0	0	0	0	0	0	0	0	0	0	0	Bacteria
OTU_838	4	5	6	1	0	1	3	1	1	0	1	0	5	0	0	0	0	0	0	0	0	0	Bacteria
OTU_839	0	0	3	0	0	0	4	2	0	4	7	2	3	2	0	3	4	5	2	1	0	5	Bacteria	Proteobacteria	Gammaproteobacteria	Burkholderiales	Oxalobacteraceae	Noviherbaspirillum
OTU_840	1	1	0	10	4	13	0	0	0	0	0	0	1	0	2	0	0	0	0	0	0	0	Bacteria	Bacteroidota	Bacteroidia	Cytophagales	Hymenobacteraceae	Adhaeribacter
OTU_841	6	3	4	8	5	6	0	0	1	0	0	0	0	0	0	0	0	0	0	0	0	0	Bacteria	Chloroflexi	TK10
OTU_842	0	0	1	0	1	1	3	3	6	6	6	8	4	4	13	9	1	1	1	2	0	2	Bacteria	unidentified_Bacteria	Chloroflexia	Chloroflexales	Roseiflexaceae
OTU_843	1	0	2	3	2	0	0	0	0	1	4	6	3	6	0	0	0	4	2	5	2	2	Bacteria	Proteobacteria	Gammaproteobacteria	Pseudomonadales	Pseudomonadaceae	Pseudomonas
OTU_844	13	8	11	3	3	4	0	0	0	0	0	0	0	0	0	0	0	0	0	0	0	0	Bacteria
OTU_845	0	0	0	4	4	4	2	3	2	1	1	1	1	1	0	1	0	0	0	2	1	2	Bacteria	unidentified_Bacteria	Alphaproteobacteria
OTU_846	2	1	1	2	2	2	2	1	1	1	3	2	1	2	0	0	0	0	0	0	0	0	Bacteria	Proteobacteria	Gammaproteobacteria	Burkholderiales	B1-7BS
OTU_847	7	2	6	3	2	6	0	0	0	0	0	0	0	0	0	0	0	0	0	0	0	0	Bacteria	Acidobacteriota	Acidobacteriae	Bryobacterales	Bryobacteraceae	Bryobacter
OTU_848	0	0	0	1	0	1	2	2	5	3	0	0	1	3	4	0	6	2	2	1	1	5	Bacteria	Proteobacteria	Alphaproteobacteria	Rhizobiales	Rhizobiaceae	Allorhizobium-Neorhizobium-Pararhizobium-Rhizobium
OTU_849	0	0	0	0	4	1	3	2	4	4	3	3	5	2	0	0	4	0	0	0	0	1	Bacteria	Proteobacteria	Alphaproteobacteria	Sphingomonadales	Sphingomonadaceae	Novosphingobium
OTU_850	0	0	0	0	0	0	0	0	0	0	0	0	0	0	1	0	0	0	0	0	1	2	Bacteria	Proteobacteria	Gammaproteobacteria	Burkholderiales	Comamonadaceae
OTU_851	3	2	4	7	20	15	3	1	1	2	1	1	0	1	0	0	0	0	0	0	0	0	Bacteria	Proteobacteria	Alphaproteobacteria	Puniceispirillales
OTU_852	7	4	7	6	4	4	0	3	2	2	1	2	1	0	0	0	0	0	0	0	0	0	Bacteria	Proteobacteria	Alphaproteobacteria	Rhizobiales	KF-JG30-B3
OTU_853	1	1	2	10	3	2	7	11	15	4	8	8	8	7	6	9	7	12	12	9	2	4	Bacteria	Proteobacteria	Gammaproteobacteria	Burkholderiales	Oxalobacteraceae
OTU_854	7	7	12	11	19	16	0	2	1	0	1	2	2	0	0	0	0	0	0	0	0	0	Bacteria	Proteobacteria	Gammaproteobacteria	Burkholderiales	Nitrosomonadaceae	MND1
OTU_855	5	2	1	5	8	6	0	0	0	0	0	0	0	0	0	0	0	0	0	0	0	0	Bacteria
OTU_856	1	4	3	0	0	0	0	2	4	3	2	2	2	2	0	0	0	0	0	0	0	0	Bacteria	Proteobacteria	Gammaproteobacteria	Enterobacterales	Enterobacteriaceae	Enterobacter	Enterobacter_soli
OTU_857	0	0	0	2	2	2	3	5	1	2	1	4	2	2	0	0	5	0	0	0	0	0	Bacteria	Proteobacteria	Alphaproteobacteria	Acetobacterales	Acetobacteraceae	Roseomonas
OTU_858	6	2	3	1	1	6	1	4	2	0	1	1	2	3	0	0	0	0	0	0	0	0	Bacteria
OTU_859	0	0	0	0	0	0	2	2	0	0	1	0	0	1	0	0	0	0	0	0	1	0	Bacteria	Proteobacteria	Gammaproteobacteria	Burkholderiales	Oxalobacteraceae	Noviherbaspirillum
OTU_860	0	1	0	0	0	2	0	0	1	0	0	0	0	0	0	0	0	49	0	0	2	0	Bacteria	Firmicutes	Bacilli	Bacillales	Bacillaceae	Bacillus	Bacillus_velezensis
OTU_861	5	4	7	4	3	9	0	0	0	0	0	0	0	0	0	0	0	0	0	0	0	0	Bacteria	Acidobacteriota	Subgroup_22
OTU_862	2	2	3	1	6	5	2	5	1	2	3	3	5	0	0	0	0	0	0	0	0	0	Bacteria	Planctomycetes	unidentified_Planctomycetes	Pirellulales	Pirellulaceae	Pirellula
OTU_863	3	2	5	7	3	1	0	1	0	0	1	0	0	1	1	0	0	6	0	0	0	0	Bacteria	Proteobacteria	Gammaproteobacteria	Burkholderiales	Nitrosomonadaceae	Ellin6067
OTU_864	0	0	0	1	0	0	1	2	0	2	5	2	5	1	3	0	0	0	2	1	0	0	Bacteria	Proteobacteria	Gammaproteobacteria	Pseudomonadales	Pseudomonadaceae	Pseudomonas
OTU_865	13	14	17	18	18	18	11	10	7	21	15	11	8	6	0	0	2	1	0	0	0	0	Bacteria	Proteobacteria	Gammaproteobacteria	Burkholderiales	Comamonadaceae	Ramlibacter
OTU_866	2	4	6	3	1	4	5	1	0	2	1	0	0	1	0	0	0	0	0	0	0	0	Bacteria	Proteobacteria	Gammaproteobacteria	Burkholderiales	Nitrosomonadaceae	Ellin6067
OTU_867	2	3	2	7	3	2	2	2	1	3	2	3	2	1	0	0	0	0	0	0	0	0	Bacteria	Verrucomicrobiota	Verrucomicrobiae	Pedosphaerales	Pedosphaeraceae	Ellin517
OTU_868	0	1	0	1	0	0	3	1	3	0	0	6	1	3	0	0	0	0	0	0	0	0	Bacteria	Proteobacteria	Gammaproteobacteria	Burkholderiales
OTU_869	5	2	2	3	1	4	2	1	1	1	1	1	1	1	1	0	1	3	0	0	0	0	Bacteria	Actinobacteria	unidentified_Actinobacteria	Propionibacteriales	Nocardioidaceae	Nocardioides
OTU_870	0	0	1	5	0	5	1	4	2	2	2	2	5	4	0	0	0	0	0	0	0	0	Bacteria
OTU_871	3	5	4	3	3	2	0	1	2	2	1	1	1	1	0	1	3	0	1	0	1	0	Bacteria	Proteobacteria	Alphaproteobacteria	Sphingomonadales	Sphingomonadaceae	Qipengyuania
OTU_872	2	1	1	5	8	6	2	1	1	2	2	1	1	2	0	0	2	1	0	0	0	0	Bacteria
OTU_873	5	3	2	4	3	2	1	1	2	2	0	2	2	1	3	0	2	3	0	5	3	1	Bacteria	Actinobacteria	unidentified_Actinobacteria	Micrococcales	Microbacteriaceae	Microbacterium	Microbacterium_oxydans
OTU_874	0	0	0	1	0	0	1	2	1	2	1	1	1	1	3	4	1	1	3	2	0	1	Bacteria	Proteobacteria	Alphaproteobacteria	Rhizobiales	Rhizobiaceae	Mesorhizobium
OTU_875	1	2	3	3	6	3	1	1	1	2	0	0	0	1	3	3	0	0	0	1	0	0	Bacteria
OTU_876	1	2	0	5	4	7	4	2	2	0	2	1	0	1	0	0	0	0	0	0	0	0	Bacteria	Proteobacteria	Gammaproteobacteria	Burkholderiales	TRA3-20
OTU_877	1	3	2	3	4	5	5	2	1	0	1	0	1	1	1	2	1	5	0	0	3	1	Bacteria	Proteobacteria	Alphaproteobacteria	Dongiales	Dongiaceae	Dongia
OTU_878	4	4	3	4	4	5	0	0	0	0	0	0	0	0	0	0	0	0	0	0	0	0	Bacteria	Latescibacteria	unidentified_Latescibacteria	Latescibacterales	Latescibacteraceae
OTU_879	0	0	0	2	1	0	0	0	0	1	1	0	0	2	2	11	19	7	0	1	2	1	Bacteria	unidentified_Bacteria	Alphaproteobacteria
OTU_880	6	7	3	5	8	11	4	4	3	0	2	3	4	3	0	0	0	0	1	0	0	0	Bacteria	unidentified_Bacteria	Vicinamibacteria	Vicinamibacterales
OTU_881	2	2	4	7	7	5	0	0	0	0	0	0	0	0	0	0	0	0	0	0	0	0	Bacteria	Kapabacteria	unidentified_Kapabacteria	Kapabacteriales
OTU_882	4	4	5	2	1	2	1	4	1	1	1	1	0	0	0	1	0	0	0	0	0	0	Bacteria	Verrucomicrobiota	Verrucomicrobiae	Pedosphaerales	Pedosphaeraceae	ADurb.Bin063-1
OTU_883	0	0	0	0	0	0	1	3	7	9	3	6	6	9	3	1	2	0	2	0	3	3	Bacteria	Proteobacteria	Gammaproteobacteria	Pseudomonadales	Pseudomonadaceae	Pseudomonas
OTU_884	1	0	2	1	1	2	1	3	1	3	2	2	3	4	2	3	1	4	0	0	0	1	Bacteria	Proteobacteria	Alphaproteobacteria	Rhizobiales	Rhizobiaceae
OTU_885	0	1	0	0	0	1	2	0	1	2	1	0	1	1	0	3	4	0	4	3	8	11	Bacteria	Bdellovibrionota	Bdellovibrionia	Bacteriovoracales	Bacteriovoracaceae	Peredibacter
OTU_886	1	2	2	5	2	9	2	2	2	1	0	1	0	0	0	0	1	0	0	0	0	0	Bacteria	Bacteroidota	Bacteroidia	Cytophagales	Microscillaceae	Hassallia
OTU_887	6	2	7	9	8	11	0	2	0	0	0	0	0	0	0	0	0	0	0	0	0	0	Bacteria	Gemmatimonadota	BD2-11_terrestrial_group
OTU_888	6	3	3	2	2	2	0	3	1	0	1	0	2	0	0	0	0	0	0	2	0	0	Bacteria	Actinobacteria	unidentified_Actinobacteria	0319-7L14
OTU_889	0	0	0	0	0	0	0	0	0	0	0	0	0	0	14	2	11	5	8	3	12	8	Bacteria	Proteobacteria	Gammaproteobacteria	Burkholderiales	Comamonadaceae	Acidovorax	Acidovorax_delafieldii
OTU_890	3	2	5	7	7	7	2	1	1	2	0	0	2	0	2	1	0	0	0	0	0	0	Bacteria	Bacteroidota	Bacteroidia	Chitinophagales	Chitinophagaceae	Dinghuibacter
OTU_891	5	4	4	4	6	9	0	0	0	1	0	0	1	0	0	0	0	0	0	0	0	0	Bacteria	unidentified_Bacteria	Myxococcia	Myxococcales	Myxococcaceae
OTU_892	0	1	0	3	2	3	0	1	0	0	0	0	0	0	1	8	0	4	4	3	2	2	Bacteria	Bacteroidota	Bacteroidia	Sphingobacteriales	env.OPS_17
OTU_893	3	2	2	3	2	2	1	5	1	1	2	3	2	1	0	0	0	0	0	0	0	0	Bacteria	Proteobacteria	Gammaproteobacteria	Xanthomonadales	Rhodanobacteraceae	Ahniella
OTU_894	7	7	9	2	2	2	0	0	0	0	0	0	0	0	0	0	0	0	0	0	0	0	Bacteria	Acidobacteriota	Holophagae	Subgroup_7
OTU_895	2	5	7	8	6	3	0	0	1	0	0	0	0	0	0	0	0	0	0	0	0	0	Bacteria	Bacteroidota	Bacteroidia	Sphingobacteriales	env.OPS_17
OTU_896	5	7	10	0	0	0	1	0	0	2	0	0	0	1	0	0	0	1	51	0	0	0	Bacteria	Firmicutes	Bacilli	Bacillales	Bacillaceae	Bacillus
OTU_897	7	10	11	9	9	9	0	1	1	0	0	0	1	0	0	0	0	0	0	0	0	0	Bacteria	Planctomycetota	Pla4_lineage
OTU_898	7	4	8	3	5	4	0	0	0	0	0	0	0	0	0	0	0	0	0	0	0	0	Bacteria	Gemmatimonadota	S0134_terrestrial_group
OTU_899	0	2	1	6	1	6	0	1	1	0	0	0	0	0	1	1	0	2	7	0	0	1	Bacteria	Myxococcota	Myxococcia	Myxococcales	Myxococcaceae
OTU_900	8	10	8	6	6	6	0	1	0	0	2	0	0	0	0	0	0	1	0	0	0	0	Bacteria	Verrucomicrobiota	Verrucomicrobiae	Pedosphaerales	Pedosphaeraceae
OTU_901	10	9	7	0	0	0	0	0	0	0	0	0	0	1	0	0	0	0	0	0	0	0	Bacteria
OTU_902	4	8	6	2	3	2	0	2	0	0	0	0	1	0	0	0	0	0	0	0	0	0	Bacteria	Verrucomicrobiota	Verrucomicrobiae	Pedosphaerales	Pedosphaeraceae	ADurb.Bin063-1
OTU_903	1	0	0	1	4	4	4	3	1	1	1	0	2	3	0	0	0	0	0	0	0	0	Bacteria	Proteobacteria	Alphaproteobacteria	Sphingomonadales	Sphingomonadaceae	Novosphingobium
OTU_904	0	0	0	13	4	6	2	0	0	4	1	0	0	0	0	0	1	0	0	0	0	1	Bacteria	Bacteroidota	Bacteroidia	Chitinophagales	37-13
OTU_905	2	7	10	1	2	2	0	0	0	0	0	0	2	1	1	0	0	0	0	0	3	2	Bacteria	Bacteroidota	Bacteroidia	Flavobacteriales	Flavobacteriaceae	Flavobacterium
OTU_906	1	2	1	3	3	3	3	2	4	2	3	3	2	1	0	0	0	0	0	0	2	0	Bacteria	unidentified_Bacteria	Blastocatellia	Blastocatellales	Blastocatellaceae
OTU_907	4	13	4	0	0	0	1	2	1	0	0	3	2	0	0	0	0	0	0	0	0	0	Bacteria	Bacteroidota	Bacteroidia	Sphingobacteriales	Sphingobacteriaceae	Sphingobacterium
OTU_908	0	1	0	6	10	4	2	1	1	2	3	3	1	1	0	0	0	0	0	0	0	0	Bacteria
OTU_909	6	5	5	1	3	2	0	0	0	2	0	1	1	0	0	0	0	0	0	0	0	0	Bacteria	Acidobacteriota	Blastocatellia	Pyrinomonadales	Pyrinomonadaceae	RB41
OTU_910	3	4	8	2	3	3	0	0	0	0	0	0	0	0	0	0	0	0	0	0	0	0	Bacteria	Myxococcota	Polyangia	Polyangiales	Phaselicystidaceae	Phaselicystis
OTU_911	1	0	2	4	6	3	1	0	0	2	0	1	1	0	0	2	0	2	0	0	0	0	Bacteria	unidentified_Bacteria	Acidimicrobiia
OTU_912	5	10	5	3	5	3	0	0	0	0	0	0	0	0	0	0	0	0	0	0	0	0	Bacteria	Gemmatimonadota	BD2-11_terrestrial_group
OTU_913	1	1	0	1	4	3	5	5	1	2	0	3	0	2	0	0	0	0	0	0	0	0	Bacteria	Planctomycetota	vadinHA49
OTU_914	0	0	0	0	0	0	0	0	0	0	0	0	0	0	0	0	0	0	3	0	0	0	Bacteria	Proteobacteria	Gammaproteobacteria	Burkholderiales	Oxalobacteraceae
OTU_915	6	5	3	1	2	5	2	1	0	1	2	1	2	0	0	0	1	0	0	0	0	0	Bacteria	Actinobacteria	unidentified_Actinobacteria	Micrococcales	Intrasporangiaceae
OTU_916	9	2	3	3	6	3	0	0	0	0	1	0	0	0	0	0	0	0	0	0	0	0	Bacteria
OTU_917	3	3	1	2	1	2	1	2	1	2	1	4	3	1	0	0	0	0	1	0	2	0	Bacteria	unidentified_Bacteria	unidentified_Bacteria	Frankiales
OTU_918	13	7	9	11	8	9	0	0	0	0	0	0	0	0	0	0	0	0	0	0	0	0	Bacteria
OTU_919	1	0	5	2	6	8	0	0	0	0	0	0	0	0	0	0	0	0	0	0	0	0	Bacteria	Kapabacteria	unidentified_Kapabacteria	Kapabacteriales
OTU_920	3	1	8	2	6	4	0	0	0	0	0	1	0	0	3	2	1	5	7	2	0	1	Bacteria	Myxococcota	Polyangia	Polyangiales	Polyangiaceae	Sorangium
OTU_921	0	0	0	0	0	0	3	3	4	3	3	1	2	2	0	0	0	0	0	0	1	0	Bacteria	Bacteroidota	Bacteroidia	Flavobacteriales	Flavobacteriaceae	Flavobacterium
OTU_922	0	0	0	2	3	2	3	5	2	1	3	1	1	1	0	2	0	4	1	1	0	0	Bacteria	Verrucomicrobiota	Verrucomicrobiae	Chthoniobacterales	Chthoniobacteraceae	Chthoniobacter
OTU_923	7	5	6	2	0	0	0	0	0	0	0	0	0	0	0	0	0	0	0	0	0	0	Bacteria	Gemmatimonadetes	unidentified_Gemmatimonadetes	Gemmatimonadales	Gemmatimonadaceae
OTU_924	3	5	6	1	1	2	1	2	0	1	1	1	0	1	0	0	0	0	0	0	0	0	Bacteria	Planctomycetota	Phycisphaerae	Phycisphaerales	Phycisphaeraceae	SM1A02
OTU_925	0	0	0	0	0	0	0	0	0	0	0	0	0	0	17	7	8	7	6	23	3	4	Bacteria	Proteobacteria	Gammaproteobacteria	Burkholderiales	Oxalobacteraceae	Massilia
OTU_926	3	1	4	2	6	6	0	0	0	1	1	0	0	0	0	0	0	0	0	0	0	0	Bacteria	Planctomycetota	Phycisphaerae	Phycisphaerales	Phycisphaeraceae	SM1A02
OTU_927	7	8	13	7	8	7	2	5	1	1	3	1	2	1	0	0	0	0	0	0	0	0	Bacteria	Proteobacteria	Alphaproteobacteria	Sphingomonadales	Sphingomonadaceae	Sphingomonas
OTU_928	2	4	8	3	4	1	1	1	0	0	0	2	0	0	0	0	1	0	0	0	0	0	Bacteria	Bacteroidota	Bacteroidia	Sphingobacteriales
OTU_929	7	7	9	12	14	18	0	0	0	0	0	0	0	0	0	0	0	0	0	0	0	0	Bacteria	Bdellovibrionota	Bdellovibrionia	Bdellovibrionales	Bdellovibrionaceae
OTU_930	5	3	2	3	4	1	0	2	1	2	1	1	0	2	0	0	0	0	0	0	0	0	Bacteria	Proteobacteria	Gammaproteobacteria	Burkholderiales
OTU_931	1	0	0	6	4	3	3	1	0	2	3	1	2	1	0	0	0	0	0	0	0	0	Bacteria	unidentified_Bacteria	Verrucomicrobiae	Verrucomicrobiales	Verrucomicrobiaceae
OTU_932	6	4	2	4	2	8	0	0	0	0	0	1	1	0	0	0	0	1	0	0	0	0	Bacteria	Myxococcota	Polyangia	Haliangiales	Haliangiaceae	Haliangium
OTU_933	10	8	9	3	1	5	4	2	0	1	1	1	1	1	0	0	0	0	0	0	0	0	Bacteria	Actinobacteria	unidentified_Actinobacteria	Propionibacteriales	Nocardioidaceae
OTU_934	5	6	3	13	7	11	1	0	0	1	2	1	0	1	0	1	0	0	0	0	0	0	Bacteria	Myxococcota	Polyangia	Polyangiales	Polyangiaceae	Pajaroellobacter
OTU_935	7	3	4	1	2	2	1	1	1	1	1	0	1	0	0	0	0	0	0	0	0	0	Bacteria	Proteobacteria	Gammaproteobacteria	Burkholderiales	Nitrosomonadaceae	Ellin6067
OTU_936	4	4	5	6	1	6	5	3	0	1	2	0	0	1	0	0	0	0	0	0	1	1	Bacteria	unidentified_Bacteria	unidentified_Bacteria	Pirellulales	Pirellulaceae
OTU_937	0	0	1	0	1	5	0	3	4	5	0	0	1	4	0	0	0	0	2	0	2	2	Bacteria	Proteobacteria	Alphaproteobacteria	Caulobacterales	Caulobacteraceae	Brevundimonas
OTU_938	0	0	0	0	1	1	5	5	2	6	3	3	2	4	1	5	8	0	0	3	3	0	Bacteria	Bdellovibrionota	Bdellovibrionia	Bdellovibrionales	Bdellovibrionaceae	Bdellovibrio	Bdellovibrio_bacteriovorus
OTU_939	0	0	0	4	0	5	1	4	1	0	0	2	2	1	4	0	5	0	0	0	0	0	Bacteria	unidentified_Bacteria	Alphaproteobacteria	Caulobacterales	Caulobacteraceae
OTU_940	3	1	2	5	7	3	1	0	2	2	0	0	2	0	0	1	1	3	0	0	0	0	Bacteria	Proteobacteria	Alphaproteobacteria	Sphingomonadales	Sphingomonadaceae	Altererythrobacter
OTU_941	3	3	4	5	5	10	1	1	0	0	2	0	0	0	0	0	0	2	0	0	0	0	Bacteria	unidentified_Bacteria	Bacteroidia	Cytophagales	Microscillaceae
OTU_942	0	0	0	0	0	1	0	0	0	2	1	1	1	0	2	2	3	4	0	1	5	3	Bacteria	Actinobacteriota	Acidimicrobiia	Microtrichales	Iamiaceae	Iamia
OTU_943	8	4	5	4	1	3	1	1	0	0	1	0	0	3	0	0	0	0	0	0	1	0	Bacteria	Actinobacteriota	Thermoleophilia	Gaiellales	Gaiellaceae	Gaiella
OTU_944	9	6	6	16	7	10	0	0	0	1	0	2	0	0	0	0	0	0	0	0	0	0	Bacteria	Gemmatimonadota	Longimicrobia	Longimicrobiales	Longimicrobiaceae
OTU_945	0	1	0	1	0	0	2	0	0	0	0	0	0	1	6	7	14	5	6	5	1	4	Bacteria	Chloroflexi	Chloroflexia	Chloroflexales	Herpetosiphonaceae	Herpetosiphon
OTU_946	5	5	13	8	12	6	0	0	0	0	0	1	0	0	0	0	0	0	0	0	0	0	Bacteria	Acidobacteriota	Subgroup_22
OTU_947	5	6	7	1	3	3	1	1	0	0	1	0	0	0	0	1	0	0	0	0	0	0	Bacteria	Entotheonellaeota	Entotheonellia	Entotheonellales	Entotheonellaceae
OTU_948	6	3	8	3	1	2	0	1	0	0	0	1	0	0	0	0	0	0	0	0	0	0	Bacteria	Proteobacteria	Gammaproteobacteria	JG36-GS-52
OTU_949	1	0	2	5	3	1	1	3	1	3	1	1	2	1	0	0	0	0	0	4	0	0	Bacteria	Proteobacteria	Gammaproteobacteria	Burkholderiales	Nitrosomonadaceae	Ellin6067
OTU_950	7	5	6	2	1	1	0	0	0	0	1	0	0	0	0	0	0	0	0	0	0	0	Bacteria
OTU_951	0	0	0	0	0	0	1	2	0	1	0	0	0	1	0	0	0	2	0	0	0	0	Bacteria	Proteobacteria	Gammaproteobacteria	Burkholderiales	Oxalobacteraceae
OTU_952	0	2	5	2	3	3	1	2	0	3	1	2	1	2	0	0	0	0	0	0	0	0	Bacteria	Proteobacteria	Alphaproteobacteria	Sphingomonadales	Sphingomonadaceae	Sphingomonas
OTU_953	4	2	0	0	2	1	1	0	0	0	0	0	0	24	2	0	0	0	0	0	0	0	Bacteria	Actinobacteria	unidentified_Actinobacteria	Micrococcales	Promicromonosporaceae	Promicromonospora	Promicromonospora_aerolata
OTU_954	1	1	22	1	0	0	0	0	0	0	0	0	0	0	0	0	0	0	0	0	0	0	Bacteria	Acidobacteriota	Holophagae	Subgroup_7
OTU_955	1	3	3	4	4	3	2	1	1	1	1	2	3	1	0	0	0	0	0	0	0	0	Bacteria	Planctomycetota	Phycisphaerae	Phycisphaerales	Phycisphaeraceae	SM1A02
OTU_956	0	0	0	3	16	0	0	1	3	0	0	0	0	1	0	0	0	0	0	0	0	0	Bacteria	Candidatus_Kaiserbacteria
OTU_957	0	0	0	0	1	0	1	3	3	1	2	5	1	1	4	0	2	1	0	1	1	0	Bacteria	Proteobacteria	Gammaproteobacteria	Burkholderiales
OTU_958	2	0	2	5	3	3	0	2	1	2	2	1	1	1	0	0	0	1	0	0	0	0	Bacteria	unidentified_Bacteria	Bacteroidia	Chitinophagales	Chitinophagaceae
OTU_959	0	0	0	0	0	0	1	2	3	2	1	2	1	2	0	0	4	4	0	0	4	0	Bacteria	Proteobacteria	Alphaproteobacteria	Sphingomonadales	Sphingomonadaceae	Sphingobium
OTU_960	0	0	0	2	2	0	5	4	4	3	0	0	2	4	0	1	2	0	0	0	0	0	Bacteria
OTU_961	0	0	0	0	0	0	1	0	0	0	0	0	0	0	0	1	0	0	0	0	0	0	Bacteria	Proteobacteria	Gammaproteobacteria	Burkholderiales	Oxalobacteraceae	Massilia	Massilia_armeniaca
OTU_962	1	0	0	0	0	0	0	0	0	0	0	0	0	0	0	0	0	0	0	0	0	0	Bacteria	unidentified_Bacteria	Vicinamibacteria	Vicinamibacterales
OTU_963	2	3	4	5	3	9	0	0	0	0	0	0	0	0	0	0	0	0	0	0	0	0	Bacteria	Acidobacteriota	Acidobacteriae	Subgroup_15
OTU_964	0	0	0	0	1	0	0	0	0	0	0	1	0	0	0	0	0	0	0	0	0	0	Bacteria	Proteobacteria	Alphaproteobacteria	Sphingomonadales	Sphingomonadaceae	Ellin6055
OTU_965	0	0	0	0	0	1	3	4	1	2	5	3	4	4	0	1	4	7	0	3	6	0	Bacteria	Proteobacteria	Gammaproteobacteria	Burkholderiales	Oxalobacteraceae	Noviherbaspirillum	Noviherbaspirillum_malthae
OTU_966	0	0	0	0	0	0	0	0	0	0	0	1	1	0	14	12	9	19	17	7	5	14	Bacteria	Bacteroidota	Bacteroidia	Flavobacteriales	Flavobacteriaceae	Flavobacterium
OTU_967	1	1	1	2	11	1	0	0	2	0	0	0	0	0	6	0	3	2	0	3	0	0	Bacteria	Bacteroidota	Bacteroidia	Sphingobacteriales	env.OPS_17
OTU_968	1	2	4	4	2	1	1	1	0	0	1	1	0	0	0	0	0	0	0	0	0	0	Bacteria	Proteobacteria	Gammaproteobacteria	Burkholderiales	Nitrosomonadaceae	MND1
OTU_969	8	4	6	1	3	4	2	2	0	0	1	0	0	0	0	0	0	0	0	0	0	0	Bacteria	Verrucomicrobiota	Verrucomicrobiae	Pedosphaerales	Pedosphaeraceae
OTU_970	0	0	0	0	0	0	0	0	0	0	2	0	0	0	1	4	24	1	3	4	7	2	Bacteria	Planctomycetes	unidentified_Planctomycetes	Pirellulales	Pirellulaceae	Pir4_lineage
OTU_971	1	1	4	1	2	5	0	1	1	0	0	1	0	0	0	0	0	0	0	0	0	0	Bacteria	Actinobacteriota	Acidimicrobiia	IMCC26256
OTU_972	4	3	3	2	4	2	1	2	0	1	0	0	1	0	0	0	2	0	0	0	0	0	Bacteria	NB1-j
OTU_973	5	10	2	3	8	3	1	0	0	0	0	0	0	0	0	0	0	0	0	0	0	0	Bacteria	Proteobacteria	Alphaproteobacteria	Caulobacterales	Hyphomonadaceae	SWB02
OTU_974	0	0	0	0	0	0	0	0	0	2	0	0	0	0	0	8	4	4	2	3	2	2	Bacteria	Planctomycetes	unidentified_Planctomycetes	Pirellulales	Pirellulaceae	Pirellula
OTU_975	4	4	3	1	2	4	1	1	0	1	0	0	0	0	0	0	0	0	0	0	0	0	Bacteria	Proteobacteria	Alphaproteobacteria	Sphingomonadales	Sphingomonadaceae	Sphingomonas
OTU_976	5	3	2	0	0	2	5	2	2	1	4	4	1	2	0	0	0	0	0	0	0	0	Bacteria	Myxococcota	Myxococcia	Myxococcales	Myxococcaceae
OTU_977	23	0	0	0	0	0	0	0	0	0	0	0	0	0	0	0	0	0	0	0	0	0	Bacteria	Firmicutes	Bacilli	Paenibacillales	Paenibacillaceae	Paenibacillus
OTU_978	6	3	6	5	3	2	0	0	2	1	1	0	0	0	0	0	0	0	0	0	0	0	Bacteria	Acidobacteriota	Holophagae	Subgroup_7
OTU_979	1	1	0	1	2	2	3	2	0	5	3	1	3	3	0	0	4	0	0	0	0	0	Bacteria	NB1-j
OTU_980	6	4	5	1	1	2	0	0	1	1	0	0	0	1	0	0	0	0	0	0	0	0	Bacteria	Actinobacteriota	Thermoleophilia	Solirubrobacterales	67-14
OTU_981	1	0	1	2	2	1	0	3	2	1	1	1	1	1	0	0	0	0	1	0	0	0	Bacteria	Verrucomicrobiota	Verrucomicrobiae	Chthoniobacterales	Chthoniobacteraceae	Chthoniobacter
OTU_982	2	1	0	5	6	5	1	3	1	2	2	2	2	1	5	3	5	10	1	3	2	0	Bacteria	Myxococcota	Polyangia	Nannocystales	Nannocystaceae	Nannocystis
OTU_983	6	8	10	7	10	8	3	3	1	1	1	0	1	1	0	2	0	1	0	2	0	4	Bacteria	Planctomycetota	Phycisphaerae	Phycisphaerales	Phycisphaeraceae	SM1A02
OTU_984	1	1	1	7	3	2	2	2	1	1	1	2	3	0	0	0	0	0	0	0	1	0	Bacteria	Verrucomicrobiota	Verrucomicrobiae	Pedosphaerales	Pedosphaeraceae
OTU_986	1	1	3	3	2	2	2	1	2	5	2	2	3	4	0	0	0	0	0	0	0	0	Bacteria	Proteobacteria	Alphaproteobacteria	Sphingomonadales	Sphingomonadaceae	Porphyrobacter	Porphyrobacter_sanguineus
OTU_987	1	0	2	3	1	0	1	1	2	3	1	1	1	20	0	0	4	5	1	0	0	0	Bacteria	Proteobacteria	Alphaproteobacteria	Sphingomonadales	Sphingomonadaceae	Sphingomonas
OTU_988	1	0	0	1	3	1	1	1	3	0	2	2	0	0	6	0	0	4	0	0	0	0	Bacteria	Verrucomicrobiota	Verrucomicrobiae	Verrucomicrobiales	Verrucomicrobiaceae	Prosthecobacter
OTU_989	0	0	0	0	0	0	0	1	0	0	0	1	0	0	0	0	0	0	0	0	0	0	Bacteria	Bacteroidota	Bacteroidia	Flavobacteriales	Flavobacteriaceae	Flavobacterium
OTU_990	5	5	3	4	6	5	1	0	0	0	0	0	0	0	0	0	0	0	0	0	0	0	Bacteria	Proteobacteria	Alphaproteobacteria	Caulobacterales	Hyphomonadaceae	SWB02
OTU_991	0	0	0	0	0	1	0	1	1	2	2	1	3	1	3	5	4	5	3	0	0	0	Bacteria	Planctomycetes	unidentified_Planctomycetes	Pirellulales	Pirellulaceae	Pirellula
OTU_992	2	1	5	6	4	8	4	2	3	1	4	2	1	2	0	0	0	0	0	0	0	0	Bacteria	Proteobacteria	Alphaproteobacteria	Dongiales	Dongiaceae	Dongia
OTU_993	0	0	0	3	5	4	0	0	1	1	1	0	2	1	2	0	0	0	0	0	0	1	Bacteria	Bacteroidota	Bacteroidia	Sphingobacteriales	NS11-12_marine_group
OTU_994	18	13	11	8	7	11	1	4	2	2	1	1	1	0	0	0	0	3	0	0	0	0	Bacteria	Actinobacteriota	MB-A2-108
OTU_995	4	2	4	3	7	6	0	1	0	0	0	0	0	0	0	1	0	0	0	0	0	0	Bacteria	Myxococcota	Polyangia	Polyangiales	BIrii41
OTU_996	3	3	5	8	3	7	1	1	0	0	0	0	0	0	0	0	0	0	0	2	0	0	Bacteria	unidentified_Bacteria	Acidimicrobiia
OTU_997	0	0	1	4	1	1	2	2	2	1	0	2	2	1	0	1	5	2	0	0	0	1	Bacteria	Verrucomicrobiota	Verrucomicrobiae	Opitutales	Opitutaceae
OTU_998	0	0	0	2	2	1	1	2	4	2	2	1	1	1	0	1	0	1	0	0	0	0	Bacteria	Verrucomicrobiota	Verrucomicrobiae	Chthoniobacterales	Chthoniobacteraceae	Chthoniobacter
OTU_999	4	1	3	2	6	5	0	0	0	0	0	0	0	0	0	0	0	0	0	0	0	0	Bacteria	Acidobacteriota	Subgroup_22
OTU_1000	2	0	0	2	2	2	0	1	2	4	1	1	1	3	0	0	0	0	0	0	1	0	Bacteria	Actinobacteria	unidentified_Actinobacteria	Streptomycetales	Streptomycetaceae	Streptomyces	Streptomyces_albogriseolus
OTU_1001	7	4	5	7	3	4	0	0	0	0	0	0	1	0	0	0	0	0	0	0	0	0	Bacteria	Gemmatimonadota	S0134_terrestrial_group
OTU_1002	6	3	5	3	3	3	0	1	1	4	5	2	5	2	0	2	0	0	3	0	1	1	Bacteria	Actinobacteria	unidentified_Actinobacteria	Micrococcales	Microbacteriaceae	Agromyces
OTU_1003	0	0	0	0	0	0	0	0	0	0	0	0	0	0	7	7	0	17	0	1	5	0	Bacteria	Actinobacteria	unidentified_Actinobacteria	Pseudonocardiales	Pseudonocardiaceae	Lechevalieria	Lentzea_albidocapillata
OTU_1004	3	0	1	1	0	3	0	1	0	0	0	0	0	2	0	0	0	0	0	0	0	0	Bacteria	Acidobacteriota	Vicinamibacteria	Vicinamibacterales	Vicinamibacteraceae
OTU_1005	0	0	0	1	0	0	2	3	2	4	3	3	1	2	2	4	0	1	0	4	2	4	Bacteria	Planctomycetes	unidentified_Planctomycetes	Pirellulales	Pirellulaceae	Pirellula
OTU_1006	5	4	2	3	3	1	1	0	1	0	0	0	1	0	0	0	0	0	0	2	0	0	Bacteria	Bacteroidota	Bacteroidia	Chitinophagales	Chitinophagaceae	Flavisolibacter
OTU_1007	0	0	0	0	0	0	0	0	1	3	2	1	0	1	1	2	6	11	0	2	3	4	Bacteria	Proteobacteria	Alphaproteobacteria	Rhizobiales	Devosiaceae	Devosia
OTU_1008	5	2	2	6	7	10	3	2	0	1	0	0	1	0	0	0	0	1	0	0	0	0	Bacteria	Proteobacteria	Alphaproteobacteria	Rhizobiales	unidentified_Rhizobiales	Nordella
OTU_1009	0	0	0	3	2	5	0	3	1	2	2	3	2	2	1	2	1	2	0	0	0	0	Bacteria	Proteobacteria	Alphaproteobacteria	Rhizobiales	Hyphomicrobiaceae	Pedomicrobium
OTU_1010	6	2	7	1	3	5	0	0	0	0	0	0	0	0	0	0	0	0	0	0	0	0	Bacteria
OTU_1011	1	7	4	2	0	1	0	0	0	0	0	0	1	2	0	3	0	0	1	0	0	0	Bacteria	Proteobacteria	Gammaproteobacteria	Burkholderiales	Oxalobacteraceae
OTU_1012	4	10	17	2	4	1	0	0	1	0	0	0	0	0	0	0	0	1	1	5	0	0	Bacteria	Planctomycetota	vadinHA49
OTU_1013	0	0	0	0	0	0	0	0	0	0	0	0	0	0	0	21	0	0	0	0	1	1	Bacteria	Proteobacteria	Gammaproteobacteria	Burkholderiales	Comamonadaceae	Rhizobacter
OTU_1014	1	1	2	3	4	5	0	2	0	0	0	0	0	0	0	2	0	0	1	0	0	1	Bacteria	Bdellovibrionota	Bdellovibrionia	Bdellovibrionales	Bdellovibrionaceae
OTU_1015	0	0	0	0	0	0	2	2	1	0	1	1	0	0	2	0	3	4	2	1	9	0	Bacteria	Actinobacteria	unidentified_Actinobacteria	Micromonosporales	Micromonosporaceae	Actinoplanes	Actinoplanes_capillaceus
OTU_1016	2	0	1	3	3	3	2	2	0	0	0	2	0	0	2	0	0	1	0	0	0	0	Bacteria	unidentified_Bacteria	Verrucomicrobiae	Pedosphaerales	Pedosphaeraceae
OTU_1017	6	7	6	3	4	4	0	0	0	0	1	0	0	0	0	0	0	0	0	0	0	0	Bacteria	Proteobacteria	Gammaproteobacteria	Acidiferrobacterales	Acidiferrobacteraceae	Sulfurifustis	Sulfuricaulis_limicola
OTU_1018	3	2	6	10	5	3	0	0	0	0	0	0	0	0	0	0	0	0	0	0	0	0	Bacteria	unidentified_Bacteria	unidentified_Bacteria	Gemmatimonadales	Gemmatimonadaceae
OTU_1019	1	0	0	0	0	0	2	3	3	3	0	2	1	1	7	2	4	10	0	0	0	0	Bacteria	Proteobacteria	Alphaproteobacteria	Azospirillales	Azospirillaceae	Azospirillum	Azospirillum_lipoferum
OTU_1020	5	3	2	5	2	4	0	0	0	1	0	0	1	0	0	0	0	0	0	0	0	0	Bacteria	Proteobacteria	Alphaproteobacteria	Rhizobiales	KF-JG30-B3
OTU_1021	0	0	1	0	0	0	0	0	0	2	2	2	5	1	0	0	0	2	8	2	2	1	Bacteria	Proteobacteria	Gammaproteobacteria	Enterobacterales	Alteromonadaceae	Rheinheimera
OTU_1022	6	4	5	7	4	9	4	1	1	1	0	0	1	2	0	0	0	0	0	0	0	0	Bacteria	Proteobacteria	Alphaproteobacteria	Sphingomonadales	Sphingomonadaceae	Sphingomonas
OTU_1023	5	7	7	0	0	0	0	0	0	0	0	0	0	0	0	0	0	0	0	0	0	0	Bacteria	unidentified_Bacteria	Alphaproteobacteria	Micropepsales	Micropepsaceae
OTU_1024	2	2	3	3	7	6	0	0	0	0	0	0	0	0	0	0	0	0	0	0	0	0	Bacteria	Verrucomicrobiota	Verrucomicrobiae	Pedosphaerales	Pedosphaeraceae
OTU_1025	1	2	5	1	2	1	3	2	2	2	1	0	1	2	0	0	0	0	0	0	0	0	Bacteria	unidentified_Bacteria	Vicinamibacteria	Vicinamibacterales
OTU_1026	3	2	3	2	2	6	1	2	0	5	0	2	1	2	0	0	0	0	0	0	0	0	Bacteria	Actinobacteria	unidentified_Actinobacteria	Micromonosporales	Micromonosporaceae	Luedemannella
OTU_1027	2	2	1	2	2	1	1	0	1	2	1	0	0	2	0	0	3	0	0	0	0	0	Bacteria	Proteobacteria	Alphaproteobacteria	Rhizobiales	Rhizobiaceae
OTU_1028	7	6	5	3	4	6	5	1	0	0	1	1	1	2	0	0	0	0	0	0	0	0	Bacteria
OTU_1029	5	4	7	3	2	3	2	1	0	1	2	2	1	0	0	0	0	0	0	0	0	0	Bacteria	Chloroflexi	KD4-96
OTU_1030	4	2	1	3	3	7	0	0	0	0	0	0	1	0	0	0	0	0	0	0	0	0	Bacteria	Chloroflexi	TK10
OTU_1031	8	2	1	2	8	3	2	0	0	0	0	2	0	0	0	0	0	0	0	0	0	0	Bacteria	Bacteroidota	Bacteroidia	Chitinophagales	Chitinophagaceae	Lacibacter
OTU_1032	1	1	0	6	3	4	0	1	0	0	1	0	1	1	0	0	0	0	0	0	0	0	Bacteria	Verrucomicrobiota	Verrucomicrobiae	Pedosphaerales	Pedosphaeraceae
OTU_1033	8	2	7	2	1	1	0	0	0	0	0	0	0	0	0	0	0	0	0	0	0	0	Bacteria	Gemmatimonadota	S0134_terrestrial_group
OTU_1034	2	0	0	0	1	1	4	2	1	2	1	3	2	1	0	0	1	2	1	0	0	0	Bacteria	Planctomycetes	unidentified_Planctomycetes	Pirellulales	Pirellulaceae	Pirellula
OTU_1035	1	3	2	2	4	0	1	3	0	0	0	0	0	0	0	2	0	0	0	0	0	0	Bacteria	Planctomycetota	vadinHA49
OTU_1036	3	4	7	2	5	4	2	4	0	1	3	3	2	1	0	0	0	1	0	0	0	1	Bacteria	Chloroflexi	KD4-96
OTU_1037	2	3	3	8	4	3	0	2	0	1	1	0	0	1	0	0	2	1	0	0	0	0	Bacteria	Actinobacteriota	Acidimicrobiia	Microtrichales	Iamiaceae	Iamia
OTU_1038	1	1	4	5	5	4	2	2	1	2	5	4	3	4	0	0	0	0	0	0	0	0	Bacteria	Proteobacteria	Gammaproteobacteria	unidentified_Gammaproteobacteria	unidentified_Gammaproteobacteria	Candidatus_Ovatusbacter
[truncated: 8,214 more rows]

## Sheet: C
C. All genus identified in the microbiome
[truncated: 740 more rows]

## Sheet: D
D. List of OTUs with significantly (p<0.05) altered RA
[truncated: 467 more rows]

## Sheet: E
E. Differentially enriched genus between pap1-D and Col-0
[truncated: 19 more rows]

[truncated: 2 more sheets: F, G]
