# Supplementary material for: Flavonoid-attracted Aeromonas sp. from the Arabidopsis root microbiome enhances plant dehydration resistance
Source: ISME J. 2022 Jul 16;16(11):2622–32. doi: 10.1038/s41396-022-01288-7 (PMC9561528; doi:10.1038/s41396-022-01288-7)
Supplement: Supplementary file 11 — Supplementary Table S2 Strain H1 RNA-seq [file 41396_2022_1288_MOESM11_ESM.xlsx]

## Sheet: Content
	Contents
A	Naringenin-triggered DEGs in H1 (fold change >2 and FDR <0.05)
B	Uniprot clustering of the DEGs based on biological fucntions.
C	DEGs in the cluster of “Transport”
D	DEGs in the cluster of “Cellular metabolic progress”
E	DEGs in the cluster of “Chemotaxis”

## Sheet: A
A. Naringenin-triggered DEGs in H1 (fold change >2 and FDR <0.05)
Gene	mock_1	mock_2	mock_3	Na_H1_1	Na_H1_2	Na_H1_3	Description
H1_2493	46.82	44.2	39.08	145.46	101.4	98.45	1-aminocyclopropane-1-carboxylate oxidase
H1_2543	678.82	904.71	1094.2	360.95	370.98	463.93	L-allo-threonine aldolase
H1_3468	93.63	55.99	42.63	188.56	121.19	145.65	Lysine decarboxylase, inducible
H1_3958	46.82	73.67	31.97	115.83	131.08	144.3	Threonine synthase
H1_4044	90.29	44.2	35.53	145.46	145.92	122.72	Gamma-aminobutyraldehyde dehydrogenase
H1_0643	2003.03	2493.11	2493.91	1209.47	1041.21	1060.02	ABC transporter arginine-binding protein 1
H1_0868	160.51	185.66	99.47	56.57	64.3	51.25	Spermidine export protein MdtJ
H1_1326	20.06	32.42	10.66	70.04	59.36	64.73	Probable peptide ABC transporter ATP-binding protein y4tR
H1_1328	26.75	26.52	28.42	72.73	61.83	71.48	Putative peptide transport system permease protein BMEII0209
H1_1629	535.03	648.33	667.89	274.76	306.67	203.64	Lysine-arginine-ornithine-binding periplasmic protein
H1_1893	53.5	76.62	31.97	129.3	131.08	109.24	Branched-chain amino acid transport system 2 carrier protein
H1_1948	33.44	44.2	17.76	45.79	71.72	107.89	Peptide transport system permease protein SapB
H1_2371	36.78	55.99	39.08	67.34	101.4	120.03	Tyrosine-specific transport protein
H1_3008	371.18	498.03	394.34	169.7	210.22	172.62	ABC transporter arginine-binding protein 1
H1_3285	73.57	103.14	60.39	175.09	173.12	194.2	ATP-binding/permease protein CydD
H1_3469	86.94	32.42	35.53	113.13	131.08	149.7	Probable cadaverine/lysine antiporter
H1_3757	183.92	294.69	309.07	94.28	118.71	87.66	D-methionine-binding lipoprotein MetQ
H1_3830	36.78	41.26	31.97	64.65	91.51	72.83	Cysteine/O-acetylserine efflux protein
H1_3959	13.38	23.58	7.11	40.41	46.99	49.9	Probable amino-acid ABC transporter permease protein HI_0179
H1_3989	73.57	85.46	56.84	140.07	163.23	164.53	Serine transporter
H1_4449	43.47	106.09	60.39	142.77	153.34	155.09	Tryptophan-specific transport protein
H1_4466	63.54	55.99	42.63	88.89	111.29	132.16	Cysteine/O-acetylserine efflux protein
H1_1841	260.83	229.86	177.63	371.73	479.8	556.98	Linear gramicidin synthase subunit D
H1_0096	53.5	70.73	60.39	148.15	140.97	168.58	Fosmidomycin resistance protein
H1_0278	113.69	70.73	60.39	210.11	192.91	175.32	Multidrug resistance protein B
H1_0279	107.01	94.3	53.29	207.41	197.85	218.48	Multidrug resistance protein A homolog
H1_0359	10.03	26.52	10.66	56.57	27.2	36.41	Blasticidin-S acetyltransferase
H1_0826	70.22	79.57	49.74	115.83	136.02	155.09	Multidrug resistance protein MdtL
H1_0840	50.16	55.99	31.97	129.3	81.61	121.38	Macrolide export ATP-binding/permease protein MacB
H1_2102	334.39	483.3	394.34	145.46	187.96	172.62	Multiple antibiotic resistance protein MarR
H1_2654	50.16	29.47	35.53	99.67	121.19	83.61	Multidrug resistance protein D
H1_3200	117.04	135.56	113.68	239.74	252.26	296.7	Efflux pump membrane transporter BepE
H1_3838	70.22	103.14	46.18	172.4	173.12	141.61	Tetracycline resistance protein, class B
H1_4501	43.47	11.79	21.32	56.57	56.88	80.92	Beta-lactamase OXA-18
H1_4504	498.25	362.47	355.26	193.95	178.07	122.72	ATP synthase epsilon chain
H1_4506	1457.96	1364.43	1548.93	694.97	603.46	608.23	ATP synthase gamma chain
H1_1176	36.78	38.31	24.87	105.05	93.98	66.08	F17 fimbrial protein
H1_3162	46.82	55.99	28.42	99.67	91.51	105.19	Poly-beta-1,6-N-acetyl-D-glucosamine synthase
H1_0144	157.17	159.13	113.68	293.61	289.36	318.27	Evolved beta-galactosidase subunit alpha
H1_0220	50.16	26.52	14.21	56.57	69.25	60.69	Thermosensitive gluconokinase
H1_0646	6346.82	7835.91	8870.8	3043.87	3069.21	2682.41	Malate dehydrogenase
H1_0802	46.82	73.67	53.29	175.09	150.86	184.76	Putative UDP-N-acetylglucosamine 2-epimerase
H1_1604	872.77	1184.67	1236.3	463.31	638.08	361.43	Maltose-binding periplasmic protein
H1_1908	1608.44	1897.83	1897.08	686.89	694.96	589.35	Succinate dehydrogenase cytochrome b556 subunit
H1_1909	304.3	356.58	341.05	148.15	185.49	82.27	Succinate dehydrogenase hydrophobic membrane anchor subunit
H1_1914	1113.54	1261.29	1332.22	541.43	578.72	451.79	Succinyl-CoA ligase [ADP-forming] subunit beta
H1_1919	912.9	1278.97	1488.53	622.24	640.55	481.46	Formate acetyltransferase 1
H1_2076	56.85	55.99	63.95	121.22	126.13	140.26	Aryl-phospho-beta-D-glucosidase BglC
H1_2490	70.22	20.63	42.63	80.81	106.35	84.96	Acetoacetyl-CoA reductase
H1_2527	36.78	41.26	60.39	18.86	19.79	20.23	Inner membrane protein YciS
H1_3496	8062.26	11263.2	12682.7	5503.2	5398.95	3293.33	Maltoporin
H1_3944	949.68	1320.23	1360.64	530.66	504.53	405.94	Fructose-bisphosphate aldolase class 2
H1_4218	60.19	29.47	56.84	110.44	126.13	114.63	PTS-dependent dihydroxyacetone kinase, dihydroxyacetone-binding subunit DhaK
H1_4312	120.38	64.83	53.29	150.85	165.7	180.72	Maltoporin
H1_4359	80.25	79.57	74.6	215.49	160.76	152.39	NADP-dependent malic enzyme
H1_4497	150.48	182.71	248.68	546.82	685.07	258.94	Glutamine--fructose-6-phosphate aminotransferase [isomerizing]
H1_1889	50.16	35.36	67.5	110.44	66.78	136.21	PTS system alpha-glucoside-specific EIICB component
H1_1892	0	2.95	3.55	21.55	9.89	18.88	Oligogalacturonate-specific porin KdgM
H1_1943	53.5	41.26	49.74	102.36	93.98	111.94	PTS system arbutin-, cellobiose-, and salicin-specific EIIBC component
H1_3061	66.88	47.15	39.08	131.99	121.19	126.77	PTS system glucose-specific EIICB component
H1_3227	66.88	58.94	28.42	110.44	118.71	107.89	DsdX permease
H1_3296	712.26	872.29	866.83	452.54	422.91	330.41	Phosphoenolpyruvate-protein phosphotransferase
H1_3297	2705.26	2708.24	2902.46	1015.52	949.7	841.54	Glucose-specific phosphotransferase enzyme IIA component
H1_0330	6.69	2.95	3.55	18.86	12.37	21.58	Rod shape-determining protein MreD
H1_0516	56.85	58.94	24.87	126.6	106.35	102.5	D-alanyl-D-alanine endopeptidase
H1_0559	73.57	76.62	60.39	156.23	133.55	163.18	Membrane-bound lytic murein transglycosylase D
H1_1128	20.06	35.36	24.87	72.73	79.14	40.46	Membrane-bound lytic murein transglycosylase B
H1_1177	46.82	5.89	21.32	80.81	79.14	62.04	Chaperone protein EcpD
H1_0556	10.03	26.52	10.66	43.1	32.15	52.6	Flagellar biosynthetic protein FliR
H1_0557	30.1	26.52	35.53	67.34	42.04	89.01	Flagellar biosynthetic protein FlhB
H1_0560	13.38	23.58	14.21	53.87	37.1	41.81	Flagellar protein FliO
H1_0565	56.85	47.15	31.97	91.59	98.93	103.84	Flagellum-specific ATP synthase
H1_0580	23.41	35.36	10.66	59.26	54.41	40.46	Flagellar basal-body rod protein FlgF
H1_0608	53.5	53.04	92.37	24.24	27.2	18.88	CheY-P phosphatase CheX
H1_0837	93.63	79.57	35.53	142.77	178.07	160.49	Aerotaxis receptor
H1_1166	491.56	642.43	1037.35	350.18	390.76	276.47	Fumarate reductase subunit D
H1_1168	642.04	775.04	930.78	312.47	274.52	288.61	Fumarate reductase iron-sulfur subunit
H1_1169	107.01	191.55	216.71	83.5	69.25	55.29	Fumarate reductase flavoprotein subunit
H1_1170	795.86	1028.48	1183.01	466.01	563.88	445.05	Fumarate reductase flavoprotein subunit
H1_2314	384.55	477.4	461.84	204.72	205.27	229.27	Fumarate and nitrate reduction regulatory protein
H1_3032	70.22	70.73	49.74	145.46	101.4	140.26	Signal transduction histidine-protein kinase AtoS
H1_3737	207.32	144.4	135	342.1	363.56	380.31	Probable methyl-accepting chemotaxis protein BT9727_0469
H1_2920	10.03	14.73	7.11	24.24	19.79	35.06	Baseplate assembly protein V
H1_2922	10.03	26.52	21.32	32.32	51.94	41.81	Baseplate assembly protein J
H1_3103	63.54	58.94	46.18	115.83	128.61	140.26	Virulence sensor histidine kinase PhoQ
H1_1551	33.44	35.36	24.87	75.42	39.57	75.52	5-methylcytosine-specific restriction enzyme A
H1_3639	33.44	29.47	42.63	83.5	76.67	72.83	RNA polymerase sigma factor SigW
H1_3892	187.26	200.39	142.1	296.31	366.03	399.19	Putative P4-specific DNA primase
H1_4231	3370.7	4031.41	4270.21	1934.07	1798	1572.49	DNA-directed RNA polymerase subunit beta'
H1_0087	10.03	8.84	7.11	21.55	56.88	62.04	Insertion element IS600 uncharacterized 31 kDa protein
H1_1265	10.03	11.79	17.76	40.41	56.88	49.9	Probable tyrosine recombinase XerC-like
H1_1711	36.78	14.73	7.11	37.71	51.94	39.11	Insertion element IS600 uncharacterized 31 kDa protein
H1_2228	424.68	571.71	714.07	253.21	247.32	245.45	Acyl carrier protein
H1_3421	53.5	85.46	49.74	167.01	158.28	175.32	Aldehyde dehydrogenase
H1_0010	6.69	2.95	0	5.39	17.31	16.18	Hypothetical protein
H1_0040	0	5.89	0	18.86	9.89	14.83	Hypothetical protein
H1_0083	6.69	0	17.76	26.94	29.68	18.88	Hypothetical protein
H1_0085	13.38	11.79	3.55	32.32	29.68	44.5	Hypothetical protein
H1_0165	36.78	26.52	42.63	88.89	86.56	60.69	Hypothetical protein
H1_0166	70.22	23.58	24.87	94.28	71.72	118.68	Hypothetical protein
H1_0420	23.41	29.47	10.66	51.18	34.62	52.6	Hypothetical protein
H1_0443	110.35	70.73	35.53	183.17	202.8	202.29	Hypothetical protein
H1_0489	23.41	17.68	14.21	43.1	44.52	31.02	Hypothetical protein
H1_0526	36.78	70.73	28.42	94.28	98.93	102.5	Hypothetical protein
H1_0566	20.06	14.73	21.32	45.79	54.41	47.2	Hypothetical protein
H1_0588	13.38	2.95	3.55	26.94	12.37	18.88	Hypothetical protein
H1_0657	1180.41	1343.8	1573.8	748.85	746.9	543.49	Hypothetical protein
H1_0664	0	8.84	0	18.86	32.15	12.14	Hypothetical protein
H1_0726	6.69	2.95	3.55	21.55	19.79	36.41	Hypothetical protein
H1_0732	0	2.95	10.66	26.94	7.42	21.58	Hypothetical protein
H1_0735	3.34	2.95	0	21.55	17.31	12.14	Hypothetical protein
H1_0749	6.69	14.73	0	10.77	27.2	26.97	Hypothetical protein
H1_0754	16.72	17.68	7.11	53.87	61.83	63.39	Hypothetical protein
H1_0762	13.38	14.73	10.66	32.32	37.1	26.97	Hypothetical protein
H1_0763	63.54	44.2	28.42	91.59	103.87	94.4	Hypothetical protein
H1_0764	13.38	8.84	10.66	32.32	27.2	41.81	Hypothetical protein
H1_0774	23.41	11.79	3.55	24.24	34.62	53.94	Hypothetical protein
H1_0845	63.54	29.47	28.42	105.05	86.56	106.54	Hypothetical protein
H1_0872	33.44	35.36	24.87	72.73	96.45	129.47	Hypothetical protein
H1_0884	43.47	61.89	85.26	21.55	27.2	33.72	Hypothetical protein
H1_0896	10.03	0	3.55	13.47	17.31	16.18	Hypothetical protein
H1_0960	16.72	8.84	0	16.16	29.68	24.28	Hypothetical protein
H1_1001	123.73	109.04	138.55	59.26	66.78	22.93	Hypothetical protein
H1_1022	13.38	32.42	14.21	51.18	49.46	29.67	Hypothetical protein
H1_1063	157.17	212.18	238.02	96.97	76.67	83.61	Hypothetical protein
H1_1083	46.82	29.47	14.21	64.65	59.36	74.17	Hypothetical protein
H1_1110	117.04	103.14	56.84	204.72	202.8	204.99	Hypothetical protein
H1_1184	16.72	29.47	31.97	70.04	79.14	47.2	Hypothetical protein
H1_1246	50.16	23.58	24.87	75.42	64.3	90.36	Hypothetical protein
H1_1264	43.47	32.42	17.76	67.34	74.2	53.94	Hypothetical protein
H1_1266	0	2.95	7.11	32.32	22.26	13.49	Hypothetical protein
H1_1274	0	11.79	3.55	24.24	27.2	22.93	Hypothetical protein
H1_1374	739.01	993.12	1023.14	468.7	417.97	422.12	Hypothetical protein
H1_1386	0	2.95	0	8.08	14.84	14.83	Hypothetical protein
H1_1387	16.72	17.68	21.32	72.73	51.94	59.34	Hypothetical protein
H1_1400	33.44	11.79	10.66	24.24	46.99	51.25	Hypothetical protein
H1_1475	63.54	76.62	78.16	26.94	27.2	17.53	Hypothetical protein
H1_1541	33.44	32.42	10.66	48.49	66.78	57.99	Hypothetical protein
H1_1554	6.69	11.79	10.66	29.63	27.2	40.46	Hypothetical protein
H1_1580	260.83	221.02	223.81	110.44	118.71	114.63	Hypothetical protein
H1_1596	10.03	23.58	17.76	29.63	42.04	37.76	Hypothetical protein
H1_1597	36.78	58.94	35.53	99.67	86.56	109.24	Hypothetical protein
H1_1598	113.69	47.15	56.84	183.17	180.54	204.99	Hypothetical protein
H1_1632	43.47	32.42	53.29	94.28	89.03	87.66	Hypothetical protein
H1_1643	43.47	50.1	35.53	110.44	111.29	106.54	Hypothetical protein
H1_1681	36.78	20.63	14.21	67.34	49.46	41.81	Hypothetical protein
H1_1686	0	0	10.66	16.16	27.2	21.58	Hypothetical protein
H1_1743	13.38	8.84	14.21	18.86	42.04	44.5	Hypothetical protein
H1_1754	76.91	70.73	46.18	118.52	121.19	160.49	Hypothetical protein
H1_1755	40.13	50.1	39.08	94.28	103.87	75.52	Hypothetical protein
H1_1769	3.34	11.79	3.55	26.94	19.79	24.28	Hypothetical protein
H1_1782	4460.83	4968.54	5474.53	2418.93	2539.95	2048.56	Hypothetical protein
H1_1789	377.87	433.2	511.57	237.04	192.91	194.2	Hypothetical protein
H1_1888	40.13	23.58	24.87	91.59	89.03	83.61	Hypothetical protein
H1_1895	23.41	26.52	35.53	80.81	42.04	52.6	Hypothetical protein
H1_2027	10.03	5.89	7.11	21.55	19.79	21.58	Hypothetical protein
H1_2073	83.6	47.15	10.66	94.28	89.03	125.42	Hypothetical protein
H1_2101	20.06	17.68	21.32	8.08	2.47	4.05	Hypothetical protein
H1_2160	347.77	374.26	369.47	193.95	173.12	151.05	Hypothetical protein
H1_2180	10.03	8.84	14.21	21.55	37.1	40.46	Hypothetical protein
H1_2247	33.44	32.42	31.97	51.18	84.09	94.4	Hypothetical protein
H1_2251	90.29	111.98	56.84	183.17	150.86	213.08	Hypothetical protein
H1_2257	33.44	38.31	17.76	70.04	74.2	86.31	Hypothetical protein
H1_2260	13.38	26.52	7.11	35.02	44.52	57.99	Hypothetical protein
H1_2270	13.38	2.95	0	16.16	22.26	28.32	Hypothetical protein
H1_2275	13.38	11.79	3.55	32.32	27.2	35.06	Hypothetical protein
H1_2278	30.1	17.68	10.66	59.26	32.15	63.39	Hypothetical protein
H1_2297	361.15	518.66	490.26	188.56	197.85	136.21	Hypothetical protein
H1_2298	6.69	2.95	10.66	0	0	1.35	Hypothetical protein
H1_2384	36.78	73.67	42.63	91.59	111.29	117.33	Hypothetical protein
H1_2386	197.29	318.27	323.29	158.93	133.55	98.45	Hypothetical protein
H1_2390	20.06	17.68	7.11	43.1	37.1	33.72	Hypothetical protein
H1_2485	33.44	17.68	35.53	64.65	74.2	70.13	Hypothetical protein
H1_2565	23.41	20.63	17.76	48.49	51.94	72.83	Hypothetical protein
H1_2577	6.69	2.95	17.76	18.86	37.1	29.67	Hypothetical protein
H1_2639	20.06	8.84	7.11	37.71	39.57	39.11	Hypothetical protein
H1_2701	73.57	67.78	31.97	180.48	180.54	160.49	Hypothetical protein
H1_2837	43.47	35.36	10.66	70.04	84.09	87.66	Hypothetical protein
H1_2878	6.69	8.84	7.11	21.55	19.79	26.97	Hypothetical protein
H1_2879	23.41	8.84	10.66	26.94	32.15	53.94	Hypothetical protein
H1_2887	3.34	5.89	7.11	26.94	19.79	16.18	Hypothetical protein
H1_2888	23.41	11.79	3.55	26.94	37.1	29.67	Hypothetical protein
H1_2943	0	0	0	13.47	4.95	5.39	Hypothetical protein
H1_2948	157.17	159.13	99.47	269.37	286.89	361.43	Hypothetical protein
H1_2952	6.69	0	3.55	16.16	12.37	16.18	Hypothetical protein
H1_2954	16.72	11.79	10.66	29.63	32.15	33.72	Hypothetical protein
H1_3001	23.41	17.68	3.55	35.02	34.62	35.06	Hypothetical protein
H1_3002	33.44	17.68	21.32	70.04	89.03	56.64	Hypothetical protein
H1_3035	214.01	212.18	230.92	107.75	111.29	82.27	Hypothetical protein
H1_3070	1150.32	1125.73	1165.25	369.04	363.56	430.21	Hypothetical protein
H1_3071	13.38	26.52	10.66	24.24	61.83	40.46	Hypothetical protein
H1_3161	60.19	53.04	46.18	164.31	101.4	156.44	Hypothetical protein
H1_3163	46.82	29.47	49.74	64.65	101.4	109.24	Hypothetical protein
H1_3169	3.34	17.68	7.11	37.71	34.62	32.37	Hypothetical protein
H1_3178	53.5	67.78	39.08	126.6	103.87	120.03	Hypothetical protein
H1_3229	267.52	277.01	230.92	137.38	121.19	110.59	Hypothetical protein
H1_3237	6.69	20.63	14.21	40.41	27.2	35.06	Hypothetical protein
H1_3240	518.31	309.43	323.29	204.72	128.61	149.7	Hypothetical protein
H1_3244	30.1	26.52	21.32	80.81	56.88	67.43	Hypothetical protein
H1_3330	36.78	32.42	14.21	64.65	34.62	83.61	Hypothetical protein
H1_3351	207.32	206.29	195.39	102.36	98.93	79.57	Hypothetical protein
H1_3363	26.75	20.63	10.66	61.95	34.62	35.06	Hypothetical protein
H1_3364	20.06	11.79	10.66	18.86	37.1	37.76	Hypothetical protein
H1_3365	10.03	14.73	10.66	29.63	42.04	24.28	Hypothetical protein
H1_3372	13.38	11.79	3.55	29.63	29.68	25.62	Hypothetical protein
H1_3384	33.44	17.68	14.21	37.71	59.36	79.57	Hypothetical protein
H1_3430	43.47	14.73	28.42	83.5	56.88	98.45	Hypothetical protein
H1_3441	210.67	179.76	188.29	88.89	98.93	94.4	Hypothetical protein
H1_3453	43.47	47.15	21.32	83.5	49.46	94.4	Hypothetical protein
H1_3545	157.17	179.76	195.39	56.57	74.2	49.9	Hypothetical protein
H1_3581	30.1	53.04	21.32	21.55	12.37	13.49	Hypothetical protein
H1_3627	180.57	162.08	358.81	110.44	93.98	75.52	Hypothetical protein
H1_3635	56.85	85.46	117.24	61.95	22.26	41.81	Hypothetical protein
H1_3637	13.38	29.47	7.11	29.63	42.04	44.5	Hypothetical protein
H1_3666	36.78	23.58	17.76	43.1	66.78	55.29	Hypothetical protein
H1_3686	1842.52	1800.58	2007.21	932.02	1078.31	712.07	Hypothetical protein
H1_3691	53.5	41.26	49.74	123.91	96.45	120.03	Hypothetical protein
H1_3713	6.69	2.95	10.66	45.79	34.62	35.06	Hypothetical protein
H1_3714	407.96	344.79	394.34	150.85	163.23	167.23	Hypothetical protein
H1_3718	6.69	5.89	7.11	10.77	22.26	57.99	Hypothetical protein
H1_3719	0	2.95	7.11	26.94	12.37	6.74	Hypothetical protein
H1_3725	26.75	11.79	0	35.02	37.1	25.62	Hypothetical protein
H1_3728	0	0	3.55	5.39	24.73	12.14	Hypothetical protein
H1_3799	963.06	795.67	1019.59	401.36	430.33	424.82	Hypothetical protein
H1_3832	20.06	17.68	24.87	51.18	42.04	51.25	Hypothetical protein
H1_3869	645.38	739.68	813.54	253.21	284.42	250.84	Hypothetical protein
H1_3886	277.55	282.91	284.21	123.91	150.86	124.07	Hypothetical protein
H1_3893	26.75	5.89	3.55	24.24	49.46	29.67	Hypothetical protein
H1_3894	0	2.95	3.55	2.69	17.31	13.49	Hypothetical protein
H1_4036	46.82	29.47	24.87	72.73	49.46	89.01	Hypothetical protein
H1_4037	36.78	23.58	17.76	67.34	61.83	45.85	Hypothetical protein
H1_4081	3.34	17.68	3.55	24.24	32.15	22.93	Hypothetical protein
H1_4163	695.54	789.78	1097.75	422.91	422.91	411.33	Hypothetical protein
H1_4206	110.35	61.89	31.97	121.22	136.02	180.72	Hypothetical protein
H1_4358	13.38	0	0	16.16	24.73	47.2	Hypothetical protein
H1_4446	0	0	0	16.16	12.37	5.39	Hypothetical protein
H1_4448	43.47	38.31	17.76	80.81	79.14	75.52	Hypothetical protein
H1_4450	46.82	38.31	10.66	72.73	54.41	86.31	Hypothetical protein
H1_0020	10.03	5.89	14.21	35.02	32.15	49.9	Potassium-transporting ATPase C chain
H1_0021	90.29	103.14	81.71	199.33	187.96	190.16	Potassium-transporting ATPase B chain
H1_0022	86.94	82.51	78.16	129.3	158.28	213.08	Potassium-transporting ATPase A chain
H1_0047	601.91	816.3	696.31	363.65	341.3	306.14	Probable ferritin-1
H1_0100	50.16	58.94	56.84	113.13	128.61	157.79	Inner membrane protein YhjX
H1_0500	63.54	29.47	63.95	131.99	74.2	124.07	31 kDa immunogenic protein
H1_0638	60.19	61.89	60.39	193.95	123.66	126.77	Fe(3+)-transport system permease protein FbpB 2
H1_0697	43.47	55.99	49.74	105.05	116.24	105.19	Divalent metal cation transporter MntH
H1_0713	66.88	100.2	71.05	161.62	217.64	176.67	Probable multidrug resistance protein YoeA
H1_1559	40.13	44.2	35.53	113.13	106.35	103.84	Cyanate transport protein CynX
H1_1600	96.97	79.57	63.95	150.85	197.85	173.97	Vitamin B12 transporter BtuB
H1_1758	30.1	32.42	7.11	40.41	64.3	43.16	Ferrous iron permease EfeU
H1_1821	60.19	50.1	74.6	150.85	121.19	169.93	Probable potassium transport system protein kup 2
H1_1843	66.88	55.99	21.32	113.13	116.24	102.5	Probable siderophore-binding lipoprotein YfiY
H1_1846	26.75	14.73	24.87	56.57	76.67	59.34	Iron(3+)-hydroxamate import system permease protein FhuG
H1_2244	20.06	35.36	17.76	70.04	54.41	55.29	Outer membrane porin F
H1_2299	3273.73	3500.96	4245.34	1872.11	1889.51	1573.84	Cbb3-type cytochrome c oxidase subunit CcoP2
H1_2804	60.19	67.78	42.63	94.28	89.03	164.53	Na(+)/H(+) antiporter NhaC
H1_2993	22137	27716	28161.3	9710.74	9351.08	7773.46	Putative outer membrane protein YedS
H1_3223	33.44	32.42	17.76	72.73	84.09	82.27	Vibriobactin utilization protein ViuB
H1_3316	56.85	44.2	28.42	105.05	69.25	126.77	Sodium-dependent phosphate transport protein 2A
H1_3379	33.44	17.68	31.97	64.65	71.72	63.39	Potassium efflux system KefA
H1_3385	685.51	1143.41	1058.67	463.31	551.52	294	Outer membrane protein A
H1_3386	1036.62	1370.33	1566.69	598	640.55	501.69	Outer membrane protein A
H1_3523	290.92	321.22	248.68	102.36	93.98	98.45	Na(+)-translocating NADH-quinone reductase subunit E
H1_3524	214.01	185.66	170.52	83.5	61.83	79.57	Na(+)-translocating NADH-quinone reductase subunit D
H1_3697	53.5	23.58	3.55	86.2	54.41	56.64	Hemin transport system permease protein HmuU
H1_4021	93.63	50.1	88.81	40.41	29.68	36.41	Probable Fe(2+)-trafficking protein
H1_4038	83.6	38.31	28.42	99.67	98.93	121.38	Malate-2H(+)/Na(+)-lactate antiporter
H1_4152	6.69	11.79	17.76	35.02	37.1	43.16	Outer membrane protein F
H1_4197	43.47	23.58	24.87	94.28	79.14	79.57	Fe(3+) ions import ATP-binding protein FbpC
H1_1479	50.16	38.31	10.66	72.73	106.35	98.45	Protein PecM
H1_1482	33.44	11.79	3.55	56.57	37.1	53.94	Inner membrane protein YnjF
H1_2085	53.5	41.26	42.63	105.05	86.56	102.5	Lipid A biosynthesis (KDO)2-(lauroyl)-lipid IVA acyltransferase
H1_2487	33.44	14.73	7.11	43.1	51.94	51.25	Diguanylate cyclase YdeH
H1_2799	50.16	55.99	53.29	102.36	103.87	118.68	Alkylglycerol monooxygenase
H1_3877	53.5	73.67	39.08	123.91	136.02	101.15	Phospholipase C
H1_4101	4691.56	4703.31	5101.51	2537.45	2646.3	1904.25	UDP-3-O-[3-hydroxymyristoyl] N-acetylglucosamine deacetylase
H1_3534	525	736.73	888.15	301.69	291.83	272.42	Outer membrane protein OmpK
H1_0284	46.82	26.52	17.76	48.49	84.09	64.73	UPF0056 inner membrane protein YhgN
H1_1484	83.6	70.73	46.18	145.46	123.66	148.35	Inner membrane ABC transporter permease protein YnjC
H1_1696	46.82	47.15	63.95	26.94	22.26	14.83	Inner membrane protein YiaW
H1_1851	20.06	29.47	21.32	43.1	56.88	68.78	Inner membrane protein YfeZ
H1_1882	16.72	32.42	24.87	64.65	46.99	59.34	Inner membrane protein YgjV
H1_1940	26.75	26.52	17.76	8.08	4.95	14.83	Colicin V production protein
H1_1969	53.5	32.42	28.42	78.12	101.4	75.52	UPF0750 membrane protein YpjC
H1_2047	30.1	26.52	17.76	53.87	42.04	67.43	Inner membrane protein YaaH
H1_2109	33.44	61.89	49.74	16.16	24.73	18.88	Cell division topological specificity factor
H1_2287	23.41	44.2	35.53	18.86	12.37	14.83	Cell division protein ZapC
H1_2705	43.47	41.26	7.11	64.65	59.36	76.87	UPF0324 membrane protein CT0845
H1_3165	26.75	23.58	24.87	59.26	56.88	72.83	Inner membrane protein YbcI
H1_3195	53.5	44.2	31.97	121.22	64.3	125.42	Thiamine biosynthesis lipoprotein ApbE
H1_3265	60.19	47.15	49.74	94.28	118.71	115.98	Inner membrane protein YeeA
H1_3854	474.84	545.18	522.23	226.27	252.26	225.22	Peptidoglycan-associated lipoprotein
H1_4113	6.69	26.52	46.18	2.69	4.95	6.74	Cell division protein FtsL
H1_4125	1835.83	1659.13	1726.56	891.61	853.25	620.37	Ubiquinol-cytochrome c reductase iron-sulfur subunit
H1_4168	1307.48	1809.42	2159.97	856.59	781.52	743.09	Outer membrane protein W
H1_2471	862.74	1063.84	1161.7	495.64	462.48	470.67	Cytochrome c-552
H1_2473	127.07	212.18	195.39	105.05	54.41	99.8	Protein NrfC
H1_3582	1050	1240.66	1648.4	595.3	615.82	718.82	Cytochrome c-551
H1_3588	1571.66	2104.11	2607.6	1107.11	1051.1	807.82	Nitrous-oxide reductase
H1_4318	147.13	111.98	92.37	199.33	230.01	275.12	Nitrite reductase [NAD(P)H] large subunit
H1_0108	73.57	76.62	63.95	145.46	150.86	161.83	Probable cysteine desulfurase
H1_0212	60.19	85.46	31.97	142.77	126.13	138.91	Spermidine synthase
H1_0397	86.94	109.04	88.81	212.8	202.8	182.06	CinA-like protein
H1_0611	60.19	20.63	31.97	72.73	69.25	83.61	tRNA1(Val) (adenine(37)-N6)-methyltransferase
H1_1194	535.03	751.47	714.07	296.31	338.83	302.09	3-dehydroquinate synthase
H1_1208	23.41	26.52	28.42	56.57	59.36	55.29	Adenylosuccinate lyase
H1_1323	26.75	29.47	14.21	45.79	44.52	62.04	Glucosamine kinase GspK
H1_1428	36.78	50.1	39.08	99.67	96.45	90.36	Biotin synthase
H1_1555	30.1	38.31	14.21	88.89	76.67	64.73	Carbonic anhydrase
H1_1599	83.6	94.3	46.18	145.46	148.39	164.53	Protease 2
H1_1623	53.5	32.42	7.11	102.36	96.45	68.78	Acyl carrier protein phosphodiesterase
H1_1746	46.82	41.26	17.76	80.81	59.36	82.27	Putative aminoacrylate hydrolase RutD
H1_1836	36.78	53.04	42.63	99.67	123.66	102.5	Putative isochorismate synthase
H1_1872	20.06	26.52	42.63	56.57	69.25	82.27	Methane monooxygenase component C
H1_1877	60.19	64.83	14.21	121.22	101.4	98.45	Methionine aminotransferase
H1_1885	20.06	23.58	10.66	40.41	32.15	40.46	2-dehydro-3-deoxy-D-gluconate 5-dehydrogenase
H1_1886	53.5	14.73	14.21	45.79	56.88	75.52	4-deoxy-L-threo-5-hexosulose-uronate ketol-isomerase
H1_1910	5052.71	4974.43	5254.27	2602.1	2690.82	2262.99	Succinate dehydrogenase flavoprotein subunit
H1_1913	1695.38	2531.42	2842.07	1107.11	1201.96	859.07	Dihydrolipoyllysine-residue succinyltransferase component of 2-oxoglutarate dehydrogenase complex
H1_1915	2113.38	2714.13	2820.75	1061.31	1159.92	840.19	Succinyl-CoA ligase [ADP-forming] subunit alpha
H1_1929	23.41	11.79	21.32	51.18	39.57	29.67	Putative arginyl-tRNA--protein transferase
H1_1944	40.13	47.15	39.08	99.67	81.61	111.94	tRNA-(ms[2]io[6]A)-hydroxylase
H1_2154	10.03	14.73	14.21	35.02	29.68	37.76	Xanthine dehydrogenase FAD-binding subunit
H1_2192	13.38	26.52	17.76	40.41	44.52	44.5	Phosphatidate phosphatase PPAPDC1B
H1_2271	13.38	14.73	21.32	40.41	54.41	33.72	Zona occludens toxin
H1_2296	1046.66	1414.53	1357.09	422.91	323.99	330.41	Cytochrome c oxidase subunit 1 homolog, bacteroid
H1_2418	53.5	23.58	24.87	75.42	79.14	82.27	Egl nine homolog 1
H1_2481	93.63	79.57	39.08	131.99	155.81	199.6	Putative amidohydrolase YtcJ
H1_2620	63.54	82.51	39.08	35.02	19.79	35.06	Iron-binding protein IscA
H1_2684	20.06	23.58	10.66	35.02	34.62	57.99	Putative quercetin 2,3-dioxygenase sll1773
H1_2702	50.16	14.73	28.42	88.89	69.25	62.04	Succinyl-CoA:3-ketoacid coenzyme A transferase subunit B
H1_2710	40.13	14.73	39.08	67.34	61.83	87.66	Quinone oxidoreductase
H1_2999	36.78	47.15	21.32	70.04	103.87	95.75	Membrane-bound alkaline phosphatase
H1_3194	3437.58	4311.37	4540.2	2049.9	2193.71	1532.03	Azurin
H1_3218	60.19	50.1	21.32	86.2	106.35	113.28	Probable manganese-dependent inorganic pyrophosphatase
H1_3224	53.5	50.1	53.29	83.5	126.13	111.94	Phospho-2-dehydro-3-deoxyheptonate aldolase, Trp-sensitive
H1_3230	1962.9	2646.35	2564.97	1152.9	1221.75	882	Isocitrate dehydrogenase [NADP]
H1_3377	30.1	14.73	10.66	45.79	39.57	48.55	NADPH-dependent butanol dehydrogenase
H1_3617	16.72	17.68	3.55	16.16	56.88	39.11	Putative aldolase class 2 protein YgbL
H1_3744	1665.29	1650.29	1630.64	867.37	838.41	703.98	Protein HflC
H1_3780	715.61	689.58	824.2	299	373.45	325.02	Acetolactate synthase isozyme 3 small subunit
H1_3782	1772.29	2139.48	2078.26	953.57	895.29	759.27	Acetolactate synthase isozyme 3 large subunit
H1_3837	431.37	436.15	550.65	228.96	197.85	221.17	Pyridoxal phosphate phosphatase YbhA
H1_3862	1391.08	1609.03	1737.21	738.07	729.59	550.24	Cytochrome d ubiquinol oxidase subunit 2
H1_3863	1735.51	2466.59	2604.04	1061.31	999.16	850.98	Cytochrome d ubiquinol oxidase subunit 1
H1_3926	230.73	215.13	227.37	107.75	111.29	103.84	Signal peptidase I
H1_4024	785.83	1102.16	1229.19	449.85	442.7	461.23	Phosphatidylcholine-sterol acyltransferase
H1_4045	30.1	11.79	24.87	48.49	59.36	66.08	Protoheme IX farnesyltransferase
H1_4071	13.38	8.84	17.76	26.94	29.68	32.37	Dihydroneopterin aldolase
H1_4123	2996.18	3014.72	3357.19	1777.83	1708.97	1177.35	Cytochrome c1
H1_4124	1150.32	1479.36	1460.11	616.85	581.2	442.35	Cytochrome b
H1_4132	20.06	20.63	28.42	59.26	59.36	44.5	Phosphocarrier protein NPr
H1_4208	76.91	97.25	63.95	169.7	183.02	155.09	Putative 8-oxo-dGTP diphosphatase
H1_4314	56.85	58.94	24.87	91.59	103.87	98.45	Fructokinase
H1_4327	30.1	32.42	21.32	78.12	56.88	80.92	Cytochrome c4
H1_4505	3180.1	3176.8	3442.45	1764.37	1691.65	1424.14	ATP synthase subunit beta
H1_4507	2324.05	2655.19	2721.28	1287.58	1211.86	966.96	ATP synthase subunit alpha
H1_4508	454.78	347.74	408.55	215.49	183.02	161.83	ATP synthase subunit delta
H1_4512	655.41	671.9	625.25	342.1	328.93	264.33	ATP synthase protein I
H1_1838	13.38	11.79	3.55	56.57	29.68	49.9	Isochorismatase
H1_0409	86.94	55.99	78.16	183.17	165.7	183.41	Probable dipeptidase
H1_0431	1474.68	1588.4	1531.16	843.12	766.68	678.36	Carbon starvation protein A
H1_1075	384.55	536.34	373.02	226.27	247.32	155.09	Dipeptide transport system permease protein DppB
H1_1703	4400.64	5893.88	6145.97	1936.76	2307.47	1598.12	Periplasmic oligopeptide-binding protein
H1_2791	932.96	1382.11	1644.85	576.45	620.77	493.6	Extracellular protease
H1_2750	43.47	41.26	24.87	72.73	69.25	84.96	1,2-phenylacetyl-CoA epoxidase, subunit E
H1_2751	10.03	11.79	14.21	48.49	56.88	48.55	Putative 1,2-phenylacetyl-CoA epoxidase, subunit D
H1_2752	13.38	20.63	10.66	35.02	34.62	29.67	1,2-phenylacetyl-CoA epoxidase, subunit B
H1_2753	23.41	29.47	49.74	75.42	46.99	90.36	1,2-phenylacetyl-CoA epoxidase, subunit A
H1_2756	60.19	32.42	14.21	78.12	51.94	93.05	Primary amine oxidase
H1_0563	36.78	17.68	7.11	59.26	49.46	53.94	Plasmid segregation protein ParM
H1_4040	56.85	76.62	31.97	121.22	89.03	144.3	Putative ABC transporter periplasmic-binding protein YdcS
H1_0322	417.99	683.69	731.83	212.8	244.84	198.25	Type II secretion system protein G
H1_0531	60.19	47.15	35.53	99.67	101.4	103.84	Type II secretion system protein G
H1_1223	40.13	44.2	46.18	67.34	101.4	93.05	Yop proteins translocation protein U
H1_1224	20.06	11.79	14.21	48.49	22.26	45.85	Yop proteins translocation protein T
H1_1227	26.75	23.58	17.76	61.95	64.3	62.04	Yop proteins translocation protein Q
H1_1236	66.88	35.36	71.05	167.01	160.76	161.83	Low calcium response locus protein D
H1_1239	26.75	5.89	10.66	37.71	32.15	44.5	Virulence-associated V antigen
H1_1248	93.63	82.51	42.63	156.23	111.29	200.94	Yop proteins translocation protein C
H1_1255	13.38	26.52	10.66	29.63	34.62	45.85	Yop proteins translocation lipoprotein J
H1_1772	1441.24	1915.51	1758.53	791.94	645.5	635.2	Major exported protein
H1_3546	3424.2	4529.45	4703.62	1586.58	1760.9	1275.8	Major exported protein
H1_0228	187.26	288.8	223.81	78.12	76.67	79.57	Protein-export protein SecB
H1_0259	2457.8	2605.09	3041.01	1495	1261.32	999.33	Protein translocase subunit SecY
H1_0361	10.03	29.47	3.55	45.79	24.73	52.6	Chaperone protein SycT
H1_0841	10.03	23.58	24.87	61.95	39.57	53.94	Lipoprotein-releasing system ATP-binding protein LolD
H1_0887	1284.08	1514.73	1570.24	606.08	600.98	366.83	Major exported protein
H1_1727	76.91	97.25	49.74	167.01	145.92	169.93	Protein translocase subunit SecD
H1_1966	16.72	14.73	10.66	21.55	39.57	52.6	Biopolymer transport protein ExbB
H1_2205	36.78	41.26	42.63	78.12	89.03	93.05	Hemolysin secretion protein
H1_4475	1136.94	1031.43	1406.82	614.16	551.52	581.26	Thioredoxin-1
H1_4487	197.29	182.71	291.31	96.97	113.77	93.05	Sec-independent protein translocase protein TatA
H1_2631	424.68	368.37	415.65	126.6	148.39	210.38	Protein translocase subunit SecF
H1_2632	621.97	736.73	674.99	312.47	346.24	350.64	Protein translocase subunit SecD
H1_3199	63.54	32.42	56.84	99.67	98.93	126.77	Acriflavine resistance protein E
H1_3633	20.06	17.68	24.87	45.79	49.46	47.2	DNA-damage-repair/toleration protein DRT102
H1_4176	535.03	489.19	476.05	274.76	215.17	198.25	Cold shock-like protein CspG
H1_0974	1053.34	1293.71	1339.32	401.36	435.28	403.24	Cold shock protein CspV
H1_0767	36.78	35.36	35.53	88.89	61.83	78.22	Chaperone protein ClpB
H1_1098	1170.38	1467.58	1481.43	581.84	670.23	511.13	Polyribonucleotide nucleotidyltransferase
H1_4066	56.85	55.99	46.18	131.99	126.13	182.06	Trehalose-6-phosphate hydrolase
H1_1151	675.48	972.49	1175.91	439.07	477.32	420.77	Putative nitroreductase HBN1
H1_1378	976.43	1346.75	1289.59	479.48	499.58	432.91	Superoxide dismutase [Fe]
H1_2637	1100.16	1402.74	1481.43	525.27	494.64	416.72	Alkyl hydroperoxide reductase subunit C
H1_2661	397.93	615.91	557.76	309.77	257.21	211.73	Disulfide-bond oxidoreductase YfcG
H1_3551	60.19	91.36	42.63	153.54	128.61	142.95	Hydroxylamine reductase
H1_3203	120.38	91.36	95.92	296.31	212.69	272.42	Cation efflux system protein CusA
H1_0994	3410.83	4169.92	4884.8	1360.31	1481.43	1232.64	Universal stress protein MJ0531
H1_2452	123.73	64.83	46.18	193.95	158.28	183.41	ATP-dependent DNA helicase RecQ
H1_2494	46.82	50.1	31.97	107.75	76.67	117.33	Methionine gamma-lyase
H1_0648	93.63	70.73	42.63	142.77	131.08	184.76	Flavohemoprotein
H1_3613	10.03	2.95	3.55	18.86	19.79	14.83	Entericidin A
H1_4214	63.54	44.2	42.63	83.5	118.71	130.82	Glycine cleavage system transcriptional activator
H1_1839	93.63	106.09	88.81	172.4	195.38	273.77	Dimodular nonribosomal peptide synthase
H1_2415	53.5	47.15	17.76	86.2	61.83	109.24	DTW domain-containing protein YfiP
H1_2523	40.13	44.2	24.87	64.65	86.56	74.17	DTW domain-containing protein 2
H1_0008	461.47	368.37	543.55	183.17	269.58	175.32	7-cyano-7-deazaguanine synthase
H1_0080	30.1	32.42	7.11	61.95	24.73	79.57	Lecithin retinol acyltransferase
H1_0430	83.6	41.26	56.84	131.99	101.4	130.82	1,4-dihydroxy-2-naphthoate octaprenyltransferase
H1_0605	10.03	11.79	7.11	37.71	22.26	43.16	Mannose-1-phosphate guanyltransferase beta
H1_0750	30.1	29.47	14.21	64.65	49.46	67.43	NADPH-dependent butanol dehydrogenase
H1_0855	0	2.95	0	8.08	17.31	2.7	Probable quinol monooxygenase YgiN
H1_0860	50.16	58.94	49.74	64.65	148.39	106.54	Glutamyl-Q tRNA(Asp) synthetase
H1_0889	10.03	2.95	3.55	10.77	22.26	21.58	Lecithin retinol acyltransferase
H1_0923	103.66	94.3	31.97	161.62	210.22	187.46	Glutamate decarboxylase-like protein 1
H1_1429	33.44	61.89	10.66	78.12	131.08	91.71	8-amino-7-oxononanoate synthase
H1_1907	1280.73	1541.25	1552.48	568.37	761.74	500.34	Citrate synthase
H1_2562	13.38	8.84	10.66	26.94	29.68	22.93	Lecithin retinol acyltransferase
H1_2738	5096.18	5761.27	6991.49	3108.51	3101.36	2436.96	Phosphoenolpyruvate synthase
H1_3132	10.03	20.63	7.11	26.94	29.68	43.16	Lecithin retinol acyltransferase
H1_3850	1009.87	1246.56	1563.14	455.23	536.68	345.25	Glyceraldehyde-3-phosphate dehydrogenase
H1_3914	461.47	548.13	561.31	218.19	267.1	192.85	Enolase
H1_4084	2370.86	2802.54	2721.28	1166.37	1090.67	899.53	Dihydrolipoyl dehydrogenase
H1_0795	36.78	35.36	28.42	53.87	66.78	87.66	Sulfate transport system permease protein CysT
H1_1365	153.82	100.2	149.21	64.65	37.1	66.08	Cytochrome c-type biogenesis protein CcmE
H1_1462	217.36	327.11	209.6	91.59	138.5	94.4	PTS system N-acetylglucosamine-specific EIICBA component
H1_1733	76.91	79.57	42.63	113.13	128.61	164.53	Putative purine permease YgfU
H1_1849	50.16	35.36	17.76	113.13	103.87	111.94	Purine efflux pump PbuE
H1_2707	53.5	47.15	35.53	80.81	118.71	107.89	Hexuronate transporter
H1_3173	53.5	67.78	28.42	94.28	86.56	120.03	Taurine-binding periplasmic protein
H1_3175	33.44	8.84	7.11	48.49	71.72	36.41	Taurine transport system permease protein TauC
H1_3247	26.75	23.58	31.97	75.42	66.78	40.46	Multiphosphoryl transfer protein
H1_3393	50.16	73.67	53.29	123.91	126.13	138.91	Xanthine permease XanP
H1_3605	6.69	23.58	7.11	37.71	29.68	39.11	L-arabinose transport system permease protein AraQ
H1_4151	56.85	29.47	21.32	94.28	71.72	99.8	PTS system N-acetylmuramic acid-specific EIIBC component
H1_4162	63.54	76.62	17.76	107.75	81.61	140.26	Inner membrane protein YdcO
H1_4338	371.18	365.42	319.73	180.48	170.65	164.53	Putrescine transport system permease protein PotH
H1_0263	3531.21	3571.69	3978.89	1985.25	1988.43	1518.55	DNA-directed RNA polymerase subunit alpha
H1_0548	3280.41	2422.38	2710.62	1263.34	1033.79	1166.56	DNA-binding protein HU-alpha
H1_0570	40.13	38.31	21.32	110.44	46.99	93.05	Acetoacetate metabolism regulatory protein AtoC
H1_0686	284.24	330.06	284.21	134.68	106.35	97.1	Nitrogen regulatory protein P-II
H1_0722	30.1	20.63	28.42	67.34	56.88	49.9	Transcriptional regulatory protein PhoP
H1_0790	314.33	397.84	394.34	169.7	175.6	183.41	DNA-binding protein StpA
H1_0861	377.87	483.3	426.31	207.41	212.69	165.88	RNA polymerase-binding transcription factor DksA
H1_0990	441.4	474.46	440.52	204.72	234.95	169.93	Sigma factor-binding protein Crl
H1_1070	80.25	109.04	142.1	48.49	37.1	39.11	N utilization substance protein B homolog
H1_1113	96.97	47.15	63.95	105.05	165.7	192.85	Transcriptional regulatory protein ZraR
H1_1211	16.72	14.73	3.55	18.86	24.73	41.81	HTH-type transcriptional activator RhaS
H1_1935	2474.52	2616.88	2564.97	1104.41	1088.2	879.3	Leucine-responsive regulatory protein
H1_2070	50.16	44.2	24.87	94.28	86.56	99.8	HTH-type transcriptional regulator CynR
H1_2188	548.41	480.35	380.13	202.03	205.27	182.06	Nucleoid-associated protein AHA_2212
H1_2370	60.19	32.42	31.97	96.97	56.88	113.28	Catabolite repressor/activator
H1_2484	56.85	47.15	31.97	99.67	81.61	107.89	HTH-type transcriptional regulator MetR
H1_2532	66.88	53.04	35.53	121.22	113.77	117.33	HTH-type transcriptional regulator CynR
H1_2582	1247.29	1249.5	1449.45	619.55	643.03	497.64	DNA-binding protein StpA
H1_3094	10.03	8.84	3.55	18.86	22.26	21.58	Insertion element iso-IS1N protein InsA
H1_3226	50.16	61.89	39.08	140.07	123.66	118.68	HTH-type transcriptional regulator DsdC
H1_3470	60.19	73.67	71.05	137.38	148.39	179.37	Transcriptional activator CadC
H1_3812	43.47	55.99	42.63	110.44	93.98	107.89	HTH-type transcriptional activator NahR
H1_4395	160.51	135.56	103.02	266.68	230.01	337.16	Replication gene A protein
H1_4494	297.61	338.9	412.1	204.72	178.07	124.07	Transcriptional activator protein AhyR/AsaR
H1_0241	765.76	786.83	671.44	404.05	353.66	314.23	50S ribosomal protein L3
H1_0242	531.69	515.71	440.52	280.14	227.53	178.02	50S ribosomal protein L4
H1_0243	70.22	67.78	95.92	18.86	46.99	31.02	50S ribosomal protein L23
H1_0244	832.64	836.93	898.8	395.97	361.08	307.49	50S ribosomal protein L2
H1_0246	56.85	100.2	135	32.32	34.62	32.37	50S ribosomal protein L22
H1_0247	732.33	760.31	760.25	301.69	294.31	289.95	30S ribosomal protein S3
H1_0248	250.8	232.81	330.39	102.36	66.78	90.36	50S ribosomal protein L16
H1_0249	13.38	20.63	21.32	5.39	0	10.79	50S ribosomal protein L29
H1_0250	107.01	129.67	135	70.04	46.99	37.76	30S ribosomal protein S17
H1_0251	668.79	630.64	721.17	328.63	319.04	281.86	50S ribosomal protein L14
H1_0253	1233.92	1287.81	1456.56	503.72	558.94	422.12	50S ribosomal protein L5
H1_0254	183.92	170.92	259.34	96.97	76.67	52.6	30S ribosomal protein S14
H1_0255	642.04	598.23	650.12	312.47	281.94	199.6	30S ribosomal protein S8
H1_0256	956.37	978.38	962.75	436.38	499.58	378.96	50S ribosomal protein L6
H1_0257	1407.8	1585.45	1723	727.3	615.82	563.72	30S ribosomal protein S5
H1_0258	735.67	901.76	937.88	449.85	393.24	304.79	50S ribosomal protein L15
H1_0262	1568.31	1735.75	1740.77	913.16	892.82	645.99	30S ribosomal protein S4
H1_0274	2006.37	2286.82	2096.03	891.61	868.09	792.99	31 kDa immunogenic protein
H1_0406	73.57	91.36	49.74	169.7	140.97	133.51	Ribosomal protein S6 modification protein
H1_0656	461.47	439.09	408.55	234.35	178.07	172.62	50S ribosomal protein L19
H1_0698	167.2	167.98	220.26	64.65	66.78	53.94	30S ribosomal protein S6
H1_0700	244.11	203.34	216.71	80.81	61.83	90.36	50S ribosomal protein L9
H1_1094	180.57	209.23	270	107.75	108.82	106.54	Translation initiation factor IF-2
H1_1097	140.45	135.56	88.81	40.41	44.52	47.2	30S ribosomal protein S15
H1_1131	23.41	8.84	7.11	43.1	17.31	55.29	Ribosomal RNA large subunit methyltransferase H
H1_1157	133.76	238.7	273.55	80.81	86.56	107.89	Elongation factor P
H1_1409	50.16	41.26	63.95	83.5	126.13	113.28	Ribosomal large subunit pseudouridine synthase A
H1_2197	96.97	88.41	60.39	40.41	44.52	32.37	50S ribosomal protein L25
H1_2529	2645.06	2584.47	2540.1	1414.19	1367.67	1066.76	30S ribosomal protein S1
H1_2547	8396.66	7096.23	8334.36	4266.8	3971.92	3451.12	Putative RNA-binding protein RbpE
H1_3253	60.19	50.1	28.42	75.42	96.45	121.38	50S ribosomal protein L16 arginine hydroxylase
H1_3486	384.55	424.36	415.65	169.7	170.65	140.26	Elongation factor Ts
H1_3487	1946.18	2136.53	2085.37	975.11	981.85	811.87	30S ribosomal protein S2
H1_3529	43.47	44.2	49.74	123.91	98.93	129.47	Ribosomal RNA large subunit methyltransferase G
H1_3683	43.47	50.1	39.08	86.2	96.45	115.98	23S rRNA (guanine(745)-N(1))-methyltransferase
H1_3740	491.56	371.31	440.52	175.09	175.6	124.07	50S ribosomal protein L27
H1_4222	4962.42	6250.46	6668.2	2321.96	2337.15	1800.41	Elongation factor Tu
H1_4223	3481.05	4231.8	4053.5	1548.87	1491.33	1020.91	Elongation factor G
H1_4224	658.76	763.26	671.44	220.88	230.01	178.02	30S ribosomal protein S7
H1_4225	404.62	391.94	380.13	148.15	180.54	95.75	30S ribosomal protein S12
H1_4233	183.92	229.86	277.1	99.67	116.24	79.57	50S ribosomal protein L7/L12
H1_4234	926.27	866.4	916.57	433.68	492.16	338.5	50S ribosomal protein L10
H1_4235	829.3	754.42	852.62	371.73	385.82	319.62	50S ribosomal protein L1
H1_4236	170.54	309.43	248.68	96.97	136.02	80.92	50S ribosomal protein L11
H1_4413	86.94	103.14	110.13	48.49	42.04	40.46	50S ribosomal protein L28
H1_0084	10.03	20.63	0	40.41	19.79	24.28	Probable transposase for transposon Tn903
H1_2852	70.22	88.41	85.26	183.17	187.96	179.37	Transposase
H1_3566	13.38	8.84	7.11	26.94	42.04	33.72	Probable transposase for transposon Tn903
H1_0009	2658.44	3032.4	2952.2	1306.44	1291	1143.63	Uncharacterized protein UU063
H1_0012	26.75	17.68	39.08	86.2	71.72	72.83	UPF0173 protein YddR
H1_0038	53.5	38.31	31.97	78.12	106.35	138.91	Uncharacterized membrane protein YigM
H1_0078	6.69	0	10.66	18.86	27.2	17.53	Protein PhnB
H1_0099	36.78	23.58	28.42	61.95	59.36	75.52	Uncharacterized response regulatory protein YpdB
H1_0172	50.16	38.31	24.87	59.26	81.61	87.66	Uncharacterized HTH-type transcriptional regulator YbfI
H1_0287	197.29	277.01	259.34	121.22	133.55	110.59	UPF0381 protein HI_0400
H1_0373	23.41	2.95	14.21	45.79	46.99	36.41	UPF0153 protein PA1578.1
H1_0432	26.75	35.36	35.53	13.47	12.37	18.88	Uncharacterized protein YbdD
H1_0492	50.16	41.26	39.08	94.28	86.56	89.01	Uncharacterized transporter VC_0195
H1_0505	23.41	17.68	46.18	70.04	51.94	72.83	Uncharacterized HTH-type transcriptional regulator YsmB
H1_0631	46.82	76.62	74.6	96.97	158.28	151.05	Uncharacterized transporter HI_0519
H1_0721	46.82	38.31	28.42	86.2	56.88	94.4	Uncharacterized protein YbeQ
H1_0742	13.38	11.79	14.21	26.94	39.57	47.2	Uncharacterized protein YagK
H1_0805	56.85	58.94	42.63	131.99	101.4	138.91	Uncharacterized protein YbcH
H1_0808	36.78	35.36	14.21	67.34	46.99	64.73	Uncharacterized membrane protein AF_1755
H1_1119	16.72	38.31	0	61.95	44.52	51.25	Uncharacterized N-acetyltransferase YycN
H1_1163	46.82	47.15	31.97	70.04	86.56	106.54	Uncharacterized oxidoreductase YqjQ
H1_1258	90.29	79.57	81.71	164.31	207.75	227.92	Uncharacterized protein R571
H1_1483	13.38	23.58	7.11	48.49	34.62	45.85	Uncharacterized ABC transporter ATP-binding protein YnjD
H1_1683	36.78	29.47	14.21	53.87	49.46	63.39	Uncharacterized transporter slr0944
H1_1697	63.54	38.31	35.53	118.52	118.71	101.15	Uncharacterized membrane protein HI_1126.1
H1_1698	10.03	14.73	14.21	43.1	46.99	40.46	Uncharacterized response regulatory protein SO_2823
H1_1734	585.19	789.78	1037.35	355.57	336.35	310.18	UPF0227 protein VC_1892
H1_1835	26.75	17.68	7.11	48.49	37.1	53.94	Uncharacterized lipoprotein YceB
H1_1964	40.13	26.52	31.97	72.73	69.25	89.01	Uncharacterized transporter YoaV
H1_1994	16.72	23.58	7.11	29.63	39.57	43.16	Uncharacterized ABC transporter ATP-binding protein YbiT
H1_2004	76.91	50.1	35.53	150.85	103.87	138.91	Uncharacterized 58.7 kDa protein in lys 3'region
H1_2005	13.38	0	7.11	10.77	22.26	26.97	Uncharacterized 20.8 kDa protein in lys 3'region
H1_2010	33.44	47.15	39.08	70.04	113.77	75.52	Uncharacterized 44.2 kDa protein in lys 3'region
H1_2040	63.54	82.51	78.16	26.94	12.37	21.58	Putative uncharacterized protein ORFG in retron EC67
H1_2041	224.04	274.07	234.47	105.05	101.4	79.57	Uncharacterized protein AF_0689
H1_2084	43.47	38.31	42.63	86.2	84.09	101.15	Uncharacterized transporter MJ0762
H1_2146	133.76	138.51	103.02	282.84	257.21	262.98	Uncharacterized protein YgfK
H1_2234	36.78	32.42	21.32	91.59	84.09	56.64	Uncharacterized deoxyribonuclease YcfH
H1_2356	20.06	8.84	14.21	43.1	34.62	33.72	Uncharacterized ferredoxin-like protein YfaE
H1_2412	40.13	38.31	49.74	91.59	91.51	94.4	Uncharacterized inner membrane transporter YedA
H1_2466	13.38	20.63	42.63	78.12	51.94	49.9	UPF0225 protein VP1145
H1_2570	10.03	0	0	16.16	12.37	17.53	Protein PhnB
H1_2578	10.03	2.95	10.66	26.94	37.1	20.23	Uncharacterized protein YagK
H1_2579	10.03	23.58	10.66	56.57	49.46	63.39	Uncharacterized protein YfjI
H1_2633	73.57	94.3	88.81	32.32	29.68	16.18	UPF0092 membrane protein YajC
H1_2644	20.06	17.68	7.11	45.79	42.04	44.5	Uncharacterized protein YyaP
H1_2666	56.85	58.94	46.18	134.68	108.82	133.51	Uncharacterized membrane protein VP2115
H1_2673	23.41	35.36	21.32	80.81	79.14	74.17	Uncharacterized protein in glgB 5'region
H1_2690	16.72	38.31	14.21	53.87	79.14	41.81	Uncharacterized protein YfhB
H1_2699	43.47	38.31	24.87	94.28	59.36	114.63	Ycf48-like protein
H1_2700	40.13	38.31	28.42	61.95	84.09	111.94	Uncharacterized protein PA3922
H1_2757	46.82	35.36	21.32	67.34	98.93	99.8	Uncharacterized transporter AF_0788
H1_2783	3.34	0	3.55	8.08	17.31	13.49	Uncharacterized amino-acid ABC transporter ATP-binding protein YecC
H1_2797	23.41	17.68	31.97	61.95	59.36	56.64	Uncharacterized protein pXO1-01/BXA0003/GBAA_pXO1_0003
H1_2798	50.16	55.99	35.53	150.85	101.4	136.21	Uncharacterized protein YaiW
H1_2834	314.33	341.84	404.99	121.22	190.43	138.91	UPF0410 protein YeaQ
H1_2873	6.69	32.42	17.76	35.02	49.46	48.55	Uncharacterized protein in bpoA1 3'region
H1_2875	6.69	11.79	7.11	61.95	32.15	41.81	Late control gene D protein
H1_2942	86.94	61.89	85.26	167.01	138.5	192.85	Uncharacterized protein YcaI
H1_2996	33.44	29.47	24.87	72.73	86.56	83.61	Uncharacterized protein SYNPCC7002_A1628
H1_2997	63.54	70.73	60.39	107.75	138.5	161.83	Uncharacterized MFS-type transporter Ent638_1421
H1_3136	1116.88	1455.79	1399.72	681.5	667.76	581.26	Uncharacterized protein YbjD
H1_3186	33.44	29.47	14.21	48.49	51.94	67.43	Uncharacterized protein YdfG
H1_3211	36.78	35.36	17.76	48.49	49.46	93.05	Uncharacterized protein slr0014
H1_3214	90.29	144.4	103.02	51.18	76.67	36.41	Chaperone protein DnaK
H1_3269	10.03	32.42	49.74	64.65	66.78	82.27	Uncharacterized protein Mb2035
H1_3290	43.47	41.26	31.97	59.26	84.09	95.75	UPF0066 protein YaeB
H1_3301	525	447.93	497.36	177.78	190.43	203.64	Uncharacterized N-acetyltransferase YiaC
H1_3400	30.1	17.68	14.21	64.65	42.04	67.43	Uncharacterized protein YtfK
H1_3467	60.19	85.46	53.29	207.41	140.97	153.74	Uncharacterized transporter MJ0709
H1_3491	565.13	500.98	522.23	220.88	192.91	191.5	UPF0325 protein ASA_3165
H1_3616	46.82	44.2	31.97	91.59	89.03	89.01	Uncharacterized protein HI_1011
H1_3768	33.44	41.26	21.32	64.65	84.09	60.69	UPF0319 protein VC_1853
H1_3776	805.89	875.24	1108.41	471.4	455.06	374.92	UPF0304 protein PBPRA2768
H1_3784	40.13	23.58	21.32	83.5	71.72	103.84	Uncharacterized glycosyltransferase MA_0453
H1_3813	16.72	11.79	17.76	37.71	44.52	33.72	Uncharacterized protein HI_1162
H1_3860	153.82	150.29	223.81	59.26	86.56	98.45	Uncharacterized protein YbgE
H1_3868	568.47	524.56	632.36	304.39	272.05	269.72	Uncharacterized oxidoreductase YkvO
H1_3898	60.19	53.04	35.53	110.44	101.4	122.72	Uncharacterized protein HI_1422
H1_3976	50.16	82.51	60.39	177.78	185.49	183.41	Uncharacterized protein YbiU
H1_4012	13.38	8.84	17.76	40.41	29.68	32.37	Uncharacterized N-acetyltransferase MJ1530
H1_4229	214.01	285.85	216.71	137.38	96.45	99.8	RutC family protein PYRAB12510
H1_4316	103.66	47.15	46.18	153.54	170.65	200.94	Uncharacterized transporter YebQ
H1_4335	66.88	73.67	63.95	142.77	163.23	118.68	Uncharacterized protein YbeQ
H1_4346	16.72	20.63	3.55	29.63	32.15	36.41	Uncharacterized endoplasmic reticulum membrane protein YGL010W

## Sheet: B
B. Uniprot clustering of the DEGs based on biological fucntions.
Cluster	number
protein secretion	11
Chemataxis	14
response to stress	18
membrane integration	19
transcription regulation	24
others	25
translation	45
cellular metabolic progress	133
transport	87
unknown	82
Hypothetical protein	144
Sum	602
cellular metabolic progress		up	down
phenylacetate metabolic progress	5	5	0
ACC metabolic progress	1	1	0
Antibiotic resistance and biosynthesis	12	11	1
fatty acid metabolic progress	2	1	1
siderophere biosynthesis	1	1	0
amino acid metabolic progress	4	3	1
small molecule metabolic progress	17	11	6
carbohydrate metabolic progress	18	9	9
Nitrogen metabolism	5	1	4
liqid biological progress	7	6	1
other metabolic progress	59	37	22
Sum	131
transport		up	down
carbohydrate transport	7	5	2
protein transport	12	8	4
amino acid transport	17	12	5
small molecule transport	14	11	3
other ion transport	21	15	6
peptide transport	5	1	4
polyamine transport	1	1	0
iron transport	5	3	2
potassium transport	5	5	0
Sum	87
others		up	down
Plasmid segregation	1	1	0
ATP synthase activity	2	0	2
biofilm	2	2	0
signal transduction	2	2	0
defense response	3	3	0
DNA integration	3	3	0
transponse activity	3	3	0
DNA initiation	4	3	1
cell wall organization	5	5	0
Sum	25
response to stress		up	down
response to osmotic stress	1	1	0
response to silver ion	1	1	0
response to UV	1	1	0
response to toxic substance	2	2	0
response to common stress	3	2	1
response to oxidative stress	5	4	1
response to temperaure	5	2	3
Sum	18

## Sheet: C
C. DEGs in the cluster of “Transport”.
Gene	mock_1	mock_2	mock_3	Na_H1_1	Na_H1_2	Na_H1_3	FC	Na_H1_vs_mock	Na_H1_vs_mock_logFC	Na_H1_vs_mock_FDR	Description
H1_3757	183.92	294.69	309.07	94.28	118.71	87.66	0.381691	-1	-1.405	2.064e-08	D-methionine-binding lipoprotein MetQ
H1_0868	160.51	185.66	99.47	56.57	64.3	51.25	0.386231	-1	-1.399	3.545e-06	Spermidine export protein MdtJ
H1_1629	535.03	648.33	667.89	274.76	306.67	203.64	0.424076	-1	-1.258	3.563e-10	Lysine-arginine-ornithine-binding periplasmic protein
H1_3008	371.18	498.03	394.34	169.7	210.22	172.62	0.437292	-1	-1.204	8.526e-10	ABC transporter arginine-binding protein 1
H1_0643	2003.03	2493.11	2493.91	1209.47	1041.21	1060.02	0.47363	-1	-1.08	4.136e-11	ABC transporter arginine-binding protein 1
H1_4466	63.54	55.99	42.63	88.89	111.29	132.16	2.04946	1	1.061	0.0004718	Cysteine/O-acetylserine efflux protein
H1_3830	36.78	41.26	31.97	64.65	91.51	72.83	2.08154	1	1.035	0.003257	Cysteine/O-acetylserine efflux protein
H1_4449	43.47	106.09	60.39	142.77	153.34	155.09	2.14908	1	1.08	0.0001449	Tryptophan-specific transport protein
H1_3989	73.57	85.46	56.84	140.07	163.23	164.53	2.16718	1	1.11	5.607e-06	Serine transporter
H1_2371	36.78	55.99	39.08	67.34	101.4	120.03	2.19014	1	1.148	0.001452	Tyrosine-specific transport protein
H1_1893	53.5	76.62	31.97	129.3	131.08	109.24	2.28034	1	1.137	0.0001294	Branched-chain amino acid transport system 2 carrier protein
H1_3285	73.57	103.14	60.39	175.09	173.12	194.2	2.28768	1	1.183	5.637e-07	ATP-binding/permease protein CydD
H1_1948	33.44	44.2	17.76	45.79	71.72	107.89	2.36268	1	1.254	0.007294	Peptide transport system permease protein SapB
H1_1328	26.75	26.52	28.42	72.73	61.83	71.48	2.52222	1	1.336	0.0002486	Putative peptide transport system permease protein BMEII0209
H1_3469	86.94	32.42	35.53	113.13	131.08	149.7	2.54316	1	1.367	6.357e-05	Probable cadaverine/lysine antiporter
H1_1326	20.06	32.42	10.66	70.04	59.36	64.73	3.0746	1	1.562	0.000112	Probable peptide ABC transporter ATP-binding protein y4tR
H1_3959	13.38	23.58	7.11	40.41	46.99	49.9	3.1155	1	1.596	0.0008183	Probable amino-acid ABC transporter permease protein HI_0179
H1_3297	2705.26	2708.24	2902.46	1015.52	949.7	841.54	0.337515	-1	-1.571	1.41e-25	Glucose-specific phosphotransferase enzyme IIA component
H1_3296	712.26	872.29	866.83	452.54	422.91	330.41	0.491911	-1	-1.037	2.456e-08	Phosphoenolpyruvate-protein phosphotransferase
H1_1889	50.16	35.36	67.5	110.44	66.78	136.21	2.04829	1	1.077	0.00481	PTS system alpha-glucoside-specific EIICB component
H1_1943	53.5	41.26	49.74	102.36	93.98	111.94	2.13343	1	1.119	0.0001321	PTS system arbutin-, cellobiose-, and salicin-specific EIIBC component
H1_3227	66.88	58.94	28.42	110.44	118.71	107.89	2.18517	1	1.098	0.0001817	DsdX permease
H1_3061	66.88	47.15	39.08	131.99	121.19	126.77	2.48155	1	1.304	1.609e-06	PTS system glucose-specific EIICB component
H1_1892	0	2.95	3.55	21.55	9.89	18.88	7.74154	1	2.805	0.0039	Oligogalacturonate-specific porin KdgM
H1_3523	290.92	321.22	248.68	102.36	93.98	98.45	0.342453	-1	-1.55	5.839e-15	Na(+)-translocating NADH-quinone reductase subunit E
H1_1559	40.13	44.2	35.53	113.13	106.35	103.84	2.69748	1	1.405	7.337e-07	Cyanate transport protein CynX
H1_2804	60.19	67.78	42.63	94.28	89.03	164.53	2.03892	1	1.054	0.003981	Na(+)/H(+) antiporter NhaC
H1_4021	93.63	50.1	88.81	40.41	29.68	36.41	0.457986	-1	-1.102	0.003278	Probable Fe(2+)-trafficking protein
H1_0047	601.91	816.3	696.31	363.65	341.3	306.14	0.478165	-1	-1.075	4.788e-09	Probable ferritin-1
H1_1758	30.1	32.42	7.11	40.41	64.3	43.16	2.12365	1	1.03	0.0375	Ferrous iron permease EfeU
H1_1843	66.88	55.99	21.32	113.13	116.24	102.5	2.30162	1	1.166	0.0002347	Probable siderophore-binding lipoprotein YfiY
H1_1846	26.75	14.73	24.87	56.57	76.67	59.34	2.90249	1	1.533	0.0002354	Iron(3+)-hydroxamate import system permease protein FhuG
H1_0100	50.16	58.94	56.84	113.13	128.61	157.79	2.40768	1	1.295	3.947e-06	Inner membrane protein YhjX
H1_3316	56.85	44.2	28.42	105.05	69.25	126.77	2.3254	1	1.233	0.0008471	Sodium-dependent phosphate transport protein 2A
H1_0022	86.94	82.51	78.16	129.3	158.28	213.08	2.02197	1	1.048	0.0001322	Potassium-transporting ATPase A chain
H1_0021	90.29	103.14	81.71	199.33	187.96	190.16	2.09875	1	1.054	5.627e-07	Potassium-transporting ATPase B chain
H1_1821	60.19	50.1	74.6	150.85	121.19	169.93	2.39045	1	1.29	3.618e-06	Probable potassium transport system protein kup 2
H1_3379	33.44	17.68	31.97	64.65	71.72	63.39	2.40414	1	1.271	0.0008103	Potassium efflux system KefA
H1_0020	10.03	5.89	14.21	35.02	32.15	49.9	3.8855	1	2.016	0.000527	Potassium-transporting ATPase C chain
H1_2993	22137	27716	28161.3	9710.74	9351.08	7773.46	0.343979	-1	-1.54	3.612e-20	Putative outer membrane protein YedS
H1_3524	214.01	185.66	170.52	83.5	61.83	79.57	0.39443	-1	-1.328	2.41e-09	Na(+)-translocating NADH-quinone reductase subunit D
H1_3386	1036.62	1370.33	1566.69	598	640.55	501.69	0.437946	-1	-1.196	1.196e-09	Outer membrane protein A
H1_3385	685.51	1143.41	1058.67	463.31	551.52	294	0.45326	-1	-1.153	1.568e-05	Outer membrane protein A
H1_2299	3273.73	3500.96	4245.34	1872.11	1889.51	1573.84	0.48416	-1	-1.048	4.876e-10	Cbb3-type cytochrome c oxidase subunit CcoP2
H1_0500	63.54	29.47	63.95	131.99	74.2	124.07	2.1041	1	1.101	0.002807	31 kDa immunogenic protein
H1_4038	83.6	38.31	28.42	99.67	98.93	121.38	2.12852	1	1.103	0.002203	Malate-2H(+)/Na(+)-lactate antiporter
H1_1600	96.97	79.57	63.95	150.85	197.85	173.97	2.17335	1	1.115	5.066e-06	Vitamin B12 transporter BtuB
H1_0697	43.47	55.99	49.74	105.05	116.24	105.19	2.1882	1	1.11	4.948e-05	Divalent metal cation transporter MntH
H1_0713	66.88	100.2	71.05	161.62	217.64	176.67	2.33457	1	1.201	1.144e-06	Probable multidrug resistance protein YoeA
H1_3697	53.5	23.58	3.55	86.2	54.41	56.64	2.44636	1	1.257	0.02248	Hemin transport system permease protein HmuU
H1_2244	20.06	35.36	17.76	70.04	54.41	55.29	2.45614	1	1.234	0.001965	Outer membrane porin F
H1_4197	43.47	23.58	24.87	94.28	79.14	79.57	2.75228	1	1.445	2.865e-05	Fe(3+) ions import ATP-binding protein FbpC
H1_3223	33.44	32.42	17.76	72.73	84.09	82.27	2.85924	1	1.497	1.277e-05	Vibriobactin utilization protein ViuB
H1_4152	6.69	11.79	17.76	35.02	37.1	43.16	3.18102	1	1.691	0.001123	Outer membrane protein F
H1_0638	60.19	61.89	60.39	193.95	123.66	126.77	2.43536	1	1.255	1.568e-05	Fe(3+)-transport system permease protein FbpB 2
H1_1703	4400.64	5893.88	6145.97	1936.76	2307.47	1598.12	0.355363	-1	-1.495	3.057e-14	Periplasmic oligopeptide-binding protein
H1_2791	932.96	1382.11	1644.85	576.45	620.77	493.6	0.426983	-1	-1.231	2.304e-08	Extracellular protease
H1_1075	384.55	536.34	373.02	226.27	247.32	155.09	0.485876	-1	-1.07	4.934e-06	Dipeptide transport system permease protein DppB
H1_0431	1474.68	1588.4	1531.16	843.12	766.68	678.36	0.49805	-1	-1.012	1.444e-10	Carbon starvation protein A
H1_0409	86.94	55.99	78.16	183.17	165.7	183.41	2.40753	1	1.284	5.731e-08	Probable dipeptidase
H1_4040	56.85	76.62	31.97	121.22	89.03	144.3	2.14307	1	1.095	0.001173	Putative ABC transporter periplasmic-binding protein YdcS
H1_0228	187.26	288.8	223.81	78.12	76.67	79.57	0.334862	-1	-1.579	2.57e-11	Protein-export protein SecB
H1_4487	197.29	182.71	291.31	96.97	113.77	93.05	0.452533	-1	-1.144	3.022e-06	Sec-independent protein translocase protein TatA
H1_0259	2457.8	2605.09	3041.01	1495	1261.32	999.33	0.463437	-1	-1.114	3.331e-09	Protein translocase subunit SecY
H1_4475	1136.94	1031.43	1406.82	614.16	551.52	581.26	0.488629	-1	-1.031	3.234e-09	Thioredoxin-1
H1_2205	36.78	41.26	42.63	78.12	89.03	93.05	2.15629	1	1.124	0.0003059	Hemolysin secretion protein
H1_1727	76.91	97.25	49.74	167.01	145.92	169.93	2.15659	1	1.091	1.53e-05	Protein translocase subunit SecD
H1_0841	10.03	23.58	24.87	61.95	39.57	53.94	2.65834	1	1.395	0.002287	Lipoprotein-releasing system ATP-binding protein LolD
H1_1966	16.72	14.73	10.66	21.55	39.57	52.6	2.70055	1	1.472	0.01057	Biopolymer transport protein ExbB
H1_0361	10.03	29.47	3.55	45.79	24.73	52.6	2.85993	1	1.464	0.01863	Chaperone protein SycT
H1_0887	1284.08	1514.73	1570.24	606.08	600.98	366.83	0.360236	-1	-1.485	2.947e-12	Major exported protein
H1_2631	424.68	368.37	415.65	126.6	148.39	210.38	0.401564	-1	-1.269	1.953e-10	Protein translocase subunit SecF
H1_2632	621.97	736.73	674.99	312.47	346.24	350.64	0.496315	-1	-1.006	1.859e-09	Protein translocase subunit SecD
H1_1365	153.82	100.2	149.21	64.65	37.1	66.08	0.416214	-1	-1.22	4.87e-05	Cytochrome c-type biogenesis protein CcmE
H1_1462	217.36	327.11	209.6	91.59	138.5	94.4	0.430318	-1	-1.238	1.247e-06	PTS system N-acetylglucosamine-specific EIICBA component
H1_4338	371.18	365.42	319.73	180.48	170.65	164.53	0.488162	-1	-1.045	3.234e-09	Putrescine transport system permease protein PotH
H1_3173	53.5	67.78	28.42	94.28	86.56	120.03	2.00982	1	1.006	0.003028	Taurine-binding periplasmic protein
H1_1733	76.91	79.57	42.63	113.13	128.61	164.53	2.04043	1	1.04	0.0005011	Putative purine permease YgfU
H1_0795	36.78	35.36	28.42	53.87	66.78	87.66	2.0715	1	1.088	0.006133	Sulfate transport system permease protein CysT
H1_4162	63.54	76.62	17.76	107.75	81.61	140.26	2.08726	1	1.053	0.008356	Inner membrane protein YdcO
H1_3393	50.16	73.67	53.29	123.91	126.13	138.91	2.19597	1	1.131	1.387e-05	Xanthine permease XanP
H1_3247	26.75	23.58	31.97	75.42	66.78	40.46	2.21944	1	1.094	0.0121	Multiphosphoryl transfer protein
H1_2707	53.5	47.15	35.53	80.81	118.71	107.89	2.25738	1	1.176	0.0001707	Hexuronate transporter
H1_4151	56.85	29.47	21.32	94.28	71.72	99.8	2.46934	1	1.313	0.0004035	PTS system N-acetylmuramic acid-specific EIIBC component
H1_3605	6.69	23.58	7.11	37.71	29.68	39.11	2.84912	1	1.448	0.01004	L-arabinose transport system permease protein AraQ
H1_3175	33.44	8.84	7.11	48.49	71.72	36.41	3.17109	1	1.627	0.005203	Taurine transport system permease protein TauC
H1_1849	50.16	35.36	17.76	113.13	103.87	111.94	3.18493	1	1.652	1.076e-07	Purine efflux pump PbuE

## Sheet: D
D. DEGs in the cluster of “Cellular metabolic progress”
Gene	mock_1	mock_2	mock_3	Na_H1_1	Na_H1_2	Na_H1_3	FC	Na_H1_vs_mock	Na_H1_vs_mock_logFC	Na_H1_vs_mock_FDR	Description
H1_2543	678.82	904.71	1094.2	360.95	370.98	463.93	0.446595	-1	-1.152	3.375e-08	L-allo-threonine aldolase
H1_3468	93.63	55.99	42.63	188.56	121.19	145.65	2.36879	1	1.231	7.893e-05	Lysine decarboxylase, inducible
H1_4044	90.29	44.2	35.53	145.46	145.92	122.72	2.4356	1	1.268	4.272e-05	Gamma-aminobutyraldehyde dehydrogenase
H1_3958	46.82	73.67	31.97	115.83	131.08	144.3	2.56598	1	1.342	4.215e-06	Threonine synthase
H1_2296	1046.66	1414.53	1357.09	422.91	323.99	330.41	0.282145	-1	-1.833	1.621e-22	Cytochrome c oxidase subunit 1 homolog, bacteroid
H1_1915	2113.38	2714.13	2820.75	1061.31	1159.92	840.19	0.400277	-1	-1.325	1.34e-12	Succinyl-CoA ligase [ADP-forming] subunit alpha
H1_4124	1150.32	1479.36	1460.11	616.85	581.2	442.35	0.401096	-1	-1.328	1.843e-12	Cytochrome b
H1_3862	1391.08	1609.03	1737.21	738.07	729.59	550.24	0.425958	-1	-1.239	5.729e-12	Cytochrome d ubiquinol oxidase subunit 2
H1_3863	1735.51	2466.59	2604.04	1061.31	999.16	850.98	0.427768	-1	-1.228	2.769e-10	Cytochrome d ubiquinol oxidase subunit 1
H1_4024	785.83	1102.16	1229.19	449.85	442.7	461.23	0.434296	-1	-1.201	6.08e-10	Phosphatidylcholine-sterol acyltransferase
H1_3782	1772.29	2139.48	2078.26	953.57	895.29	759.27	0.435412	-1	-1.205	2.89e-13	Acetolactate synthase isozyme 3 large subunit
H1_3780	715.61	689.58	824.2	299	373.45	325.02	0.447418	-1	-1.158	2.228e-11	Acetolactate synthase isozyme 3 small subunit
H1_1913	1695.38	2531.42	2842.07	1107.11	1201.96	859.07	0.448182	-1	-1.161	1.873e-07	Dihydrolipoyllysine-residue succinyltransferase component of 2-oxoglutarate dehydrogenase complex
H1_4507	2324.05	2655.19	2721.28	1287.58	1211.86	966.96	0.450151	-1	-1.156	7.292e-12	ATP synthase subunit alpha
H1_3230	1962.9	2646.35	2564.97	1152.9	1221.75	882	0.453938	-1	-1.144	2.15e-09	Isocitrate dehydrogenase [NADP]
H1_3837	431.37	436.15	550.65	228.96	197.85	221.17	0.456913	-1	-1.124	2.41e-09	Pyridoxal phosphate phosphatase YbhA
H1_4508	454.78	347.74	408.55	215.49	183.02	161.83	0.462682	-1	-1.129	7.668e-09	ATP synthase subunit delta
H1_1194	535.03	751.47	714.07	296.31	338.83	302.09	0.468481	-1	-1.097	6.554e-09	3-dehydroquinate synthase
H1_3194	3437.58	4311.37	4540.2	2049.9	2193.71	1532.03	0.469979	-1	-1.092	1.142e-08	Azurin
H1_4512	655.41	671.9	625.25	342.1	328.93	264.33	0.479043	-1	-1.079	6.547e-10	ATP synthase protein I
H1_3926	230.73	215.13	227.37	107.75	111.29	103.84	0.479598	-1	-1.065	2.432e-08	Signal peptidase I
H1_2620	63.54	82.51	39.08	35.02	19.79	35.06	0.485443	-1	-1.025	0.01791	Iron-binding protein IscA
H1_3744	1665.29	1650.29	1630.64	867.37	838.41	703.98	0.487192	-1	-1.044	1.946e-11	Protein HflC
H1_1910	5052.71	4974.43	5254.27	2602.1	2690.82	2262.99	0.494451	-1	-1.018	3.318e-12	Succinate dehydrogenase flavoprotein subunit
H1_4123	2996.18	3014.72	3357.19	1777.83	1708.97	1177.35	0.497876	-1	-1.01	1.018e-07	Cytochrome c1
H1_4505	3180.1	3176.8	3442.45	1764.37	1691.65	1424.14	0.498009	-1	-1.009	6.388e-11	ATP synthase subunit beta
H1_0611	60.19	20.63	31.97	72.73	69.25	83.61	2.00009	1	1.03	0.01085	tRNA1(Val) (adenine(37)-N6)-methyltransferase
H1_1599	83.6	94.3	46.18	145.46	148.39	164.53	2.04561	1	1.021	9.165e-05	Protease 2
H1_3224	53.5	50.1	53.29	83.5	126.13	111.94	2.04965	1	1.047	0.0005466	Phospho-2-dehydro-3-deoxyheptonate aldolase, Trp-sensitive
H1_1885	20.06	23.58	10.66	40.41	32.15	40.46	2.0814	1	1.034	0.02882	2-dehydro-3-deoxy-D-gluconate 5-dehydrogenase
H1_4314	56.85	58.94	24.87	91.59	103.87	98.45	2.08951	1	1.037	0.001042	Fructokinase
H1_0397	86.94	109.04	88.81	212.8	202.8	182.06	2.0986	1	1.04	1.291e-06	CinA-like protein
H1_1746	46.82	41.26	17.76	80.81	59.36	82.27	2.10166	1	1.061	0.006264	Putative aminoacrylate hydrolase RutD
H1_1929	23.41	11.79	21.32	51.18	39.57	29.67	2.13057	1	1.043	0.04631	Putative arginyl-tRNA--protein transferase
H1_4208	76.91	97.25	63.95	169.7	183.02	155.09	2.13267	1	1.058	6.584e-06	Putative 8-oxo-dGTP diphosphatase
H1_0108	73.57	76.62	63.95	145.46	150.86	161.83	2.13949	1	1.102	2.694e-06	Probable cysteine desulfurase
H1_1886	53.5	14.73	14.21	45.79	56.88	75.52	2.16145	1	1.143	0.03188	4-deoxy-L-threo-5-hexosulose-uronate ketol-isomerase
H1_1323	26.75	29.47	14.21	45.79	44.52	62.04	2.16314	1	1.126	0.01144	Glucosamine kinase GspK
H1_1208	23.41	26.52	28.42	56.57	59.36	55.29	2.18532	1	1.112	0.00354	Adenylosuccinate lyase
H1_4071	13.38	8.84	17.76	26.94	29.68	32.37	2.22586	1	1.192	0.03634	Dihydroneopterin aldolase
H1_2192	13.38	26.52	17.76	40.41	44.52	44.5	2.24471	1	1.14	0.01323	Phosphatidate phosphatase PPAPDC1B
H1_1428	36.78	50.1	39.08	99.67	96.45	90.36	2.27437	1	1.152	0.0001118	Biotin synthase
H1_0212	60.19	85.46	31.97	142.77	126.13	138.91	2.29597	1	1.166	5.978e-05	Spermidine synthase
H1_2481	93.63	79.57	39.08	131.99	155.81	199.6	2.29602	1	1.207	7.8e-05	Putative amidohydrolase YtcJ
H1_1877	60.19	64.83	14.21	121.22	101.4	98.45	2.30604	1	1.16	0.001534	Methionine aminotransferase
H1_2710	40.13	14.73	39.08	67.34	61.83	87.66	2.30818	1	1.264	0.00243	Quinone oxidoreductase
H1_1944	40.13	47.15	39.08	99.67	81.61	111.94	2.32051	1	1.228	0.0001148	tRNA-(ms[2]io[6]A)-hydroxylase
H1_2418	53.5	23.58	24.87	75.42	79.14	82.27	2.323	1	1.227	0.0007326	Egl nine homolog 1
H1_3218	60.19	50.1	21.32	86.2	106.35	113.28	2.32376	1	1.212	0.0003046	Probable manganese-dependent inorganic pyrophosphatase
H1_1872	20.06	26.52	42.63	56.57	69.25	82.27	2.33259	1	1.266	0.00143	Methane monooxygenase component C
H1_2684	20.06	23.58	10.66	35.02	34.62	57.99	2.35046	1	1.257	0.01618	Putative quercetin 2,3-dioxygenase sll1773
H1_2702	50.16	14.73	28.42	88.89	69.25	62.04	2.35966	1	1.228	0.003363	Succinyl-CoA:3-ketoacid coenzyme A transferase subunit B
H1_4132	20.06	20.63	28.42	59.26	59.36	44.5	2.3603	1	1.194	0.003661	Phosphocarrier protein NPr
H1_3377	30.1	14.73	10.66	45.79	39.57	48.55	2.41323	1	1.276	0.008528	NADPH-dependent butanol dehydrogenase
H1_1836	36.78	53.04	42.63	99.67	123.66	102.5	2.46002	1	1.271	1.317e-05	Putative isochorismate synthase
H1_2999	36.78	47.15	21.32	70.04	103.87	95.75	2.56209	1	1.338	0.0001529	Membrane-bound alkaline phosphatase
H1_4327	30.1	32.42	21.32	78.12	56.88	80.92	2.57538	1	1.363	0.0003756	Cytochrome c4
H1_2271	13.38	14.73	21.32	40.41	54.41	33.72	2.60045	1	1.332	0.006262	Zona occludens toxin
H1_4045	30.1	11.79	24.87	48.49	59.36	66.08	2.6053	1	1.43	0.0009041	Protoheme IX farnesyltransferase
H1_2154	10.03	14.73	14.21	35.02	29.68	37.76	2.6292	1	1.395	0.007294	Xanthine dehydrogenase FAD-binding subunit
H1_1555	30.1	38.31	14.21	88.89	76.67	64.73	2.78734	1	1.406	0.000188	Carbonic anhydrase
H1_1623	53.5	32.42	7.11	102.36	96.45	68.78	2.87638	1	1.476	0.000695	Acyl carrier protein phosphodiesterase
H1_1838	13.38	11.79	3.55	56.57	29.68	49.9	4.7406	1	2.192	0.0001286	Isochorismatase
H1_3617	16.72	17.68	3.55	16.16	56.88	39.11	2.9552	1	1.522	0.01862	Putative aldolase class 2 protein YgbL
H1_4101	4691.56	4703.31	5101.51	2537.45	2646.3	1904.25	0.48895	-1	-1.035	1.613e-09	UDP-3-O-[3-hydroxymyristoyl] N-acetylglucosamine deacetylase
H1_2799	50.16	55.99	53.29	102.36	103.87	118.68	2.03782	1	1.045	0.0001529	Alkylglycerol monooxygenase
H1_2085	53.5	41.26	42.63	105.05	86.56	102.5	2.14069	1	1.105	0.0002269	Lipid A biosynthesis (KDO)2-(lauroyl)-lipid IVA acyltransferase
H1_3877	53.5	73.67	39.08	123.91	136.02	101.15	2.17191	1	1.065	0.0002725	Phospholipase C
H1_2487	33.44	14.73	7.11	43.1	51.94	51.25	2.64635	1	1.397	0.00378	Diguanylate cyclase YdeH
H1_1479	50.16	38.31	10.66	72.73	106.35	98.45	2.79966	1	1.466	0.0001414	Protein PecM
H1_1482	33.44	11.79	3.55	56.57	37.1	53.94	3.02604	1	1.585	0.003644	Inner membrane protein YnjF
H1_3850	1009.87	1246.56	1563.14	455.23	536.68	345.25	0.350081	-1	-1.523	4.677e-12	Glyceraldehyde-3-phosphate dehydrogenase
H1_4084	2370.86	2802.54	2721.28	1166.37	1090.67	899.53	0.399835	-1	-1.328	8.69e-16	Dihydrolipoyl dehydrogenase
H1_1907	1280.73	1541.25	1552.48	568.37	761.74	500.34	0.41844	-1	-1.264	6.606e-11	Citrate synthase
H1_3914	461.47	548.13	561.31	218.19	267.1	192.85	0.431686	-1	-1.227	2.003e-10	Enolase
H1_0008	461.47	368.37	543.55	183.17	269.58	175.32	0.457314	-1	-1.136	4.928e-07	7-cyano-7-deazaguanine synthase
H1_2738	5096.18	5761.27	6991.49	3108.51	3101.36	2436.96	0.484445	-1	-1.047	8.312e-09	Phosphoenolpyruvate synthase
H1_0430	83.6	41.26	56.84	131.99	101.4	130.82	2.00446	1	1.023	0.0007553	1,4-dihydroxy-2-naphthoate octaprenyltransferase
H1_0860	50.16	58.94	49.74	64.65	148.39	106.54	2.01196	1	1.005	0.006603	Glutamyl-Q tRNA(Asp) synthetase
H1_0080	30.1	32.42	7.11	61.95	24.73	79.57	2.38762	1	1.25	0.03897	Lecithin retinol acyltransferase
H1_2562	13.38	8.84	10.66	26.94	29.68	22.93	2.4194	1	1.224	0.0474	Lecithin retinol acyltransferase
H1_0923	103.66	94.3	31.97	161.62	210.22	187.46	2.43248	1	1.262	2e-05	Glutamate decarboxylase-like protein 1
H1_0750	30.1	29.47	14.21	64.65	49.46	67.43	2.46056	1	1.289	0.001285	NADPH-dependent butanol dehydrogenase
H1_3132	10.03	20.63	7.11	26.94	29.68	43.16	2.64178	1	1.397	0.01784	Lecithin retinol acyltransferase
H1_1429	33.44	61.89	10.66	78.12	131.08	91.71	2.83904	1	1.453	0.0007822	8-amino-7-oxononanoate synthase
H1_0889	10.03	2.95	3.55	10.77	22.26	21.58	3.30369	1	1.741	0.03376	Lecithin retinol acyltransferase
H1_0605	10.03	11.79	7.11	37.71	22.26	43.16	3.56481	1	1.829	0.002139	Mannose-1-phosphate guanyltransferase beta
H1_0855	0	2.95	0	8.08	17.31	2.7	9.52203	1	2.641	0.0298	Probable quinol monooxygenase YgiN
H1_2493	46.82	44.2	39.08	145.46	101.4	98.45	2.65419	1	1.37	1.035e-05	1-aminocyclopropane-1-carboxylate oxidase
H1_1841	260.83	229.86	177.63	371.73	479.8	556.98	2.10754	1	1.082	8.619e-07	Linear gramicidin synthase subunit D
H1_1839	93.63	106.09	88.81	172.4	195.38	273.77	2.22351	1	1.176	4.31e-06	Dimodular nonribosomal peptide synthase
H1_1908	1608.44	1897.83	1897.08	686.89	694.96	589.35	0.364811	-1	-1.46	1.066e-19	Succinate dehydrogenase cytochrome b556 subunit
H1_0646	6346.82	7835.91	8870.8	3043.87	3069.21	2682.41	0.381525	-1	-1.391	4.305e-16	Malate dehydrogenase
H1_3944	949.68	1320.23	1360.64	530.66	504.53	405.94	0.396945	-1	-1.341	7.517e-12	Fructose-bisphosphate aldolase class 2
H1_1909	304.3	356.58	341.05	148.15	185.49	82.27	0.415109	-1	-1.314	4.515e-07	Succinate dehydrogenase hydrophobic membrane anchor subunit
H1_1914	1113.54	1261.29	1332.22	541.43	578.72	451.79	0.424041	-1	-1.246	1.797e-13	Succinyl-CoA ligase [ADP-forming] subunit beta
H1_2527	36.78	41.26	60.39	18.86	19.79	20.23	0.425341	-1	-1.199	0.005458	Inner membrane protein YciS
H1_3496	8062.26	11263.2	12682.7	5503.2	5398.95	3293.33	0.443495	-1	-1.174	1.318e-06	Maltoporin
H1_1604	872.77	1184.67	1236.3	463.31	638.08	361.43	0.444121	-1	-1.18	4.425e-07	Maltose-binding periplasmic protein
H1_1919	912.9	1278.97	1488.53	622.24	640.55	481.46	0.473929	-1	-1.083	5.108e-07	Formate acetyltransferase 1
H1_2490	70.22	20.63	42.63	80.81	106.35	84.96	2.03866	1	1.039	0.008822	Acetoacetyl-CoA reductase
H1_0220	50.16	26.52	14.21	56.57	69.25	60.69	2.05204	1	1.022	0.01382	Thermosensitive gluconokinase
H1_4312	120.38	64.83	53.29	150.85	165.7	180.72	2.08499	1	1.07	0.0001414	Maltoporin
H1_0144	157.17	159.13	113.68	293.61	289.36	318.27	2.096	1	1.065	3.655e-08	Evolved beta-galactosidase subunit alpha
H1_2076	56.85	55.99	63.95	121.22	126.13	140.26	2.19249	1	1.155	8.218e-06	Aryl-phospho-beta-D-glucosidase BglC
H1_4359	80.25	79.57	74.6	215.49	160.76	152.39	2.2551	1	1.144	4.512e-06	NADP-dependent malic enzyme
H1_4218	60.19	29.47	56.84	110.44	126.13	114.63	2.39727	1	1.279	1.042e-05	PTS-dependent dihydroxyacetone kinase, dihydroxyacetone-binding subunit DhaK
H1_4497	150.48	182.71	248.68	546.82	685.07	258.94	2.56214	1	1.349	6.827e-05	Glutamine--fructose-6-phosphate aminotransferase [isomerizing]
H1_0802	46.82	73.67	53.29	175.09	150.86	184.76	2.93883	1	1.548	6.162e-10	Putative UDP-N-acetylglucosamine 2-epimerase
H1_2228	424.68	571.71	714.07	253.21	247.32	245.45	0.436128	-1	-1.196	1.559e-08	Acyl carrier protein
H1_3421	53.5	85.46	49.74	167.01	158.28	175.32	2.65294	1	1.388	2.137e-08	Aldehyde dehydrogenase
H1_2750	43.47	41.26	24.87	72.73	69.25	84.96	2.07062	1	1.056	0.001896	1,2-phenylacetyl-CoA epoxidase, subunit E
H1_2753	23.41	29.47	49.74	75.42	46.99	90.36	2.07338	1	1.093	0.01335	1,2-phenylacetyl-CoA epoxidase, subunit A
H1_2756	60.19	32.42	14.21	78.12	51.94	93.05	2.08865	1	1.072	0.02058	Primary amine oxidase
H1_2752	13.38	20.63	10.66	35.02	34.62	29.67	2.22319	1	1.078	0.02882	1,2-phenylacetyl-CoA epoxidase, subunit B
H1_2751	10.03	11.79	14.21	48.49	56.88	48.55	4.272	1	2.061	1.028e-05	Putative 1,2-phenylacetyl-CoA epoxidase, subunit D
H1_2471	862.74	1063.84	1161.7	495.64	462.48	470.67	0.462649	-1	-1.112	1.174e-10	Cytochrome c-552
H1_3588	1571.66	2104.11	2607.6	1107.11	1051.1	807.82	0.472044	-1	-1.087	6.302e-07	Nitrous-oxide reductase
H1_2473	127.07	212.18	195.39	105.05	54.41	99.8	0.484924	-1	-1.029	0.0004968	Protein NrfC
H1_3582	1050	1240.66	1648.4	595.3	615.82	718.82	0.489949	-1	-1.023	3.078e-07	Cytochrome c-551
H1_4318	147.13	111.98	92.37	199.33	230.01	275.12	2.00427	1	1.02	1.387e-05	Nitrite reductase [NAD(P)H] large subunit

## Sheet: E
E. DEGs in the cluster of “Chemotaxis”
Gene	mock_1	mock_2	mock_3	Na_H1_1	Na_H1_2	Na_H1_3	Na_H1_vs_mock	Na_H1_vs_mock_logFC	Na_H1_vs_mock_FDR	Description
H1_0608	53.5	53.04	92.37	24.24	27.2	18.88	-1	-1.519	0.0003826	CheY-P phosphatase CheX
H1_1168	642.04	775.04	930.78	312.47	274.52	288.61	-1	-1.423	4.321e-14	Fumarate reductase iron-sulfur subunit
H1_1169	107.01	191.55	216.71	83.5	69.25	55.29	-1	-1.338	2.307e-05	Fumarate reductase flavoprotein subunit
H1_1166	491.56	642.43	1037.35	350.18	390.76	276.47	-1	-1.098	5.105e-05	Fumarate reductase subunit D
H1_2314	384.55	477.4	461.84	204.72	205.27	229.27	-1	-1.04	9.924e-09	Fumarate and nitrate reduction regulatory protein
H1_1170	795.86	1028.48	1183.01	466.01	563.88	445.05	-1	-1.031	1.434e-07	Fumarate reductase flavoprotein subunit
H1_0556	10.03	26.52	10.66	43.1	32.15	52.6	1	1.416	0.007437	Flagellar biosynthetic protein FliR
H1_0560	13.38	23.58	14.21	53.87	37.1	41.81	1	1.316	0.004487	Flagellar protein FliO
H1_0557	30.1	26.52	35.53	67.34	42.04	89.01	1	1.152	0.01017	Flagellar biosynthetic protein FlhB
H1_0565	56.85	47.15	31.97	91.59	98.93	103.84	1	1.114	0.0002057	Flagellum-specific ATP synthase
H1_0580	23.41	35.36	10.66	59.26	54.41	40.46	1	1.061	0.01845	Flagellar basal-body rod protein FlgF
H1_3737	207.32	144.4	135	342.1	363.56	380.31	1	1.163	6.007e-09	Probable methyl-accepting chemotaxis protein BT9727_0469
H1_0837	93.63	79.57	35.53	142.77	178.07	160.49	1	1.188	2.865e-05	Aerotaxis receptor
H1_3032	70.22	70.73	49.74	145.46	101.4	140.26	1	1.019	0.0002482	Signal transduction histidine-protein kinase AtoS
