# Supplementary material for: Flavonoid-attracted Aeromonas sp. from the Arabidopsis root microbiome enhances plant dehydration resistance
Source: ISME J. 2022 Jul 16;16(11):2622–32. doi: 10.1038/s41396-022-01288-7 (PMC9561528; doi:10.1038/s41396-022-01288-7)
Supplement: Supplementary file 12 — Supplementary Table S3 plant RNA-seq [file 41396_2022_1288_MOESM12_ESM.xlsx]

## Sheet: Content
RNAseq data
	Contents
A	DEGs of dehydration vs mock
B	DEGs of H1 vs mock
C	DEGs of dehydration+H1 vs mock
D	DEGs commonly induced by dehydration and by dehydration+H1
E	K-means clustering of the DEGs commonly induced by dehydration and by dehydration+H1
F	Gene Ontology (GO) analysis of the DEGs in cluster 2 and cluster 4
G	JA-related DEGs identified by K-means clustering and GO analysis

## Sheet: A
A. DEGs of dehydration vs mock
Gene	mock_1	mock_3	mock_4	Drought_1	Drought_3	Drought_4	H1_1	H1_2	H1_3	H1_Drought_1	H1_Drought_2	H1_Drought_3	Drought_vs_mock	H1_vs_mock	H1_Drought_vs_H1	H1_Drought_vs_Drought	H1_Drought_vs_mock	Drought_vs_mock_logFC	Drought_vs_mock_lFC	H1_vs_mock_logFC	H1_Drought_vs_H1_logFC	H1_Drought_vs_Drought_logFC	H1_Drought_vs_mock_logFC	Drought_vs_mock_FDR	H1_vs_mock_FDR	H1_Drought_vs_H1_FDR	H1_Drought_vs_Drought_FDR	H1_Drought_vs_mock_FDR	gene_model_type	short_description
AT3G49810	24.11	26.28	22.94	31.63	47.8	30.91	28.22	29.95	28.95	35.62	31.92	30.3	1	0	0	0	0	0.587	1.5047	0.249	0.167	-0.172	0.416	0.008873	1	0.7099	0.7226	0.06401	protein_coding	ARM repeat superfamily protein
AT5G56100	15.57	14.1	15.74	17.19	29.56	22.32	16.63	18.62	17.87	20.38	25.52	20.67	1	0	0	0	0	0.602	1.52103	0.226	0.328	-0.048	0.553	0.0198	1	0.3577	0.9621	0.01738	protein_coding	glycine-rich protein / oleosin
AT2G30550	22.73	23.1	24.45	31.96	46.86	30.17	19.15	19.28	18.82	27.78	31.27	27.03	1	0	1	0	0	0.63	1.5508	-0.296	0.589	-0.337	0.293	0.003293	1	0.006381	0.2902	0.249	protein_coding	alpha/beta-Hydrolases superfamily protein
AT5G24780	1.18	1.56	1.73	8.06	2.59	4.46	2.14	0.93	1.2	3.07	1.8	3.1	1	0	0	0	0	1.751	3.38031	-0.06	0.879	-0.933	0.819	0.000886	1	0.2455	0.2124	0.2084	protein_coding	vegetative storage protein 1
AT2G29700	24.11	21.66	26.78	29.08	53.86	31.25	25.95	26.11	25.43	25.46	32.22	30.3	1	0	0	0	0	0.651	1.57395	0.095	0.184	-0.373	0.279	0.02028	1	0.7458	0.3718	0.4134	protein_coding	pleckstrin homologue 1
AT2G30040	8.34	9.42	10.93	13.3	23.19	11.23	10.9	10.4	12.97	12.54	15.03	15.66	1	0	0	0	0	0.727	1.6633	0.251	0.339	-0.137	0.59	0.03061	1	0.5132	0.8807	0.06199	protein_coding	mitogen-activated protein kinase kinase kinase 14
AT3G24070	15.24	13.98	14.77	19	32	17.65	16.76	16.77	16.07	20.26	19.33	22.13	1	0	0	0	0	0.638	1.56058	0.174	0.315	-0.15	0.488	0.02036	1	0.4393	0.8204	0.06541	protein_coding	Zinc knuckle (CCHC-type) family protein
AT3G59940	183.08	191.97	190.96	272.7	514.97	258.53	194.4	215.85	227.16	226.01	296.89	253.78	1	0	0	0	0	0.886	1.84838	0.171	0.285	-0.429	0.457	0.0007823	1	0.5482	0.2986	0.1267	protein_coding	Galactose oxidase/kelch repeat superfamily protein
AT4G08870	251.14	280.9	276.27	481.46	374.55	371.63	283.22	254.15	290.83	354.45	390.09	339.05	1	0	0	0	0	0.603	1.51877	0.035	0.388	-0.18	0.423	0.0002977	1	0.04428	0.6076	0.0122	protein_coding	Arginase/deacetylase superfamily protein
AT4G11360	14.58	11.4	12.55	21.49	28.54	20.23	14.74	16.63	15.72	19.19	17.48	17.85	1	0	0	0	0	0.865	1.82351	0.291	0.211	-0.363	0.501	1.176e-05	1	0.5971	0.2387	0.01772	protein_coding	RING-H2 finger A1B
AT4G23880	3.09	3	3.52	4.9	4.4	5.55	4.03	3.78	3.87	4.77	4.75	4.62	1	0	0	0	0	0.628	1.54527	0.278	0.274	-0.076	0.552	0.03744	1	0.5668	0.9443	0.03435	protein_coding
AT4G33960	1.45	2.04	1.57	2.08	6.05	3.18	2.08	2.19	2.23	2.76	2.7	2.03	1	0	0	0	0	1.146	2.23518	0.358	0.204	-0.583	0.563	0.0231	1	0.8727	0.4555	0.3465	protein_coding
AT4G38932	11.89	15.24	14.88	16.05	31.21	18.4	13.54	14.65	15.98	17.37	20.73	17.4	1	0	0	0	0	0.639	1.56296	0.069	0.332	-0.238	0.401	0.04449	1	0.4817	0.701	0.2231	other_rna	other RNA
AT5G63480	4.66	4.32	5.19	6.31	9.98	6.16	5.67	6.69	6.87	5.52	6.44	5.46	1	0	0	0	0	0.652	1.58433	0.433	-0.136	-0.355	0.298	0.04528	1	0.856	0.4826	0.4489	protein_coding
AT1G07985	0.66	0.54	1.08	1.34	3.85	1.15	1.26	1.26	0.77	0.88	1.15	1.58	1	0	0	0	0	1.439	2.7807	0.53	0.117	-0.792	0.648	0.04173	1	0.9753	0.4507	0.4835	protein_coding	Expressed protein
AT3G29575	9.13	7.8	9.63	13.43	18.24	11.09	8.13	6.16	8.51	11.35	12.04	11.88	1	0	1	0	0	0.682	1.60994	-0.226	0.634	-0.273	0.409	0.01191	1	0.02253	0.5745	0.1561	protein_coding	ABI five binding protein 3
AT5G17300	136.9	119.3	124.42	179.89	245.69	191.7	132.98	141.56	148.29	170.95	160.13	151.05	1	0	0	0	0	0.697	1.62177	0.152	0.19	-0.356	0.341	1.897e-05	1	0.5414	0.1298	0.06759	protein_coding	Homeodomain-like superfamily protein
AT1G80120	1.71	1.8	1.84	3.09	4.01	2.91	1.89	2.05	2.58	2.7	2.15	2.7	1	0	0	0	0	0.891	1.87103	0.266	0.22	-0.405	0.487	0.01553	1	0.798	0.518	0.2555	protein_coding	Protein of unknown function (DUF567)
AT4G23600	36.06	33	42.41	97.5	41.35	57.63	42.96	31.74	38.15	51.74	61.04	56.32	1	0	0	0	0	0.818	1.76263	0.017	0.583	-0.217	0.601	0.009549	1	0.1043	0.7662	0.05306	protein_coding	Tyrosine transaminase family protein
AT4G21990	104.12	110.72	116.25	153.97	227.37	158.01	124.92	117.96	126.04	150.45	165.98	144.91	1	0	0	0	0	0.703	1.62901	0.156	0.323	-0.225	0.479	0.0001041	1	0.2006	0.5337	0.009526	protein_coding	APS reductase 3
AT5G64770	74.43	77.71	77.3	113.21	126.42	116.35	74.58	68.79	71.65	73.25	86.76	70.63	1	0	0	-1	0	0.633	1.55152	-0.094	0.102	-0.625	0.008	1.337e-05	1	0.7852	2.256e-05	0.9924	protein_coding
AT3G27010	3.94	4.5	6	7.66	9.59	6.63	5.8	4.77	5.41	5.46	6.39	5.91	1	0	0	0	0	0.711	1.65374	0.137	0.155	-0.418	0.293	0.01603	1	0.8354	0.3215	0.4295	protein_coding	TEOSINTE BRANCHED 1, cycloidea, PCF (TCP)-domain family protein 20
AT3G61980	6.44	6.66	5.84	8.19	13.6	8.66	6.61	6.49	7.13	8.28	7.94	8.67	1	0	0	0	0	0.679	1.60771	0.094	0.3	-0.284	0.395	0.01709	1	0.512	0.5666	0.199	protein_coding	serine protease inhibitor, Kazal-type family protein
AT5G24770	24.17	30.78	27.59	81.99	40.49	47.55	40.5	21.8	27.41	41.83	33.22	44.49	1	0	0	0	0	1.043	2.05997	0.121	0.412	-0.509	0.533	0.0009325	1	0.414	0.2996	0.1382	protein_coding	vegetative storage protein 2
AT1G14250	31.73	36.31	28.35	54.32	50.63	47.82	40.19	29.23	41.84	54.87	39.76	41.23	1	0	0	0	0	0.665	1.58492	0.206	0.288	-0.171	0.494	0.002305	1	0.3886	0.7364	0.02088	protein_coding	GDA1/CD39 nucleoside phosphatase family protein
AT1G36370	37.9	34.69	37.81	56.14	51.42	58.04	47.06	43.74	46.31	58.07	54.44	50.24	1	0	0	0	0	0.585	1.5	0.312	0.247	-0.026	0.559	8.563e-05	0.6396	0.2535	0.9758	4.561e-05	protein_coding	serine hydroxymethyltransferase 7
AT1G52040	10.71	15.66	10.93	26.12	20.68	20.36	12.35	9.81	11.77	14.93	14.48	17.29	1	0	0	0	0	0.849	1.80054	-0.138	0.461	-0.525	0.324	0.0001305	1	0.1132	0.0664	0.2569	protein_coding	myrosinase-binding protein 1
AT1G54740	30.48	27	29.54	43.85	44.58	42.75	35.84	36.71	40.9	39.07	47.7	41.23	1	0	0	0	0	0.592	1.50747	0.381	0.177	-0.034	0.558	0.0001771	0.301	0.5459	0.963	0.000133	protein_coding	Protein of unknown function (DUF3049)
AT1G70890	44.54	45.79	52.91	77.76	77.21	73.66	46.3	53.48	47.51	65.35	73.07	59.36	1	0	0	0	0	0.674	1.59613	0.04	0.425	-0.208	0.465	8.4e-06	1	0.01306	0.4803	0.002313	protein_coding	MLP-like protein 43
AT2G21185	19.12	18	18.01	30.42	34.28	27.8	20.79	21.07	23.2	23.58	24.07	23.15	1	0	0	0	0	0.745	1.67785	0.237	0.125	-0.384	0.362	1.72e-06	1	0.7461	0.0664	0.04209	protein_coding
AT2G25900	179.8	154.28	148.82	209.04	331.7	233.1	178.46	202.33	207.83	235.55	234.91	219.43	1	0	0	0	0	0.68	1.60248	0.286	0.229	-0.165	0.515	0.000703	1	0.5165	0.7259	0.009422	protein_coding	Zinc finger C-x8-C-x5-C-x3-H type family protein
AT2G28910	140.51	152.3	153.85	180.03	392.16	162	158.93	154.28	164.53	176.97	215.58	209.18	1	0	0	0	0	0.717	1.64373	0.097	0.333	-0.287	0.43	0.04176	1	0.5381	0.6664	0.2457	protein_coding	CAX interacting protein 4
AT2G46940	4.4	5.46	5.08	8.06	7.47	8.66	5.1	5.3	3.52	3.76	4.4	3.55	1	0	0	-1	0	0.693	1.61914	-0.089	-0.262	-1.043	-0.35	0.01223	1	0.6474	2.256e-05	0.3013	protein_coding
AT3G01345	0.2	0.66	0.32	1.41	5.5	5.95	1.57	17.23	0.69	0.75	0.5	5.07	1	1	0	0	0	3.414	10.8983	4.016	-1.624	-1.022	2.395	0.02127	0.042	0.3958	0.7129	0.09142	protein_coding	Expressed protein
AT3G08870	3.02	3.36	4.22	6.11	6.84	4.94	2.52	3.64	4.04	4.64	5.39	4.51	1	0	0	0	0	0.742	1.68774	-0.077	0.528	-0.292	0.451	0.02459	1	0.2171	0.62	0.2007	protein_coding	Concanavalin A-like lectin protein kinase family protein
AT3G16800	12.94	12.78	13.25	16.99	25.55	20.02	14.11	13.85	15.64	18.69	21.13	17.91	1	0	0	0	0	0.679	1.60534	0.159	0.409	-0.111	0.567	0.001255	1	0.12	0.8507	0.004598	protein_coding	Protein phosphatase 2C family protein
AT3G48100	6.44	7.5	7.68	10.41	16.75	10.15	5.86	9.34	5.84	9.53	9.14	8.22	1	0	0	0	0	0.78	1.72572	-0.036	0.348	-0.467	0.312	0.01391	1	0.4958	0.303	0.4328	protein_coding	response regulator 5
AT3G62070	18.2	17.04	16.45	21.69	41.43	26.99	18.71	18.69	18.04	13.67	11.99	11.43	1	0	0	-1	0	0.8	1.74328	0.102	-0.581	-1.279	-0.479	0.001441	1	0.04433	1.271e-08	0.08702	protein_coding
AT4G02410	26.8	26.28	31.32	42.24	53.46	44.71	30.99	34.06	25.52	39.82	39.91	39.59	1	0	0	0	0	0.732	1.66363	0.104	0.394	-0.233	0.498	2.194e-05	1	0.0645	0.4827	0.004407	protein_coding	Concanavalin A-like lectin protein kinase family protein
AT4G09200	0	0.12	0.11	0.07	1.49	2.1	7.18	0.07	0.17	0.25	0.15	0.17	1	0	-1	0	0	3.836	15.913	4.86	-3.664	-2.641	1.205	0.04806	0.05714	0.04021	0.2752	0.7082	protein_coding	SPla/RYanodine receptor (SPRY) domain-containing protein
AT4G13615	66.02	71.65	77.79	85.82	225.41	73.66	68.91	78	72.34	74.44	78.62	82.4	1	0	0	0	0	0.836	1.78636	0.025	0.103	-0.708	0.128	0.04976	1	0.9303	0.1667	0.8568	protein_coding	Uncharacterised protein family SERF
AT5G21940	184.07	164.9	162.18	240.33	381.16	223.96	197.36	230.03	227.33	230.34	274.21	246.01	1	0	0	0	0	0.726	1.65402	0.357	0.197	-0.171	0.554	0.001108	1	0.6577	0.751	0.01131	protein_coding
AT5G24655	1.45	0.96	1.41	2.15	3.93	2.71	1.32	1.13	1.8	1.94	1.8	1.46	1	0	0	0	0	1.189	2.30105	0.137	0.309	-0.743	0.446	0.007479	1	0.7704	0.1948	0.4677	protein_coding	response to low sulfur 4
AT5G56340	17.47	20.58	21.21	22.83	46.62	25.91	21.61	24.45	20.71	25.27	23.98	27.32	1	0	0	0	0	0.682	1.60918	0.172	0.196	-0.314	0.368	0.02477	1	0.7451	0.5491	0.2748	protein_coding	RING/U-box superfamily protein
AT5G62920	7.69	9.36	7.63	12.09	12.66	14.95	8.82	6.63	7.82	10.97	10.84	7.21	1	0	0	0	0	0.686	1.60859	-0.084	0.318	-0.452	0.234	0.0105	1	0.4533	0.2069	0.5131	protein_coding	response regulator 6
AT1G09794	1.84	1.68	1.35	0.74	0.31	0.88	0.94	1.26	0.77	1.13	1.1	1.46	-1	0	0	0	0	-1.288	0.396304	-0.681	0.29	0.897	-0.392	0.01689	1	0.8161	0.2389	0.5471	protein_coding	Cox19 family protein (CHCH motif)
AT1G11130	31.01	25.08	25.26	22.23	11.48	20.23	28.03	24.72	27.06	21.07	19.33	18.59	-1	0	0	0	0	-0.588	0.663061	-0.027	-0.437	0.124	-0.463	0.03849	1	0.1754	0.8682	0.0835	protein_coding	Leucine-rich repeat protein kinase family protein
AT1G23010	2.23	2.76	2.22	1.48	0.63	0.95	1.95	1.33	2.41	2.32	1.7	1.75	-1	0	0	0	0	-1.214	0.424411	-0.359	0.03	0.884	-0.33	0.011	1	1	0.1439	0.5908	protein_coding	Cupredoxin superfamily protein
AT1G50240	15.5	15.06	13.9	9.07	11.4	9.13	14.17	15.97	14.18	10.91	9.04	10.48	-1	0	0	0	0	-0.59	0.665767	-0.002	-0.547	0.041	-0.549	0.005819	1	0.008488	0.9716	0.003551	protein_coding	Protein kinase family protein with ARM repeat domain
AT1G54510	5.12	6.36	5.14	3.16	2.59	4.13	4.85	5.37	5.07	4.45	3.75	5.91	-1	0	0	0	0	-0.742	0.594465	-0.121	-0.118	0.503	-0.239	0.03417	1	0.8939	0.302	0.5834	protein_coding	NIMA-related serine/threonine kinase 1
AT2G39690	8.01	5.88	5.36	4.57	3.7	3.59	6.8	5.57	6.01	4.83	3.5	5.13	-1	0	0	0	0	-0.691	0.616104	-0.059	-0.458	0.174	-0.517	0.04337	1	0.2755	0.8389	0.1102	protein_coding	Protein of unknown function, DUF547
AT3G15390	5.91	6.48	6.92	3.83	4.32	4.06	4.41	5.24	4.73	5.83	6.34	5.13	-1	0	0	0	0	-0.667	0.632315	-0.43	0.27	0.507	-0.16	0.01492	0.8763	0.5364	0.1421	0.6676	protein_coding	silencing defective 5
AT4G35730	7.49	9.54	7.95	5.24	4.95	3.92	8.57	6.1	6.53	6.96	4.84	5.86	-1	0	0	0	0	-0.825	0.564852	-0.233	-0.274	0.318	-0.507	0.004351	1	0.6068	0.5675	0.08208	protein_coding	Regulator of Vps4 activity in the MVB pathway protein
AT5G45400	8.08	8.58	7.36	5.64	4.72	4.67	6.17	7.62	6.01	7.02	4.6	5.86	-1	0	0	0	0	-0.672	0.625729	-0.273	-0.193	0.207	-0.465	0.01949	1	0.755	0.7464	0.0989	protein_coding	Replication factor-A protein 1-related
AT5G62940	8.74	8.46	7.79	5.77	4.17	5.14	7.37	8.28	7.47	6.08	5.19	8.45	-1	0	0	0	0	-0.72	0.603441	-0.109	-0.233	0.379	-0.342	0.01254	1	0.6689	0.4198	0.288	protein_coding	Dof-type zinc finger DNA-binding family protein
AT2G37900	5.85	5.76	5.63	2.08	3.62	4.06	5.04	4.97	6.27	4.64	3.85	3.83	-1	0	0	0	0	-0.823	0.566125	-0.09	-0.398	0.336	-0.487	0.01221	1	0.3878	0.6083	0.1386	protein_coding	Major facilitator superfamily protein
AT1G74088	2.5	2.34	1.35	0.6	0.08	1.35	1.07	1.26	1.03	1.25	1.3	2.08	-1	0	0	0	0	-1.552	0.327948	-0.865	0.458	1.145	-0.408	0.01949	1	0.7252	0.1915	0.6256	protein_coding
AT1G76540	11.89	14.88	14.12	8.19	8.33	10.21	12.35	13.78	12.8	9.85	7.54	11.49	-1	0	0	0	0	-0.612	0.653705	-0.072	-0.435	0.106	-0.507	0.01659	1	0.1404	0.8878	0.0317	protein_coding	cyclin-dependent kinase B2;1
AT1G78865	3.09	3.06	2.81	1.41	0.79	2.03	3.34	4.18	2.41	1.88	0.9	2.08	-1	0	-1	0	0	-1.063	0.472098	0.158	-1.049	0.172	-0.891	0.0462	1	0.03474	0.9169	0.06244	other_rna	other RNA
AT2G17580	15.57	13.62	13.25	8.93	7	11.36	14.17	10.27	12.97	10.66	9.54	11.38	-1	0	0	0	0	-0.63	0.643025	-0.181	-0.246	0.204	-0.426	0.01842	1	0.5844	0.7206	0.1095	protein_coding	Polynucleotide adenylyltransferase family protein
AT2G34050	8.61	7.2	7.47	5.24	2.04	5.07	5.86	5.96	6.79	5.52	5.59	4.28	-1	0	0	0	0	-0.898	0.530498	-0.324	-0.27	0.304	-0.594	0.01217	1	0.7058	0.6928	0.09523	protein_coding
AT2G38080	21.42	21.6	21.37	13.3	8.1	16.91	18.14	16.83	19.33	22.45	13.59	16.78	-1	0	0	0	0	-0.744	0.594968	-0.247	-0.042	0.456	-0.288	0.01721	1	0.9727	0.3116	0.4573	protein_coding	Laccase/Diphenol oxidase family protein
AT3G05650	4.93	3.48	5.95	2.22	0.71	1.89	3.28	3.98	2.75	3.7	2.4	3.83	-1	0	0	0	0	-1.553	0.335655	-0.516	-0.023	1.014	-0.539	0.0002044	1	1	0.06174	0.2893	protein_coding	receptor like protein 32
AT3G06778	2.17	3.48	3.3	1.14	0.79	2.1	2.52	3.51	3.18	1.76	1.7	2.2	-1	0	0	0	0	-1.137	0.450279	0.033	-0.7	0.47	-0.668	0.01666	1	0.2006	0.5995	0.1462	protein_coding	Chaperone DnaJ-domain superfamily protein
AT3G13190	10.05	9.42	9.52	6.85	6.68	5.21	9.7	8.88	7.13	6.65	8.04	5.8	-1	0	0	0	0	-0.63	0.64643	-0.164	-0.332	0.135	-0.496	0.02061	1	0.3832	0.8588	0.04508	protein_coding	Plant protein of unknown function (DUF827)
AT3G16330	0.53	1.2	1.24	0.54	0.16	0.2	0.69	0.86	1.46	0.56	0.5	0.45	-1	0	0	0	0	-1.688	0.30303	-0.03	-0.951	0.708	-0.982	0.02937	1	0.295	0.7269	0.1632	protein_coding
AT3G20640	5.58	3.72	4.11	2.55	2.04	2.98	3.59	3.71	3.44	3.07	3.15	2.53	-1	0	0	0	0	-0.809	0.564504	-0.312	-0.296	0.201	-0.608	0.01917	1	0.6318	0.8359	0.05486	protein_coding	basic helix-loop-helix (bHLH) DNA-binding superfamily protein
AT3G51870	31.27	26.4	25.8	18.73	13.99	20.83	24.25	22.13	21.05	20.95	17.63	19.43	-1	0	0	0	0	-0.635	0.641548	-0.305	-0.221	0.11	-0.525	0.002502	1	0.5587	0.8574	0.007732	protein_coding	Mitochondrial substrate carrier family protein
AT3G54810	25.03	25.98	25.32	17.53	11.4	16.57	20.6	20.88	23.37	23.89	20.63	23.49	-1	0	0	0	0	-0.741	0.596096	-0.238	0.07	0.573	-0.168	0.0001568	1	0.9107	0.009888	0.565	protein_coding	Plant-specific GATA-type zinc finger transcription factor family protein
AT4G15320	0.85	0.9	1.08	0.2	0.31	0.27	1.07	1.26	0.52	0.5	0.95	0.73	-1	0	0	0	0	-1.838	0.275618	0.035	-0.395	1.48	-0.36	0.01842	1	0.8029	0.1446	0.6959	protein_coding	cellulose synthase-like B6
AT4G37750	26.74	23.64	23.37	14.91	15.02	14.61	23.43	20.28	24.06	18.19	13.64	18.42	-1	0	0	0	0	-0.727	0.603932	-0.122	-0.433	0.171	-0.556	0.0001068	1	0.05005	0.7104	0.002037	protein_coding	Integrase-type DNA-binding superfamily protein
AT4G39300	15.63	11.82	15.09	10.01	5.35	11.09	16	13.98	15.12	12.67	11.59	9.63	-1	0	0	0	0	-0.678	0.621768	0.084	-0.413	0.35	-0.329	0.03422	1	0.3071	0.5093	0.3589	protein_coding
AT4G39860	14.91	14.7	14.82	12.02	5.35	10.08	14.43	13.85	15.64	9.16	9.64	11.1	-1	0	0	0	0	-0.687	0.617826	-0.019	-0.553	0.116	-0.571	0.02368	1	0.09096	0.8992	0.0418	protein_coding
AT5G22930	2.1	2.1	2.16	0.94	0.47	1.35	2.77	1.79	1.2	1.44	1.4	0.84	-1	0	0	0	0	-1.176	0.433962	-0.119	-0.667	0.39	-0.786	0.0388	1	0.3824	0.7569	0.1481	protein_coding	Protein of unknown function (DUF1635)
AT5G57390	3.15	3.54	3.46	1.75	0.39	2.3	3.34	2.45	3.35	1.88	1.95	2.48	-1	0	0	0	0	-1.165	0.437438	-0.156	-0.53	0.48	-0.686	0.01912	1	0.4945	0.6262	0.1806	protein_coding	AINTEGUMENTA-like 5
ATCG01100	15.11	11.7	14.01	10.54	6.6	9.81	15.37	15.77	15.04	13.55	9.69	10.19	-1	0	0	0	0	-0.592	0.660216	0.179	-0.47	0.3	-0.291	0.03689	1	0.1203	0.5237	0.3592	NA	NA
AT3G18830	32.71	35.95	34.84	56.47	66.83	61.96	37.04	38.5	39.18	76.7	75.22	79.81	1	0	1	0	1	0.839	1.78995	0.147	1.015	0.324	1.162	3.4e-10	1	5.211e-16	0.1005	1.283e-21	protein_coding	polyol/monosaccharide transporter 5
AT1G08930	50.71	53.65	48.04	67.35	90.41	72.24	51.65	69.85	62.72	125.93	126.32	128.41	1	0	1	1	1	0.593	1.50919	0.273	1.047	0.728	1.321	0.001283	1	8.11e-12	2.609e-05	3.445e-19	protein_coding	Major facilitator superfamily protein
AT1G30220	0.72	1.56	1.14	2.08	2.2	2.44	1.57	1.59	1.55	1.82	2	2.25	1	0	0	0	1	0.959	1.96491	0.451	0.365	-0.144	0.816	0.03744	1	0.6299	0.9236	0.04514	protein_coding	inositol transporter 2
AT1G77210	4.93	4.8	5.73	7.92	7.31	8.25	6.49	7.62	8.08	10.54	11.09	10.98	1	0	0	0	1	0.601	1.51876	0.509	0.563	0.471	1.072	0.014	0.3487	0.008881	0.06423	8.576e-10	protein_coding	sugar transporter 14
AT2G04032	8.74	13.8	10.55	14.64	22.56	15.63	11.28	10.27	10.74	12.42	12.44	11.43	1	0	0	0	0	0.67	1.59655	-0.036	0.168	-0.538	0.132	0.01389	1	0.7838	0.0976	0.7641	protein_coding	zinc transporter 7 precursor
AT1G70560	8.34	8.76	9.57	11.28	18.95	12.85	8.32	9.61	7.82	11.79	12.29	12.39	1	0	0	0	0	0.684	1.6153	-0.05	0.499	-0.235	0.449	0.008873	1	0.09781	0.6487	0.09523	protein_coding	tryptophan aminotransferase of Arabidopsis 1
AT3G45650	5.12	4.32	5.3	2.95	1.81	3.79	4.54	5.63	4.98	4.7	3.5	3.38	-1	0	0	0	0	-0.772	0.580054	0.038	-0.393	0.417	-0.355	0.04337	1	0.4767	0.5014	0.4046	protein_coding	nitrate excretion transporter1
AT4G35060	7.42	8.04	7.57	12.96	17.69	9.88	8.38	7.62	4.81	9.53	10.89	9.57	1	0	0	0	0	0.81	1.75988	-0.134	0.516	-0.429	0.382	0.007479	1	0.1684	0.3506	0.2852	protein_coding	Heavy metal transport/detoxification superfamily protein
AT5G19600	7.42	5.88	7.79	3.22	4.87	3.25	6.3	6.76	7.73	4.95	2.7	6.48	-1	0	0	0	0	-0.901	0.537696	-0.025	-0.559	0.317	-0.584	0.02844	1	0.2707	0.7155	0.155	protein_coding	sulfate transporter 3;5
AT2G47180	22.6	27.9	26.83	58.15	32.47	32.74	32.69	28.36	29.3	29.04	28.87	39.03	1	0	0	0	0	0.674	1.59524	0.224	0.101	-0.349	0.325	0.02112	1	0.8939	0.462	0.3362	protein_coding	galactinol synthase 1
AT1G77450	13.07	13.5	14.66	16.05	35.54	18.4	13.35	12.26	12.11	17.5	23.28	19.71	1	0	1	0	0	0.759	1.69755	-0.128	0.681	-0.206	0.553	0.02489	1	0.04811	0.7846	0.09689	protein_coding	NAC domain containing protein 32
AT3G60410	20.04	21.48	20.5	26.93	44.66	24.01	20.98	22.2	26.12	25.52	25.62	27.6	1	0	0	0	0	0.621	1.54144	0.157	0.187	-0.277	0.344	0.02462	1	0.7312	0.5669	0.2569	protein_coding	Protein of unknown function (DUF1639)
AT4G14150	9.46	9.48	9.95	6.92	4.64	5.82	9.07	8.81	7.13	7.21	4.99	8.73	-1	0	0	0	0	-0.728	0.601592	-0.202	-0.267	0.259	-0.47	0.01588	1	0.6238	0.6701	0.1228	protein_coding	phragmoplast-associated kinesin-related protein 1
AT4G39838	6.83	9.78	7.57	11.15	23.59	8.46	9.26	8.62	8.25	9.72	10.54	9.57	1	0	0	0	0	0.831	1.7866	0.112	0.191	-0.528	0.302	0.04994	1	0.8407	0.3785	0.5751	other_rna	other RNA
AT5G55860	14.98	16.92	16.99	21.49	32.47	20.56	17.76	16.04	15.46	22.2	25.37	22.64	1	0	0	0	0	0.604	1.52424	0.012	0.51	-0.082	0.522	0.01254	1	0.04272	0.9177	0.01861	protein_coding	Plant protein of unknown function (DUF827)
AT5G52310	31.14	35.29	56.64	56.41	84.52	54.66	36.6	34.59	30.76	51.24	56.54	48.77	1	0	1	0	0	0.666	1.58926	-0.272	0.618	-0.32	0.346	0.02435	1	0.03687	0.5247	0.2979	protein_coding	low-temperature-responsive protein 78 (LTI78) / desiccation-responsive protein 29A (RD29A)
AT1G27200	21.61	16.62	19.64	26.66	37.03	26.25	20.72	20.88	20.28	27.53	31.02	26.47	1	0	0	0	0	0.634	1.55417	0.098	0.459	-0.078	0.556	0.002777	1	0.05015	0.9137	0.004572	protein_coding	Domain of unknown function (DUF23)
AT1G66130	64.44	61.93	61.34	78.03	153.47	72.85	63.43	62.89	60.23	76.95	83.21	79.92	1	0	0	0	0	0.696	1.62138	-0.009	0.364	-0.341	0.355	0.0174	1	0.3812	0.4827	0.2845	protein_coding	NAD(P)-binding Rossmann-fold superfamily protein
AT3G05730	222.23	156.56	173.65	125.3	36.17	129.4	180.85	211.54	200.7	163.43	115.23	132.02	-1	0	0	0	0	-0.925	0.526519	0.102	-0.53	0.497	-0.428	0.04624	1	0.3978	0.5048	0.424	protein_coding
AT1G01230	12.48	13.2	13.25	15.58	31.61	15.56	14.05	14.58	12.97	15.74	18.83	18.42	1	0	0	0	0	0.684	1.61187	0.096	0.349	-0.239	0.445	0.03979	1	0.4807	0.7187	0.1923	protein_coding	ORMDL family protein
AT1G06490	9	11.28	8.49	3.63	5.9	6.09	9.64	8.88	7.82	6.4	6.69	7.94	-1	0	0	0	0	-0.885	0.542927	-0.122	-0.328	0.434	-0.451	0.001148	1	0.4664	0.338	0.1202	protein_coding	glucan synthase-like 7
AT1G07900	0.26	0.66	0.38	1.95	0.79	1.96	0.31	0.99	0.69	1.44	1.2	0.39	1	0	0	0	0	1.837	3.61538	0.594	0.603	-0.641	1.198	0.01779	1	0.7013	0.6553	0.1594	protein_coding	LOB domain-containing protein 1
AT1G16900	14.65	13.8	17.15	11.08	10.3	8.86	13.8	14.31	13.92	11.73	11.09	12.95	-1	0	0	0	0	-0.595	0.663158	-0.12	-0.234	0.242	-0.353	0.004598	1	0.4964	0.5376	0.1006	protein_coding	Alg9-like mannosyltransferase family
AT1G60190	8.87	10.74	12.93	18.26	22.88	21.04	9.32	7.69	10.57	15.8	15.18	16	1	0	1	0	0	0.928	1.91088	-0.25	0.774	-0.403	0.525	4.405e-06	1	0.0003211	0.1902	0.01586	protein_coding	ARM repeat superfamily protein
AT1G60630	5.32	4.32	5.19	3.36	1.57	3.38	4.16	4.51	3.01	3.07	2.8	3.89	-1	0	0	0	0	-0.819	0.560351	-0.334	-0.271	0.214	-0.605	0.04337	1	0.7388	0.8353	0.1128	protein_coding	Leucine-rich repeat protein kinase family protein
AT1G64380	5.19	3.9	4.33	8.26	5.98	11.36	6.74	6.03	5.84	9.66	4.4	6.25	1	0	0	0	0	0.936	1.9076	0.476	0.116	-0.345	0.592	0.02068	1	0.9143	0.6657	0.1611	protein_coding	Integrase-type DNA-binding superfamily protein
AT1G73590	14.19	16.26	14.61	8.39	9.83	8.73	14.24	15.24	15.38	11.48	8.79	10.14	-1	0	0	0	0	-0.744	0.598091	-0.008	-0.564	0.172	-0.572	0.0001342	1	0.005071	0.7199	0.001837	protein_coding	Auxin efflux carrier family protein
AT2G43590	17.54	18.96	18.99	9.8	13.6	7.17	14.17	15.57	16.75	13.48	11.39	15.49	-1	0	0	0	0	-0.866	0.55091	-0.258	-0.203	0.405	-0.461	0.0005343	1	0.7058	0.3315	0.09019	protein_coding	Chitinase family protein
AT3G07540	22.07	22.68	19.96	14.91	12.5	14.14	17.83	20.01	19.33	16.31	13.39	16.61	-1	0	0	0	0	-0.636	0.642096	-0.179	-0.306	0.151	-0.484	0.0006889	1	0.2486	0.7449	0.0072	protein_coding	Actin-binding FH2 (formin homology 2) family protein
AT3G11100	11.56	13.74	13.47	17.12	33.57	15.96	11.59	13.45	15.55	18.88	17.33	16.67	1	0	0	0	0	0.777	1.71911	0.062	0.384	-0.331	0.446	0.01858	1	0.4347	0.5725	0.2092	protein_coding	sequence-specific DNA binding transcription factors
AT3G59068	0.46	0.42	0.97	1.01	2.52	1.76	0.82	1.13	0.69	0.31	1.3	1.3	1	0	0	0	0	1.469	2.85946	0.493	0.151	-0.826	0.644	0.0443	1	0.9668	0.4308	0.4816	other_rna	other RNA
AT4G10080	82.18	89.77	84.33	100.52	185.7	101.33	83.53	81.65	90.21	92.75	113.18	102	1	0	0	0	0	0.596	1.51221	-0.005	0.27	-0.331	0.265	0.03352	1	0.537	0.4508	0.4228	protein_coding
AT4G25120	7.55	6.54	5.36	4.3	3.3	4.33	5.29	5.17	6.53	5.77	5.69	4.56	-1	0	0	0	0	-0.692	0.613368	-0.198	-0.076	0.419	-0.274	0.02627	1	0.9333	0.3651	0.4509	protein_coding	P-loop containing nucleoside triphosphate hydrolases superfamily protein
AT4G39010	3.48	3.24	3.79	2.48	1.57	1.42	3.34	3.71	2.92	2.32	2.65	2.14	-1	0	0	0	0	-0.932	0.520457	-0.07	-0.491	0.371	-0.56	0.01108	1	0.3009	0.6419	0.1188	protein_coding	glycosyl hydrolase 9B18
AT5G25970	2.3	1.74	1.84	0.74	0.71	0.14	2.83	1.59	0.77	0.56	1.2	0.9	-1	0	0	0	0	-1.889	0.270408	-0.147	-0.969	0.774	-1.116	0.005036	1	0.2358	0.577	0.07243	protein_coding	Core-2/I-branching beta-1,6-N-acetylglucosaminyltransferase family protein
AT5G44400	26.93	27.42	25.21	17.39	18.08	16.91	25.01	24.72	22.42	19.19	13.39	22.19	-1	0	0	0	0	-0.603	0.658371	-0.139	-0.402	0.062	-0.541	0.007479	1	0.1332	0.9441	0.008007	protein_coding	FAD-binding Berberine family protein
AT5G67190	12.74	13.2	14.34	19.2	23.04	20.7	15.12	17.69	16.58	18.25	19.83	15.54	1	0	0	0	0	0.64	1.56256	0.292	0.12	-0.228	0.412	0.000886	1	0.8016	0.5292	0.04123	protein_coding	DREB and EAR motif protein 2
AT3G62260	14.26	14.4	13.69	17.59	30.5	19.48	11.46	12	14.43	15.36	15.88	13.63	1	0	0	-1	0	0.671	1.59551	-0.164	0.249	-0.586	0.084	0.01138	1	0.6043	0.0487	0.8649	protein_coding	Protein phosphatase 2C family protein
AT1G64200	20.04	18.6	21.31	41.03	38.92	29.36	21.23	17.5	24.57	25.21	31.82	27.65	1	0	0	0	0	0.865	1.82335	0.074	0.425	-0.366	0.499	1.449e-05	1	0.1094	0.2494	0.02024	protein_coding	vacuolar H+-ATPase subunit E isoform 3
AT1G70710	26.08	22.74	25.53	15.65	15.72	16.78	24.06	22.47	21.82	18.06	12.69	20.28	-1	0	0	0	0	-0.626	0.647613	-0.12	-0.426	0.08	-0.546	0.004371	1	0.09424	0.9195	0.006708	protein_coding	glycosyl hydrolase 9B1
AT2G22470	5.32	5.16	9.9	2.42	0.79	3.38	3.34	5.3	4.12	4.89	3	3.1	-1	0	0	0	0	-1.616	0.323356	-0.677	-0.22	0.718	-0.898	0.001259	1	0.8761	0.4074	0.08959	protein_coding	arabinogalactan protein 2
AT3G15790	36.46	40.27	36.89	47.27	88.68	44.85	38.68	38.7	38.15	42.77	43.95	52.15	1	0	0	0	0	0.669	1.59127	0.024	0.266	-0.379	0.29	0.02069	1	0.5835	0.3841	0.4062	protein_coding	methyl-CPG-binding domain 11
AT3G27970	0.99	0.48	0.97	1.68	1.18	2.44	1.07	1.06	1.2	1.13	1.1	1.24	1	0	0	0	0	1.122	2.17213	0.44	0.062	-0.62	0.502	0.04976	1	0.996	0.4735	0.4786	protein_coding	Exonuclease family protein
AT4G05070	55.44	57.31	55.45	77.16	122.88	85.37	65.07	69.65	73.97	66.22	71.38	64.49	1	0	0	0	0	0.762	1.69685	0.311	-0.046	-0.497	0.265	5.357e-05	1	0.9438	0.03346	0.2849	protein_coding	Wound-responsive family protein
AT5G16060	10.18	8.34	11.68	14.64	21.7	12.11	12.09	11.66	13.06	11.85	16.18	15.38	1	0	0	0	0	0.676	1.6043	0.282	0.241	-0.152	0.524	0.02625	1	0.6642	0.8387	0.07299	protein_coding	Cytochrome c oxidase biogenesis protein Cmc1-like
AT5G39660	50.19	45.85	44.74	72.25	93.79	72.17	51.65	55.47	59.45	66.54	69.78	61.84	1	0	0	0	0	0.758	1.69207	0.242	0.252	-0.264	0.494	1.418e-06	1	0.326	0.3364	0.002234	protein_coding	cycling DOF factor 2
AT4G14270	6.37	6.72	5.3	9	15.8	9.54	7.18	6.36	9.02	11.48	9.44	10.59	1	0	0	0	1	0.896	1.86732	0.29	0.487	-0.12	0.776	0.002479	1	0.2152	0.8989	0.004997	protein_coding
AT1G13360	23.58	27.84	26.83	31.29	64.08	29.56	25.45	23	24.31	25.34	28.07	23.77	1	0	0	0	0	0.672	1.59655	-0.105	0.085	-0.692	-0.02	0.04517	1	0.9287	0.0501	0.9882	protein_coding
AT2G39310	27	24.3	24.61	40.22	40.65	35.92	28.09	26.97	28.61	39.51	37.16	30.58	1	0	0	0	0	0.622	1.53853	0.141	0.358	-0.123	0.499	0.0001771	1	0.07886	0.7722	0.001845	protein_coding	jacalin-related lectin 22
AT2G44130	66.09	58.87	59.88	105.9	151.19	120.47	70.55	76.15	87.72	109.24	109.24	100.87	1	0	0	0	1	1.03	2.04263	0.342	0.447	-0.241	0.789	1.231e-10	0.8172	0.02504	0.466	5.743e-07	protein_coding	Galactose oxidase/kelch repeat superfamily protein
AT3G22060	59.38	58.63	52.63	89.31	62.58	111.54	63.06	65.81	74.57	119.65	115.53	115.52	1	0	1	0	1	0.628	1.54378	0.253	0.786	0.412	1.039	0.005537	1	7.123e-05	0.1693	8.981e-09	protein_coding	Receptor-like protein kinase-related family protein
AT3G22760	11.1	11.46	10.98	7.25	4.95	7.58	13.17	12	12.72	7.84	5.29	6.14	-1	0	-1	0	-1	-0.754	0.589744	0.175	-0.982	-0.053	-0.807	0.002128	1	5.081e-06	0.9788	0.0001879	protein_coding	Tesmin/TSO1-like CXC domain-containing protein
AT5G25930	12.61	11.28	8.06	16.52	14.7	17.52	6.3	11	10.4	28.91	26.02	24.95	1	0	1	1	1	0.614	1.52551	-0.208	1.533	0.711	1.325	0.04106	1	1.888e-12	0.009356	4.467e-10	protein_coding	Protein kinase family protein with leucine-rich repeat domain
AT5G46690	22.14	20.82	17.91	13.36	8.96	12.65	22.05	17.1	16.93	12.48	9.29	11.49	-1	0	-1	0	-1	-0.793	0.574503	-0.114	-0.759	-0.08	-0.874	0.000667	1	0.0009866	0.9391	2.607e-05	protein_coding	beta HLH protein 71
AT3G09390	66.02	89.77	95.48	112.81	207.95	114.79	76.91	68.33	86.78	105.17	129.42	117.32	1	0	1	0	0	0.793	1.73339	-0.116	0.602	-0.307	0.486	0.004994	1	0.04946	0.5591	0.1035	protein_coding	metallothionein 2A
AT5G18130	8.61	9.42	12.39	20.14	14.62	20.63	12.28	12.92	12.46	30.23	32.92	29.12	1	0	1	1	1	0.863	1.82084	0.303	1.292	0.733	1.596	5.125e-05	1	1.337e-12	0.0005812	1.323e-19	protein_coding
AT1G69490	31.47	27.66	28.24	60.64	34.12	68.79	44.66	38.97	52.67	69.23	74.47	58.07	1	0	0	0	1	0.906	1.87192	0.641	0.567	0.302	1.208	0.0004795	0.2131	0.05948	0.5494	6.356e-08	protein_coding	NAC-like, activated by AP3/PI
AT2G38400	6.83	7.02	7.25	12.49	15.49	10.42	7.81	9.01	10.22	17.68	20.48	20.78	1	0	1	1	1	0.858	1.81991	0.35	1.131	0.624	1.481	0.0001305	1	4.302e-09	0.008908	5.631e-16	protein_coding	alanine:glyoxylate aminotransferase 3
AT1G56600	4.8	7.92	6.87	11.15	7.31	14.81	7.56	6.3	6.19	14.05	13.64	12	1	0	1	0	1	0.765	1.69832	0.033	0.981	0.249	1.014	0.02537	1	0.0007621	0.7169	0.0001879	protein_coding	galactinol synthase 2
AT5G64310	26.67	29.28	32.78	18.73	20.13	19.14	28.09	28.5	26.38	20.69	17.93	22.25	-1	0	0	0	0	-0.616	0.653668	-0.097	-0.45	0.069	-0.547	0.0004144	1	0.01706	0.9177	0.0006772	protein_coding	arabinogalactan protein 1
AT1G32640	42.96	41.17	41.82	90.65	86.95	79.14	49.26	49.17	52.32	161.48	177.91	159.73	1	0	1	1	1	1.028	2.03843	0.259	1.728	0.959	1.987	2.451e-15	1	1.391e-47	1.305e-14	4.594e-63	protein_coding	Basic helix-loop-helix (bHLH) DNA-binding family protein
AT1G74930	2.63	3.54	2.11	14.97	10.14	16.64	5.42	7.16	3.61	37.94	58.19	35.6	1	0	1	1	1	2.337	5.04227	0.98	3.013	1.655	3.993	3.42e-14	0.1259	8.784e-28	6.238e-09	5.04e-44	protein_coding	Integrase-type DNA-binding superfamily protein
AT2G05540	68.12	71.89	79.95	115.7	112.9	130.82	90.14	85.09	101.29	129.25	148.15	118.05	1	0	0	0	1	0.708	1.63402	0.329	0.517	0.138	0.846	7.762e-06	0.7108	0.001982	0.7269	2.67e-09	protein_coding	Glycine-rich protein family
AT2G06050	24.37	17.16	27.64	41.9	35.22	26.99	26.08	22.13	26.98	44.15	48.2	47.65	1	0	1	0	1	0.589	1.50513	0.118	0.898	0.427	1.016	0.02532	1	2.575e-05	0.2034	3.497e-07	protein_coding	oxophytodienoate-reductase 3
AT2G18700	76.2	61.81	57.56	125.64	147.34	147.6	92.35	92.78	130.76	213.28	197.14	192.06	1	1	1	0	1	1.105	2.15053	0.691	0.933	0.519	1.624	2.404e-10	0.005493	7.551e-08	0.02263	6.493e-24	protein_coding	trehalose phosphatase/synthase 11
AT3G48390	3.88	2.94	3.08	4.43	7.08	5.14	3.84	3.25	4.21	5.77	5.74	6.48	1	0	1	0	1	0.746	1.68182	0.189	0.677	0.12	0.865	0.02459	1	0.038	0.9097	0.001295	protein_coding	MA3 domain-containing protein
AT4G24570	23.52	23.28	24.56	23.91	51.58	41.53	26.96	40.16	38.15	52.68	39.21	45.9	1	0	0	0	1	0.712	1.63985	0.56	0.389	0.237	0.948	0.02686	0.6771	0.3793	0.7197	0.0002442	protein_coding	dicarboxylate carrier 2
AT4G37370	9.72	12.12	14.55	16.32	23.35	23.07	11.97	12.19	19.33	35.62	33.17	33.74	1	0	1	1	1	0.781	1.7241	0.245	1.245	0.709	1.49	0.004245	1	3.718e-08	0.01178	3.287e-12	protein_coding	cytochrome P450, family 81, subfamily D, polypeptide 8
AT5G39610	8.08	9.18	8.6	16.32	12.58	18.87	12.72	12.33	15.55	26.72	26.72	22.58	1	0	1	1	1	0.887	1.84725	0.644	0.91	0.667	1.554	4.104e-05	0.06776	2.894e-06	0.002759	3.305e-18	protein_coding	NAC domain containing protein 6
AT1G28290	79.75	77.35	87.2	53.38	59.12	48.91	72.95	84.69	75.95	52.68	52.25	77.67	-1	0	0	0	0	-0.599	0.660704	-0.065	-0.355	0.178	-0.42	0.004041	1	0.1684	0.6972	0.04232	protein_coding	arabinogalactan protein 31
AT1G68520	242.01	225.45	222.82	306.94	428.33	308.11	229.36	269.79	289.45	330.24	329.01	307.18	1	0	0	0	0	0.596	1.51153	0.192	0.294	-0.11	0.486	0.001518	1	0.2654	0.8311	0.007211	protein_coding	B-box type zinc finger protein with CCT domain
AT1G78260	6.83	5.88	6.65	4.57	2.04	4.46	9.45	6.89	6.79	5.08	3.95	3.15	-1	0	-1	0	0	-0.793	0.571798	0.26	-0.933	0.121	-0.672	0.04895	1	0.00826	0.9245	0.06782	protein_coding	RNA-binding (RRM/RBD/RNP motifs) family protein
AT3G23430	30.02	30.66	33	16.45	12.42	19.01	28.66	28.17	28.87	24.65	18.48	29.17	-1	0	0	1	0	-0.965	0.511102	-0.129	-0.247	0.589	-0.376	4.56e-06	1	0.5377	0.02552	0.1393	protein_coding	phosphate 1
AT1G11530	11.36	13.08	11.36	15.24	28.54	14.07	11.84	12.79	13.4	17.5	19.13	17.57	1	0	0	0	1	0.687	1.61592	0.086	0.513	-0.089	0.598	0.03053	1	0.1536	0.9348	0.03958	protein_coding	C-terminal cysteine residue is changed to a serine 1
AT1G22640	19.64	22.14	21.75	37.81	66.75	37.81	26.46	26.31	28.01	34.62	38.76	34.52	1	0	0	0	1	1.161	2.24099	0.345	0.419	-0.397	0.764	8.998e-08	1	0.1923	0.2788	0.0005987	protein_coding	myb domain protein 3
AT1G23390	255.67	247.96	234.4	400.82	745.56	421.75	272.44	331.75	348.13	425.75	471.11	431.93	1	0	0	0	1	1.087	2.12475	0.368	0.481	-0.239	0.848	1.841e-06	1	0.1133	0.6532	0.0001382	protein_coding	Kelch repeat-containing F-box family protein
AT1G70290	135.06	121.7	121.5	198.96	191.76	223.09	148.03	169.65	192.71	276.93	267.12	249.5	1	0	1	0	1	0.699	1.62272	0.432	0.637	0.37	1.069	5.61e-06	0.1331	2.298e-05	0.07699	2.292e-15	protein_coding	trehalose-6-phosphatase synthase S8
AT2G15042	3.09	2.52	2.06	5.1	4.09	4.73	2.2	3.71	4.73	9.47	7.99	9.29	1	0	1	1	1	0.872	1.81486	0.459	1.349	0.936	1.808	0.02283	1	1.729e-06	0.003403	6.791e-12	protein_coding	Leucine-rich repeat (LRR) family protein
AT2G37950	2.1	1.68	1.84	3.83	3.07	3.79	2.33	4.31	3.61	3.39	4.15	4.51	1	0	0	0	1	0.931	1.90214	0.86	0.242	0.171	1.103	0.01977	0.2647	0.7527	0.8726	0.0004561	protein_coding	RING/FYVE/PHD zinc finger superfamily protein
AT2G39400	9.59	9.24	10.28	19.88	11.32	25.16	12.28	14.31	15.38	31.92	26.47	25.29	1	0	1	0	1	0.955	1.9361	0.525	0.997	0.566	1.521	0.0008894	0.8614	0.0001681	0.1361	1.769e-10	protein_coding	alpha/beta-Hydrolases superfamily protein
AT3G49790	15.77	14.76	13.15	26.59	44.19	29.63	18.65	23	24.83	38.88	38.46	35.93	1	0	1	0	1	1.2	2.29876	0.604	0.772	0.176	1.376	9.863e-09	0.149	0.0004561	0.7556	9.035e-13	protein_coding	Carbohydrate-binding protein
AT3G50740	6.9	9.78	7.14	12.15	12.89	11.84	9.01	9.81	9.62	14.74	13.79	13.91	1	0	0	0	1	0.629	1.54828	0.254	0.577	0.202	0.831	0.004072	1	0.006105	0.6358	2.643e-06	protein_coding	UDP-glucosyl transferase 72E1
AT4G05150	22.79	23.52	24.34	33.84	44.26	32.67	26.77	26.18	26.46	40.26	35.46	38.24	1	0	0	0	1	0.646	1.56787	0.168	0.52	0.042	0.688	0.0001854	1	0.003643	0.9573	9.245e-06	protein_coding	Octicosapeptide/Phox/Bem1p family protein
AT4G25420	1.97	1.44	1.46	1.07	0.47	0.41	1.32	1.79	1.55	0.88	0.55	0.45	-1	0	-1	0	-1	-1.286	0.400411	-0.059	-1.317	-0.09	-1.377	0.03079	1	0.01829	1	0.00406	protein_coding	2-oxoglutarate (2OG) and Fe(II)-dependent oxygenase superfamily protein
AT4G27450	24.11	18.72	20.99	30.89	29.56	36.26	30.05	34.46	34.8	60.64	51.8	56.26	1	1	1	1	1	0.602	1.51536	0.638	0.765	0.801	1.403	0.001045	0.005164	1.125e-06	7.381e-07	1.262e-22	protein_coding	Aluminium induced protein with YGL and LRDR motifs
AT4G34950	10.18	12.84	14.55	6.18	8.41	7.98	9.76	5.77	8.51	5.52	4.25	4.84	-1	0	-1	0	-1	-0.74	0.600745	-0.648	-0.721	-0.629	-1.369	0.01602	0.2914	0.02348	0.1071	1.07e-08	protein_coding	Major facilitator superfamily protein
AT5G04770	3.35	2.64	2.98	5.04	3.93	6.36	4.85	4.51	4.64	7.71	4.55	5.35	1	0	0	0	1	0.78	1.70903	0.644	0.322	0.187	0.967	0.045	0.7366	0.5689	0.8248	0.001306	protein_coding	cationic amino acid transporter 6
AT1G52565	6.37	6.18	8.87	11.21	13.21	10.15	9.83	6.83	9.54	10.35	11.69	10.14	1	0	0	0	0	0.682	1.61391	0.281	0.301	-0.099	0.582	0.01217	1	0.4822	0.9092	0.01972	protein_coding
AT1G73370	11.89	9.54	9.03	5.3	7.31	6.09	9.76	9.41	8.85	9.28	7.64	9.8	-1	0	0	0	0	-0.705	0.61392	-0.114	-0.074	0.517	-0.188	0.004988	1	0.9284	0.1073	0.5841	protein_coding	sucrose synthase 6
AT1G76180	138.48	144.68	163.42	190.44	286.89	204.42	137.2	144.01	138.84	185.25	197.44	183.16	1	0	0	0	0	0.61	1.5266	-0.089	0.43	-0.268	0.341	0.001283	1	0.04335	0.407	0.1029	protein_coding	Dehydrin family protein
AT4G08950	25.29	28.44	25.26	14.84	11.32	14.07	31.62	37.11	36.51	34.87	29.27	39.99	-1	0	0	1	0	-0.97	0.509305	0.413	-0.015	1.367	0.397	1.178e-07	0.4802	0.9907	7.119e-16	0.05156	protein_coding	Phosphate-responsive 1 family protein
AT4G11280	44.47	46.69	46.09	54.06	100.08	71.3	60.54	68.59	62.8	69.99	69.88	77.16	1	0	0	0	1	0.714	1.64255	0.484	0.177	-0.054	0.661	0.001287	0.4142	0.7058	0.9544	0.00133	protein_coding	1-aminocyclopropane-1-carboxylic acid (acc) synthase 6
AT4G17490	3.88	3.24	3.25	5.84	5.9	5.07	3.65	6.1	4.64	12.23	11.44	14.98	1	0	1	1	1	0.699	1.62102	0.476	1.424	1.201	1.9	0.0376	1	2.44e-10	4.159e-07	2.888e-18	protein_coding	ethylene responsive element binding factor 6
AT3G11820	29.1	32.76	30.73	45.26	43.32	50.6	30.36	40.62	38.58	63.78	53.89	60.04	1	0	1	0	1	0.588	1.50319	0.241	0.699	0.351	0.939	0.00104	1	1.486e-05	0.1478	1.926e-10	protein_coding	syntaxin of plants 121
AT3G15500	1.45	1.56	3.03	6.04	3.54	4.8	3.09	2.85	2.84	14.61	18.83	14.81	1	0	1	1	1	1.238	2.38079	0.521	2.456	1.739	2.978	0.0003446	1	1.047e-20	6.332e-11	1.334e-29	protein_coding	NAC domain containing protein 3
AT3G52400	12.28	11.1	10.01	16.38	24.84	20.63	13.42	16.97	17.44	31.79	25.52	28.39	1	0	1	0	1	0.889	1.85235	0.517	0.843	0.472	1.36	5.125e-05	0.3781	4.166e-05	0.1073	2.64e-13	protein_coding	syntaxin of plants 122
AT1G17147	2.63	2.1	2	5.04	3.85	9	2.2	3.31	4.04	9.66	7.84	8.22	1	0	1	0	1	1.417	2.65825	0.495	1.439	0.517	1.934	0.0002441	1	4.785e-05	0.4107	3.564e-09	protein_coding	VQ motif-containing protein
AT1G19380	5.58	5.76	6.17	7.79	17.22	7.78	5.86	8.68	7.47	13.92	13.54	12.17	1	0	1	0	1	0.897	1.87264	0.327	0.848	0.279	1.176	0.01678	1	0.01877	0.7217	0.0001063	protein_coding	Protein of unknown function (DUF1195)
AT1G21010	17.28	15.54	16.23	31.29	37.42	36.59	19.97	20.15	19.16	35.24	31.72	29.85	1	0	1	0	1	1.102	2.14679	0.275	0.705	-0.121	0.981	1.15e-13	1	4.612e-06	0.7725	5.859e-12	protein_coding
AT1G21120	10.9	14.94	8.06	25.79	41.2	31.79	13.23	16.24	14.78	47.54	44.1	46.8	1	0	1	0	1	1.543	2.91386	0.385	1.646	0.488	2.031	1.028e-11	1	1.945e-14	0.1658	5.82e-22	protein_coding	O-methyltransferase family protein
AT1G23710	20.3	17.7	18.34	30.89	57.16	27.67	20.72	26.97	23.03	31.23	34.21	30.47	1	0	0	0	1	1.036	2.05396	0.328	0.44	-0.268	0.768	0.0001104	1	0.2619	0.6494	0.003695	protein_coding	Protein of unknown function (DUF1645)
AT1G24150	10.64	10.92	8.76	14.97	13.76	20.09	11.91	13.85	12.29	26.46	22.73	23.54	1	0	1	0	1	0.692	1.61016	0.33	0.933	0.571	1.263	0.002502	1	1.059e-06	0.01652	1.354e-12	protein_coding	formin homologue 4
AT1G42990	28.9	32.34	30.4	34.92	72.88	35.99	29.61	32.8	26.63	47.28	53.79	48.55	1	0	1	0	1	0.648	1.56907	-0.041	0.748	0.06	0.707	0.04619	1	0.01023	0.9634	0.009636	protein_coding	basic region/leucine zipper motif 60
AT1G55450	65.82	56.11	45.76	99.18	74.22	120	55.62	77.14	64.61	178.35	155.64	159.22	1	0	1	1	1	0.808	1.74966	0.236	1.321	0.749	1.557	0.0003728	1	1.365e-11	0.001506	2.053e-16	protein_coding	S-adenosyl-L-methionine-dependent methyltransferases superfamily protein
AT1G59870	229	256.12	193.72	373.22	363.23	411.81	225.2	281.59	272.7	701.93	608.92	651.69	1	0	1	1	1	0.759	1.6915	0.199	1.332	0.773	1.532	3.736e-06	1	2.77e-20	2.151e-06	5.549e-27	protein_coding	ABC-2 and Plant PDR ABC-type transporter family protein
AT1G61360	4.8	4.86	4.44	9.07	7.08	7.78	6.3	5.43	5.33	10.85	13.14	10.14	1	0	1	0	1	0.768	1.69716	0.282	0.997	0.512	1.279	0.002336	1	1.432e-06	0.07017	3.331e-11	protein_coding	S-locus lectin protein kinase family protein
AT1G66160	5.98	5.64	5.68	9.67	10.54	10.21	6.99	9.74	8.51	11.66	11.94	11.6	1	0	0	0	1	0.813	1.75838	0.543	0.483	0.212	1.026	9.331e-05	0.191	0.03437	0.6126	5.898e-09	protein_coding	CYS, MET, PRO, and GLY protein 1
AT1G70530	28.97	29.7	27.05	43.24	47.8	45.66	30.8	32.47	29.9	61.33	57.99	53.96	1	0	1	0	1	0.673	1.59473	0.122	0.894	0.342	1.015	2.596e-06	1	3.685e-12	0.07475	2.615e-16	protein_coding	cysteine-rich RLK (RECEPTOR-like protein kinase) 3
AT2G17705	4.4	4.62	5.41	7.79	8.41	6.83	5.42	5.37	6.53	7.59	10.14	8.56	1	0	1	0	1	0.666	1.59598	0.249	0.615	0.198	0.865	0.01501	1	0.0192	0.7252	5.906e-05	protein_coding
AT2G25625	2.23	3.66	2.43	4.3	6.21	4.87	2.77	3.38	3.52	4.89	5.34	4.9	1	0	0	0	1	0.875	1.84856	0.207	0.654	-0.015	0.861	0.008314	1	0.07206	1	0.002712	protein_coding
AT2G25735	6.83	4.44	6.38	12.15	15.02	14.27	5.29	7.82	8.68	19.57	16.58	20.56	1	0	1	0	1	1.229	2.34788	0.294	1.388	0.452	1.682	2.024e-07	1	2.732e-10	0.2064	1.14e-15	protein_coding
AT2G28400	2.36	1.8	3.62	3.49	10.77	3.72	3.15	3.78	4.81	9.53	10.54	9.86	1	0	1	0	1	1.191	2.31105	0.578	1.356	0.743	1.934	0.02645	1	0.00405	0.3016	2.552e-06	protein_coding	Protein of unknown function, DUF584
AT2G30250	5.98	7.98	8.55	11.68	11.48	13.06	8	9.54	12.11	17.56	22.18	20.67	1	0	1	1	1	0.682	1.60906	0.383	1.037	0.738	1.42	0.00919	1	7.162e-07	0.001971	2.156e-13	protein_coding	WRKY DNA-binding protein 25
AT2G32800	44.08	49.39	41.65	65.47	65.26	79.82	48.5	54.74	48.8	72.75	77.02	68.21	1	0	0	0	1	0.641	1.55824	0.171	0.519	0.05	0.69	5.125e-05	1	0.001247	0.9419	1.2e-06	protein_coding	protein kinase family protein
AT2G36220	5.32	5.1	5.68	8.53	7.94	7.91	6.24	8.15	7.9	8.65	9.14	8.17	1	0	0	0	1	0.597	1.51429	0.461	0.227	0.091	0.688	0.01616	0.5898	0.5775	0.9056	0.0006679	protein_coding
AT2G37970	48.55	51.61	51.77	72.45	115.81	70.21	61.36	52.55	60.57	77.57	84.71	84.03	1	0	0	0	1	0.765	1.70124	0.199	0.498	-0.068	0.697	0.0002441	1	0.03713	0.9354	0.0003655	protein_coding	SOUL heme-binding family protein
AT2G38790	2.69	1.92	2.27	5.84	5.11	5.61	1.83	4.37	3.78	9.72	8.09	9.12	1	0	1	0	1	1.269	2.40698	0.526	1.44	0.697	1.967	0.0001495	1	5.337e-07	0.07321	4.471e-13	protein_coding
AT2G41100	141.63	131.6	114.52	204.47	166.76	250.95	146.08	189.07	200.27	387.43	319.72	347.67	1	0	1	1	1	0.683	1.60459	0.465	0.979	0.761	1.444	0.001259	0.3861	1.1e-07	0.0002427	5.262e-17	protein_coding	Calcium-binding EF hand family protein
AT2G44490	86.19	88.87	76	135.44	137.27	139.14	87.56	86.35	93.56	192.09	192.7	187.27	1	0	1	0	1	0.714	1.64044	0.091	1.097	0.474	1.188	5.053e-08	1	2.333e-20	0.001421	2.546e-24	protein_coding	Glycosyl hydrolase superfamily protein
AT2G46590	7.29	7.8	8.06	5.51	2.67	4.53	7.37	8.09	6.62	5.89	3	5.13	-1	0	0	0	-1	-0.855	0.549028	-0.067	-0.666	0.122	-0.733	0.02061	1	0.1079	0.9177	0.03095	protein_coding	Dof-type zinc finger DNA-binding family protein
AT3G02640	17.93	16.5	14.98	10.68	6.29	10.82	16	16.1	16.58	9.47	7.69	9.91	-1	0	-1	0	-1	-0.822	0.562437	-0.021	-0.848	-0.048	-0.869	0.0005538	1	0.0001875	0.9788	4.404e-05	protein_coding
AT3G15518	0.66	0.66	0.43	1.95	1.81	2.23	0.82	1.26	1.2	3.26	2.85	3.32	1	0	1	0	1	1.78	3.42286	0.899	1.527	0.646	2.428	4.064e-05	0.8763	7.083e-06	0.1902	7.861e-13	protein_coding
AT3G22370	33.31	44.89	41.92	58.76	82.32	52.9	41.76	34.13	53.01	71.68	101.69	99.07	1	0	1	0	1	0.69	1.61489	0.099	1.082	0.491	1.181	0.01242	1	1.974e-06	0.1662	4.285e-08	protein_coding	alternative oxidase 1A
AT4G02380	19.58	20.88	26.62	31.09	83.97	37.41	20.98	28.76	28.09	64.47	61.99	68.15	1	0	1	0	1	1.182	2.27296	0.213	1.323	0.353	1.536	0.0006335	1	3.725e-05	0.6244	3.18e-07	protein_coding	senescence-associated gene 21
AT4G11300	7.49	9.6	4.76	12.02	13.92	11.03	7.94	10.47	13.4	17.56	17.43	16.05	1	0	1	0	1	0.76	1.69199	0.538	0.69	0.467	1.227	0.02099	0.8614	0.02985	0.2974	1.083e-06	protein_coding	Protein of unknown function (DUF793)
AT4G22520	6.77	2.76	4.76	1.88	0.24	1.35	5.17	4.37	2.75	2.26	1.8	0.73	-1	0	0	0	-1	-2.013	0.242827	-0.209	-1.365	0.44	-1.574	0.002071	1	0.05586	0.794	0.01035	protein_coding	Bifunctional inhibitor/lipid-transfer protein/seed storage 2S albumin superfamily protein
AT4G22710	2.43	1.98	1.3	3.09	3.46	4.06	1.95	3.25	1.8	4.33	5.29	4.22	1	0	1	0	1	0.905	1.85814	0.32	0.972	0.387	1.292	0.04226	1	0.00807	0.5839	7.429e-05	protein_coding	cytochrome P450, family 706, subfamily A, polypeptide 2
AT4G27410	13.6	12.3	20.34	35.59	46.23	42.55	17.51	15.97	24.06	59.95	65.83	58.29	1	0	1	0	1	1.423	2.68966	0.307	1.683	0.567	1.99	1.923e-11	1	2.997e-17	0.05059	4.164e-24	protein_coding	NAC (No Apical Meristem) domain transcriptional regulator superfamily protein
AT4G27730	10.84	11.4	10.71	7.25	6.21	6.97	10.27	9.74	7.56	6.77	5.34	8.05	-1	0	0	0	-1	-0.686	0.62003	-0.248	-0.463	-0.025	-0.712	0.006383	1	0.1296	0.9964	0.001116	protein_coding	oligopeptide transporter 1
AT4G28703	0.59	0.3	0.7	1.81	1.18	1.56	1.07	1.19	1.55	3.14	2.25	2.37	1	0	1	0	1	1.499	2.86164	1.215	1.032	0.748	2.248	0.005971	0.3168	0.02243	0.1915	5.048e-09	protein_coding	RmlC-like cupins superfamily protein
AT4G38400	12.15	9.18	11.14	6.18	4.01	8.12	8.76	10.07	8.59	6.9	7.84	6.03	-1	0	0	0	-1	-0.817	0.563905	-0.242	-0.4	0.176	-0.642	0.005594	1	0.3418	0.8204	0.02077	protein_coding	expansin-like A2
AT5G04760	12.55	12.48	10.93	15.58	18.79	20.09	13.23	13.85	17.1	18.94	20.83	20.05	1	0	0	0	1	0.6	1.51446	0.292	0.445	0.137	0.737	0.004891	1	0.05008	0.7881	2.777e-05	protein_coding	Duplicated homeodomain-like superfamily protein
AT5G06300	2.36	2.76	2.65	4.3	4.09	4.53	3.21	3.05	4.21	4.83	4.84	3.94	1	0	0	0	1	0.729	1.66281	0.409	0.395	0.074	0.804	0.02435	1	0.3767	0.9483	0.002111	protein_coding	Putative lysine decarboxylase family protein
AT5G11670	47.36	56.11	45.82	67.22	80.19	82.73	45.67	50.5	43.99	95.64	90.36	99.69	1	0	1	0	1	0.624	1.54156	-0.09	1.026	0.312	0.936	0.0001281	1	2.943e-13	0.1948	1.646e-11	protein_coding	NADP-malic enzyme 2
AT5G20230	17.15	23.76	24.4	32.84	41.28	37.74	19.28	23.66	23.8	57.82	57.39	59.48	1	0	1	1	1	0.772	1.71275	0.026	1.39	0.644	1.417	3.401e-05	1	2.854e-18	0.0009326	1.324e-19	protein_coding	blue-copper-binding protein
AT5G22250	3.02	3.36	3.19	4.97	5.35	6.09	3.72	6.36	3.95	8.78	7.39	8.5	1	0	1	0	1	0.775	1.71473	0.555	0.805	0.586	1.36	0.01951	0.8596	0.003749	0.1036	1.382e-08	protein_coding	Polynucleotidyl transferase, ribonuclease H-like superfamily protein
AT5G27420	10.25	6.84	6.49	10.48	23.98	16.84	9.07	12.39	11.51	23.64	20.98	25.68	1	0	1	0	1	1.121	2.17557	0.486	1.093	0.457	1.579	0.0005211	1	0.0003343	0.3946	8.843e-09	protein_coding	carbon/nitrogen insensitive 1
AT5G59550	18.59	15.72	15.31	25.58	37.03	24.42	20.41	24.26	22.08	29.22	28.62	28.05	1	0	0	0	1	0.809	1.75393	0.429	0.364	-0.016	0.793	8.337e-05	0.6596	0.1984	0.9955	2.658e-05	protein_coding	zinc finger (C3HC4-type RING finger) family protein
AT4G09460	12.74	12.54	11.85	15.11	25.79	15.22	13.92	15.77	15.89	15.62	18.68	19.83	1	0	0	0	0	0.592	1.51145	0.295	0.25	-0.047	0.545	0.04241	1	0.6021	0.9668	0.03583	protein_coding	myb domain protein 6
AT1G09812	1.12	1.8	1.79	0.87	0.63	0.47	1.51	1.66	1.37	1.07	1	1.13	-1	0	0	0	0	-1.249	0.418259	-0.053	-0.516	0.68	-0.569	0.02435	1	0.512	0.4986	0.3241	protein_coding
AT1G10682	18.59	13.2	16.82	9.27	3.7	12.92	18.52	19.35	15.98	15.11	9.74	11.1	-1	0	0	0	0	-0.903	0.532606	0.149	-0.586	0.466	-0.437	0.03949	1	0.2769	0.5158	0.377	other_rna	other RNA
AT1G10780	7.36	6.9	5.36	3.56	5.11	3.45	5.29	5.96	5.5	3.7	5.34	5.13	-1	0	0	0	0	-0.698	0.617737	-0.222	-0.235	0.241	-0.457	0.03955	1	0.7058	0.7516	0.1532	protein_coding	F-box/RNI-like superfamily protein
AT1G15080	4.47	3.78	4.17	2.15	1.81	2.64	3.21	3.84	4.21	2.76	3.8	3.6	-1	0	0	0	0	-0.9	0.531401	-0.148	-0.131	0.622	-0.279	0.006651	1	0.8618	0.1792	0.4898	protein_coding	lipid phosphate phosphatase 2
AT1G18773	3.15	2.58	3.46	4.83	5.58	4.19	4.79	3.58	4.04	3.51	3.65	3.49	1	0	0	0	0	0.658	1.58868	0.431	-0.222	-0.449	0.21	0.04807	1	0.723	0.3034	0.6537	protein_coding
AT1G26800	8.61	10.2	7.9	13.43	18.55	14.2	10.83	10.27	10.57	12.17	13.79	12.67	1	0	0	0	0	0.787	1.72894	0.248	0.288	-0.252	0.535	0.0001854	1	0.4156	0.5348	0.0138	protein_coding	RING/U-box superfamily protein
AT1G31770	9.46	10.2	11.04	5.91	5.66	6.7	8.82	10.14	7.99	7.53	6.99	8.05	-1	0	0	0	0	-0.748	0.595114	-0.185	-0.263	0.301	-0.447	0.0005706	1	0.4865	0.4678	0.0407	protein_coding	ATP-binding cassette 14
AT1G49310	1.45	1.26	1.95	0.81	0.16	0.81	1.89	1.72	2.15	0.94	0.65	1.63	-1	0	0	0	0	-1.349	0.381974	0.294	-0.835	0.809	-0.541	0.03841	1	0.2548	0.4556	0.4565	protein_coding
AT1G50110	6.44	5.58	4.98	4.1	2.67	3.72	5.29	5.04	5.93	3.57	4.4	4.51	-1	0	0	0	0	-0.681	0.617059	-0.065	-0.371	0.245	-0.436	0.03423	1	0.3813	0.7091	0.1567	protein_coding	D-aminoacid aminotransferase-like PLP-dependent enzymes superfamily protein
AT1G62360	3.09	2.7	4.71	1.88	1.65	0.88	1.89	3.45	3.26	2.01	1.9	3.94	-1	0	0	0	0	-1.254	0.42	-0.298	-0.126	0.83	-0.423	0.02545	1	0.9362	0.2915	0.5235	protein_coding	KNOX/ELK homeobox transcription factor
AT1G62540	13.99	17.64	14.77	23.37	26.1	22.25	12.79	11.93	12.11	19.25	21.23	20.05	1	0	1	0	0	0.626	1.54569	-0.333	0.717	-0.242	0.384	0.0005343	0.9428	3.585e-05	0.4523	0.04509	protein_coding	flavin-monooxygenase glucosinolate S-oxygenase 2
AT1G63310	7.49	7.08	8.66	4.5	4.72	5.14	8.44	7.82	7.73	8.84	5.24	7.1	-1	0	0	0	0	-0.695	0.618166	0.047	-0.19	0.551	-0.143	0.02051	1	0.748	0.131	0.7608	protein_coding
AT1G69790	1.91	2.1	1.79	4.23	3.07	4.19	2.14	2.92	3.26	3.07	3.75	2.53	1	0	0	0	0	0.994	1.98103	0.509	0.188	-0.297	0.697	0.006853	1	0.8381	0.6892	0.06101	protein_coding	Protein kinase superfamily protein
AT1G76790	3.09	2.76	2.27	8.66	4.64	3.65	2.83	3.38	3.35	2.07	2.25	3.1	1	0	0	-1	0	1.067	2.08744	0.237	-0.362	-1.193	-0.125	0.0164	1	0.6779	0.0062	0.8908	protein_coding	O-methyltransferase family protein
AT2G38750	24.7	27.72	26.18	54.53	46.39	36.66	28.09	21.6	23.2	31.61	40.71	34.81	1	0	0	0	0	0.807	1.75038	-0.108	0.555	-0.36	0.447	5.3e-05	1	0.01247	0.2508	0.04087	protein_coding	annexin 4
AT2G38760	7.29	6.18	6.76	12.62	10.77	8.25	7.62	5.3	6.1	7.27	8.69	8.62	1	0	0	0	0	0.646	1.56401	-0.084	0.368	-0.361	0.284	0.02435	1	0.3589	0.3917	0.4192	protein_coding	annexin 3
AT2G41730	1.25	3.54	3.08	1.07	0.71	1.01	2.08	1.99	2.23	2.13	1.15	0.79	-1	0	0	0	0	-1.484	0.354511	-0.33	-0.639	0.514	-0.97	0.01381	1	0.5	0.7135	0.09385	protein_coding
AT2G41870	29.17	31.14	31.65	48.35	49.45	42.14	30.68	29.76	34.8	39.88	43.35	38.47	1	0	0	0	0	0.604	1.52175	0.047	0.357	-0.2	0.404	0.0001048	1	0.05907	0.5074	0.01138	protein_coding	Remorin family protein
AT2G44190	2.63	3.48	2.54	1.68	1.1	1.29	2.65	2.25	3.01	1.57	1.6	2.87	-1	0	0	0	0	-1.076	0.47052	-0.137	-0.38	0.56	-0.516	0.01687	1	0.6231	0.4827	0.2837	protein_coding	Family of unknown function (DUF566)
AT2G44930	3.28	3.54	3.08	1.21	2.2	1.56	1.76	2.39	3.09	1.63	2.45	2.48	-1	0	0	0	0	-1.007	0.50202	-0.471	-0.113	0.423	-0.584	0.0205	1	0.9195	0.638	0.1561	protein_coding	Plant protein of unknown function (DUF247)
AT2G47440	87.04	95.29	90.34	65.14	33.89	55.81	78.62	76.34	67.44	65.03	66.83	74.18	-1	0	0	0	0	-0.815	0.567866	-0.293	-0.111	0.411	-0.404	0.0002593	1	0.8564	0.2274	0.1132	protein_coding	Tetratricopeptide repeat (TPR)-like superfamily protein
AT3G11690	12.94	11.22	11.68	16.18	25.32	14.88	14.43	13.78	12.11	13.61	15.38	17.12	1	0	0	0	0	0.65	1.5731	0.174	0.191	-0.285	0.365	0.01709	1	0.7217	0.5505	0.2216	protein_coding
AT3G12145	18.72	17.22	20.45	14.44	8.41	11.03	16.69	14.91	19.42	14.93	11.64	19.88	-1	0	0	0	0	-0.731	0.600816	-0.148	-0.134	0.45	-0.282	0.01481	1	0.8524	0.2939	0.4465	protein_coding	Leucine-rich repeat (LRR) family protein
AT3G12630	61.09	66.61	66.27	81.65	144.98	77.18	61.86	71.37	68.13	75.94	86.96	83.13	1	0	0	0	0	0.646	1.56627	0.054	0.289	-0.303	0.343	0.01522	1	0.4866	0.5041	0.2471	protein_coding	A20/AN1-like zinc finger family protein
AT3G18170	10.64	12	13.85	18.6	26.34	19.21	12.85	11.46	11	13.04	12.54	10.7	1	0	0	-1	0	0.807	1.75802	-0.047	0.036	-0.819	-0.012	0.0001771	1	0.9668	0.0001804	0.9978	protein_coding	Glycosyltransferase family 61 protein
AT3G20150	13.34	14.94	14.12	7.99	11.95	7.51	14.43	12.46	12.97	9.34	7.04	12.05	-1	0	0	0	0	-0.633	0.647406	-0.088	-0.49	0.054	-0.579	0.04306	1	0.1532	0.9673	0.03471	protein_coding	Kinesin motor family protein
AT3G22300	17.01	14.88	15.69	13.56	6.29	11.16	13.48	15.91	15.04	13.98	13.89	14.53	-1	0	0	0	0	-0.61	0.651744	-0.099	-0.066	0.444	-0.166	0.0434	1	0.9406	0.2673	0.6885	protein_coding	ribosomal protein S10
AT3G23730	28.25	31.2	31.59	17.12	19.81	20.23	30.17	28.96	29.38	18.75	18.93	25.4	-1	0	0	0	0	-0.673	0.627856	-0.041	-0.489	0.143	-0.53	0.0002688	1	0.01337	0.7682	0.002573	protein_coding	xyloglucan endotransglucosylase/hydrolase 16
AT3G25717	10.31	10.14	9.79	12.96	23.43	13.26	11.21	12.26	10.48	9.03	8.14	8.05	1	0	0	-1	0	0.71	1.64187	0.169	-0.432	-0.973	-0.262	0.01505	1	0.273	0.0002427	0.4963	protein_coding	ROTUNDIFOLIA like 16
AT3G62820	25.82	28.32	27.64	17.66	10.46	22.59	28.54	26.71	27.32	24.58	18.13	19.88	-1	0	0	0	0	-0.685	0.620078	0.014	-0.401	0.298	-0.388	0.01842	1	0.289	0.5639	0.2144	protein_coding	Plant invertase/pectin methylesterase inhibitor superfamily protein
AT4G02290	10.64	10.02	12.6	6.24	7.47	7.44	10.71	12.99	11.68	9.72	6.44	11.15	-1	0	0	0	0	-0.656	0.635899	0.087	-0.378	0.365	-0.291	0.02681	1	0.322	0.4321	0.3936	protein_coding	glycosyl hydrolase 9B13
AT4G04610	123.17	138.26	140.05	170.63	319.36	173.23	148.35	130.22	156.62	161.42	170.22	184.06	1	0	0	0	0	0.724	1.65194	0.116	0.245	-0.362	0.361	0.005994	1	0.6037	0.3866	0.2306	protein_coding	APS reductase 1
AT4G15248	7.55	12.06	9.52	15.24	15.96	12.99	7.06	8.42	8.42	8.28	11.39	7.32	1	0	0	-1	0	0.597	1.51699	-0.291	0.183	-0.706	-0.108	0.0495	1	0.7827	0.01579	0.8256	protein_coding	B-box type zinc finger family protein
AT4G29905	121.13	122.12	117.01	151.29	230.44	169.11	122.65	129.49	133.51	151.14	144.1	129.82	1	0	0	0	0	0.612	1.52901	0.098	0.14	-0.373	0.239	0.001104	1	0.7299	0.1478	0.3175	protein_coding
AT4G30350	26.21	25.8	24.51	35.12	47.33	35.92	28.35	27.9	26.72	38.94	37.61	33.74	1	0	0	0	0	0.628	1.54692	0.118	0.409	-0.1	0.528	0.000359	1	0.04283	0.8417	0.001656	protein_coding	Double Clp-N motif-containing P-loop nucleoside triphosphate hydrolases superfamily protein
AT4G30530	119.49	130.7	147.68	158.41	324.94	149.29	137.89	114.98	139.36	175.34	191.95	206.25	1	0	0	0	0	0.668	1.59007	-0.021	0.548	-0.141	0.527	0.04572	1	0.1278	0.8732	0.09664	protein_coding	Class I glutamine amidotransferase-like superfamily protein
AT4G31877	2.17	1.86	2.11	3.76	3.7	4.13	3.53	3.25	4.3	3.7	2.9	2.93	1	0	0	0	0	0.916	1.88762	0.837	-0.212	-0.291	0.625	0.004173	0.08779	0.7458	0.648	0.05482	mirna	MIR156C; miRNA
AT4G32340	6.17	7.86	6.44	10.21	15.96	9.27	6.93	6.49	8.42	8.03	8.44	7.66	1	0	0	0	0	0.785	1.73131	0.086	0.15	-0.548	0.237	0.005994	1	0.8419	0.1362	0.5621	protein_coding	Tetratricopeptide repeat (TPR)-like superfamily protein
AT4G34630	45.52	56.23	50.25	63.52	109.76	61.01	50.9	54.28	49.14	49.67	65.18	52.27	1	0	0	0	0	0.623	1.54138	0.022	0.115	-0.486	0.137	0.02389	1	0.8623	0.1558	0.7427	protein_coding
AT5G10960	108.19	118.16	110.41	128.86	259.53	126.97	115.97	120.88	115.13	128.31	143.7	136.13	1	0	0	0	0	0.613	1.53035	0.064	0.214	-0.336	0.277	0.04732	1	0.7058	0.4942	0.4436	protein_coding	Polynucleotidyl transferase, ribonuclease H-like superfamily protein
AT5G18430	8.67	10.5	9.79	4.77	7.15	6.76	9.64	10.47	9.45	8.22	7.34	9.18	-1	0	0	0	0	-0.638	0.645028	0.029	-0.26	0.408	-0.231	0.01522	1	0.5218	0.2731	0.4729	protein_coding	GDSL-like Lipase/Acylhydrolase superfamily protein
AT5G20630	305.53	233.97	234.5	162.44	59.67	199.55	248.76	250.11	237.73	186.13	148.6	154.04	-1	0	0	0	0	-0.876	0.54478	-0.071	-0.592	0.213	-0.663	0.03382	1	0.2305	0.8322	0.09523	protein_coding	germin 3
AT5G23370	2.96	1.68	1.35	0.87	0.16	1.15	1.2	1.19	1.8	1.07	1.05	0.73	-1	0	0	0	0	-1.405	0.36394	-0.517	-0.539	0.35	-1.056	0.02899	1	0.6366	0.8541	0.07244	protein_coding	GRAM domain-containing protein / ABA-responsive protein-related
AT5G23400	9.79	8.64	7.03	5.71	3.38	5.68	7.87	7.22	7.13	6.4	5.54	6.59	-1	0	0	0	0	-0.771	0.580126	-0.19	-0.267	0.314	-0.456	0.007479	1	0.6079	0.5675	0.1241	protein_coding	Leucine-rich repeat (LRR) family protein
AT5G39900	6.04	6.84	6.87	4.1	4.72	3.52	6.05	4.97	5.41	5.83	3.75	5.35	-1	0	0	0	0	-0.686	0.62481	-0.266	-0.149	0.272	-0.415	0.02868	1	0.8522	0.6715	0.1938	protein_coding	Small GTP-binding protein
AT5G61480	34.75	30.54	27.43	21.69	17.06	21.04	29.35	26.91	26.98	20.69	18.78	22.36	-1	0	0	0	0	-0.629	0.644845	-0.153	-0.431	0.045	-0.584	0.0006723	1	0.04065	0.9557	0.0006027	protein_coding	Leucine-rich repeat protein kinase family protein
AT1G15520	4.14	5.88	5.68	6.98	12.58	18.13	3.46	3.78	3.52	15.93	17.38	17.12	1	0	1	0	1	1.259	2.40064	-0.546	2.225	0.42	1.68	0.0001196	1	2.677e-14	0.4819	3.166e-09	protein_coding	pleiotropic drug resistance 12
AT2G14580	1.45	0.84	1.68	0.47	0.71	0.2	1.64	0.8	1.03	0.5	0.65	0.56	-1	0	0	0	-1	-1.537	0.347607	-0.184	-1.008	0.345	-1.194	0.03355	1	0.2	0.9241	0.04857	protein_coding	basic pathogenesis-related protein 1
AT5G47220	2.63	3.66	3.19	12.15	20.44	13.12	4.03	9.94	5.58	55.94	58.54	52.15	1	0	1	1	1	2.261	4.82173	1.042	3.087	1.868	4.13	4.818e-14	0.05398	7.733e-30	1.447e-11	4.311e-48	protein_coding	ethylene responsive element binding factor 2
AT1G05710	4.8	6.24	6.44	3.63	3.46	3.86	5.73	6.36	6.1	3.39	3.25	4.73	-1	0	-1	0	-1	-0.677	0.62643	0.052	-0.678	0.051	-0.626	0.0333	1	0.02119	0.9799	0.0222	protein_coding	basic helix-loop-helix (bHLH) DNA-binding superfamily protein
AT1G25560	36.06	33	35.49	47.88	86.01	51.61	42.84	59.18	60.06	80.21	84.11	79.36	1	0	1	0	1	0.826	1.77427	0.631	0.589	0.395	1.221	0.000682	0.1405	0.02617	0.299	3.095e-09	protein_coding	AP2/B3 transcription factor family protein
AT1G73500	18.66	20.22	19.37	29.95	46.54	35.99	28.03	31.81	27.58	58.95	65.23	63.98	1	1	1	1	1	0.947	1.93099	0.586	1.105	0.745	1.691	1.183e-07	0.04831	1.262e-11	6.59e-05	2.695e-27	protein_coding	MAP kinase kinase 9
AT5G25190	13.99	10.5	9.36	17.73	12.42	20.43	19.91	22.07	21.31	19.57	16.58	16.05	1	1	0	0	1	0.586	1.49424	0.906	-0.279	0.041	0.627	0.04337	0.002511	0.5072	0.9743	0.009806	protein_coding	Integrase-type DNA-binding superfamily protein
AT5G47230	4.53	5.7	4.54	8.19	15.72	10.35	7.12	9.21	7.65	12.79	12.39	11.6	1	0	0	0	1	1.206	2.31957	0.698	0.616	0.108	1.314	8.388e-06	0.2765	0.05315	0.9177	6.403e-08	protein_coding	ethylene responsive element binding factor 5
AT1G17380	1.38	2.1	1.41	4.43	1.89	3.59	2.27	2.05	1.55	9.53	8.99	8.84	1	0	1	1	1	1.029	2.02658	0.279	2.201	1.451	2.48	0.01666	1	9.66e-14	2.546e-06	1.175e-17	protein_coding	jasmonate-zim-domain protein 5
AT1G18710	7.95	9.78	5.95	13.23	11.01	13.87	7.94	9.15	10.83	19	22.58	22.08	1	0	1	1	1	0.692	1.60938	0.233	1.197	0.739	1.431	0.009549	1	7.961e-09	0.002392	3.992e-13	protein_coding	myb domain protein 47
AT1G19180	8.93	8.22	10.01	19.67	14.07	18.74	11.72	13.25	12.46	54.87	49.75	44.94	1	0	1	1	1	0.951	1.93225	0.46	1.998	1.506	2.458	1.076e-06	0.4971	3.175e-35	3.052e-20	3.633e-52	protein_coding	jasmonate-zim-domain protein 1
AT1G72450	44.87	49.33	47.6	79.98	72.25	73.26	48.63	51.23	47.43	148.88	170.42	153.08	1	0	1	1	1	0.669	1.5902	0.055	1.681	1.067	1.736	2.338e-06	1	3.803e-44	1.721e-17	6.967e-48	protein_coding	jasmonate-zim-domain protein 6
AT2G34600	0.39	0.18	0.11	1.01	1.34	0.47	0.25	0.33	0.77	8.59	10.14	9.41	1	0	1	1	1	2.037	4.14706	0.936	4.434	3.332	5.374	0.004711	1	9.82e-35	2.608e-24	3.395e-44	protein_coding	jasmonate-zim-domain protein 7
AT5G42650	171.19	168.44	171.75	268.4	254.5	245.61	182.62	172.11	181.28	290.48	293.39	258.97	1	0	1	0	1	0.588	1.50282	0.068	0.653	0.133	0.721	1.416e-05	1	2.634e-07	0.6749	2.582e-09	protein_coding	allene oxide synthase
AT5G46050	0.33	0.72	0.65	1.68	1.49	1.69	0.82	0.8	0.86	1.94	1.9	1.58	1	0	1	0	1	1.489	2.85882	0.512	1.128	0.151	1.641	0.003045	1	0.01742	0.9217	5.498e-05	protein_coding	peptide transporter 3
AT1G02340	4.93	5.88	4.65	11.89	8.18	10.82	6.49	7.75	7.56	9.03	10.64	7.94	1	0	0	0	1	1.003	1.99806	0.494	0.346	-0.163	0.84	3.826e-05	0.7741	0.3783	0.8002	0.0002878	protein_coding	basic helix-loop-helix (bHLH) DNA-binding superfamily protein
AT1G02660	8.08	7.14	11.04	11.95	20.6	14.95	9.51	16.9	19.76	33.55	27.62	31.93	1	0	1	1	1	0.85	1.80883	0.806	1.016	0.973	1.822	0.01774	0.1833	0.0009486	0.003481	1.01e-11	protein_coding	alpha/beta-Hydrolases superfamily protein
AT1G02800	2.89	3.42	3.03	2.01	1.02	1.01	1.7	3.11	2.66	2.07	1.6	1.46	-1	0	0	0	-1	-1.19	0.432548	-0.328	-0.541	0.321	-0.869	0.007383	1	0.4212	0.7935	0.03344	protein_coding	cellulase 2
AT1G03220	50.98	42.61	54.37	77.76	55.66	96.12	47.06	56.53	62.89	133.07	100.85	100.42	1	0	1	0	1	0.634	1.55137	0.169	1.007	0.541	1.176	0.01687	1	3.108e-06	0.07415	7.172e-09	protein_coding	Eukaryotic aspartyl protease family protein
AT1G03780	14.19	14.58	13.2	8.19	6.29	8.73	13.98	10.93	13.75	6.9	4.8	8.62	-1	0	-1	0	-1	-0.849	0.553014	-0.119	-0.932	-0.202	-1.051	0.001012	1	0.0001449	0.7757	2.952e-06	protein_coding	targeting protein for XKLP2
AT1G04770	14.91	17.88	14.66	24.31	41.35	28.07	20.6	19.55	24.4	21.51	26.37	23.43	1	0	0	0	1	0.979	1.97534	0.441	0.147	-0.391	0.589	1.449e-05	0.8596	0.8048	0.2874	0.01401	protein_coding	Tetratricopeptide repeat (TPR)-like superfamily protein
AT1G05675	9.72	7.62	4.98	14.71	17.53	17.45	6.24	9.74	8.59	30.04	26.07	28.16	1	0	1	1	1	1.161	2.22625	0.143	1.78	0.762	1.923	4.275e-06	1	8.021e-16	0.005422	6.352e-19	protein_coding	UDP-Glycosyltransferase superfamily protein
AT1G06002	2.04	1.74	2.33	4.1	4.8	3.38	1.83	3.31	3.52	4.83	5.34	3.72	1	0	0	0	1	0.997	2.00982	0.484	0.698	0.185	1.182	0.01217	1	0.1159	0.861	0.0002442	other_rna	other RNA
AT1G06090	1.71	0.72	1.46	0.6	0.47	0.34	1.26	0.99	0.52	0.56	0.55	0.56	-1	0	0	0	-1	-1.439	0.362468	-0.446	-0.753	0.24	-1.2	0.03786	1	0.4806	0.9472	0.04238	protein_coding	Fatty acid desaturase family protein
AT1G09250	23.32	21.18	22.61	28.34	47.96	25.84	27.59	24.72	26.29	31.23	36.51	35.88	1	0	0	0	1	0.603	1.52198	0.228	0.399	0.024	0.627	0.02894	1	0.2338	0.9938	0.008247	protein_coding	basic helix-loop-helix (bHLH) DNA-binding superfamily protein
AT1G13260	37.25	33	36.35	53.05	54.88	60.88	46.68	57.46	62.2	65.03	68.98	64.94	1	1	0	0	1	0.663	1.58358	0.64	0.261	0.237	0.9	4.7e-05	0.001575	0.2854	0.4173	1.844e-10	protein_coding	related to ABI3/VP1 1
AT1G15550	5.06	4.14	4.27	2.62	1.65	3.25	4.72	3.05	3.95	2.7	2.6	2.76	-1	0	0	0	-1	-0.824	0.558278	-0.196	-0.543	0.085	-0.739	0.03085	1	0.2512	0.9571	0.0254	protein_coding	gibberellin 3-oxidase 1
AT1G15670	5.12	7.68	5.95	8.53	14.86	9.74	6.68	6.3	9.02	15.11	15.63	17.35	1	0	1	0	1	0.813	1.76693	0.219	1.137	0.543	1.356	0.008314	1	9.912e-06	0.1658	1.316e-08	protein_coding	Galactose oxidase/kelch repeat superfamily protein
AT1G15890	1.64	1.74	1.08	3.36	1.89	3.86	2.46	1.99	2.15	5.64	4.25	5.46	1	0	1	0	1	1.045	2.0426	0.573	1.21	0.738	1.783	0.01989	1	0.0004903	0.1126	2.171e-08	protein_coding	Disease resistance protein (CC-NBS-LRR class) family
AT1G16520	15.83	13.38	15.09	9.6	9.67	9.81	12.79	13.98	14.61	9.22	8.39	10.42	-1	0	0	0	-1	-0.606	0.656433	-0.101	-0.56	-0.055	-0.661	0.002777	1	0.005041	0.9522	0.0001365	protein_coding
AT1G18250	23.39	20.52	22.94	13.97	8.65	14.95	21.48	22.2	24.31	12.29	9.34	13.52	-1	0	-1	0	-1	-0.826	0.562004	0.023	-0.953	-0.104	-0.93	0.000652	1	1.984e-05	0.9167	1.483e-05	protein_coding	Pathogenesis-related thaumatin superfamily protein
AT1G18370	21.02	23.34	21.15	14.57	14.54	12.38	22.43	19.88	20.88	13.98	11.24	13.52	-1	0	-1	0	-1	-0.66	0.633338	-0.052	-0.71	-0.101	-0.761	0.0003446	1	4.486e-05	0.8691	2.482e-06	protein_coding	ATP binding microtubule motor family protein
AT1G18390	3.48	3.9	2.87	5.44	4.64	6.56	4.03	3.71	3.26	8.47	7.49	8.67	1	0	1	0	1	0.708	1.62341	0.116	1.149	0.558	1.266	0.02204	1	7.02e-07	0.08328	7.637e-09	protein_coding	Protein kinase superfamily protein
AT1G19020	10.25	9.18	8.98	16.05	13.99	20.7	11.09	10.87	10.91	31.29	31.12	25.46	1	0	1	1	1	0.841	1.78599	0.212	1.418	0.789	1.63	6.514e-05	1	7.937e-16	9.015e-05	2.473e-21	protein_coding
AT1G20350	0.72	0.36	0.6	1.14	1.89	1.22	0.94	1.13	0.69	1.51	2.15	1.3	1	0	0	0	1	1.32	2.52976	0.737	0.827	0.244	1.565	0.03085	1	0.2231	0.876	0.001012	protein_coding	translocase inner membrane subunit 17-1
AT1G21000	41.98	42.19	42.25	56	63.76	70.69	49.45	50.1	50.09	71.12	63.88	63.98	1	0	0	0	1	0.591	1.50649	0.243	0.411	0.063	0.654	9.413e-05	1	0.01267	0.9097	1.275e-06	protein_coding	PLATZ transcription factor family protein
AT1G21090	7.69	6.42	5.79	3.89	1.1	3.72	7.37	6.89	5.33	4.01	3.45	3.15	-1	0	-1	0	-1	-1.17	0.437688	-0.015	-0.89	0.265	-0.905	0.003788	1	0.03763	0.8	0.01736	protein_coding	Cupredoxin superfamily protein
AT1G21100	5.91	5.4	3.52	10.34	11.71	13.39	4.6	5.7	6.27	20.82	17.73	20.05	1	0	1	1	1	1.265	2.38975	0.16	1.829	0.724	1.989	4.265e-08	1	2.158e-19	0.003076	1.715e-23	protein_coding	O-methyltransferase family protein
AT1G21110	4.53	3.48	1.51	8.19	7.7	8.66	4.03	4.18	5.07	13.67	11.54	13.18	1	0	1	0	1	1.382	2.57878	0.488	1.536	0.642	2.024	1.142e-05	1	3.045e-08	0.113	3.935e-14	protein_coding	O-methyltransferase family protein
AT1G21130	83.1	83.47	68.97	146.19	178.47	170.32	81.07	105.7	107.91	253.86	244.65	253.56	1	0	1	1	1	1.072	2.10147	0.323	1.353	0.604	1.675	5.708e-12	0.8763	2.189e-20	0.0008064	2.332e-31	protein_coding	O-methyltransferase family protein
AT1G22360	22.86	25.86	18.61	30.35	41.35	31.39	25.07	26.04	25.17	34.18	39.96	38.47	1	0	0	0	1	0.614	1.53112	0.182	0.562	0.13	0.744	0.003254	1	0.005987	0.8047	2.472e-05	protein_coding	UDP-glucosyl transferase 85A2
AT1G23205	40.07	38.53	45.82	25.99	9.2	31.05	34.52	32.21	30.5	17.81	16.53	14.76	-1	0	-1	0	-1	-0.907	0.53239	-0.355	-0.986	-0.435	-1.342	0.0205	1	0.007131	0.5268	1.978e-05	protein_coding	Plant invertase/pectin methylesterase inhibitor superfamily protein
AT1G25275	28.9	30.06	32.67	51.84	66.83	54.66	37.54	41.55	47.43	73.87	73.27	71.81	1	0	1	0	1	0.917	1.89163	0.462	0.794	0.338	1.255	3.099e-09	0.1331	1.738e-07	0.1587	3.768e-19	protein_coding
AT1G25400	7.03	6.6	6.82	13.56	18	12.58	10.14	13.06	12.29	23.71	26.97	25.12	1	1	1	1	1	1.106	2.15844	0.793	1.098	0.785	1.891	4.664e-08	0.005493	1.48e-09	0.0001212	2.616e-27	protein_coding
AT1G26380	4.27	5.88	3.68	7.19	10.3	11.91	4.35	4.9	7.13	18.81	17.58	16.45	1	0	1	1	1	1.087	2.12581	0.231	1.702	0.846	1.934	0.0001826	1	5.722e-12	0.004242	5.288e-16	protein_coding	FAD-binding Berberine family protein
AT1G26390	0.2	3.3	4.54	0.07	0.55	0.14	0.82	1.52	2.06	0.31	0.1	0	-1	0	-1	0	-1	-3.422	0.0945274	-0.878	-3.377	-0.831	-4.261	0.003647	1	0.00443	0.8149	4.814e-05	protein_coding	FAD-binding Berberine family protein
AT1G27100	65.36	59.17	63.78	84.41	136.01	87.53	70.49	81.12	79.3	110.81	107.69	104.03	1	0	0	0	1	0.709	1.63534	0.294	0.482	0.068	0.776	0.000514	1	0.0353	0.9348	2.006e-05	protein_coding	Actin cross-linking protein
AT1G27130	55.25	54.55	56.15	89.38	80.9	82.52	56	64.02	61.09	89.93	97.5	91.02	1	0	1	0	1	0.607	1.52335	0.126	0.621	0.139	0.747	1.449e-05	1	3.218e-06	0.6683	2.052e-09	protein_coding	glutathione S-transferase tau 13
AT1G27660	7.16	6.06	6.87	3.36	3.7	4.8	5.42	4.9	6.44	5.52	3.55	4.17	-1	0	0	0	-1	-0.757	0.590343	-0.268	-0.342	0.147	-0.611	0.01602	1	0.4893	0.8729	0.03534	protein_coding	basic helix-loop-helix (bHLH) DNA-binding superfamily protein
AT1G28330	4.6	3.72	3.25	5.37	9.59	6.43	5.04	6.23	7.56	8.97	8.19	9.41	1	0	0	0	1	0.885	1.84875	0.699	0.504	0.319	1.203	0.007736	0.3937	0.213	0.6049	6.066e-06	protein_coding	dormancy-associated protein-like 1
AT1G30730	0.79	1.08	0.43	2.01	2.12	2.98	1.2	0.8	1.29	2.26	2.75	2.53	1	0	1	0	1	1.638	3.0913	0.511	1.212	0.085	1.724	0.0001771	1	0.005559	0.9656	6.894e-06	protein_coding	FAD-binding Berberine family protein
AT1G31820	7.42	8.94	8.71	13.36	13.29	13.53	10.2	8.88	9.97	16.24	20.63	15.49	1	0	1	0	1	0.677	1.60271	0.209	0.853	0.385	1.062	0.001814	1	4.849e-06	0.1896	7.474e-10	protein_coding	Amino acid permease family protein
AT1G32700	26.21	26.28	24.88	39.28	31.06	45.66	31.12	34.92	37.63	43.71	42.76	41.11	1	0	0	0	1	0.586	1.49929	0.42	0.301	0.135	0.722	0.002336	0.367	0.2451	0.7686	9.424e-06	protein_coding	PLATZ transcription factor family protein
AT1G33265	6.17	8.04	7.9	4.03	5.74	4.67	6.8	6.03	6.79	4.77	3.95	5.41	-1	0	0	0	-1	-0.625	0.653098	-0.177	-0.477	-0.029	-0.654	0.04286	1	0.1684	0.9929	0.01006	protein_coding	Transmembrane proteins 14C
AT1G33440	6.44	6.48	5.68	3.29	2.2	3.04	3.59	3.98	5.67	3.45	3.4	4.62	-1	0	0	0	-1	-1.111	0.458602	-0.505	-0.19	0.415	-0.696	0.0002209	1	0.792	0.4859	0.01783	protein_coding	Major facilitator superfamily protein
AT1G33811	72.33	53.83	59.45	35.86	38.92	41.4	61.61	54.81	57.39	39.76	37.56	44.1	-1	0	0	0	-1	-0.675	0.625936	-0.094	-0.518	0.063	-0.612	6.05e-05	1	0.003385	0.9246	9.828e-05	protein_coding	GDSL-like Lipase/Acylhydrolase superfamily protein
AT1G44350	10.18	12.12	13.58	26.19	13.68	21.71	15.37	14.38	15.98	34.12	36.26	34.02	1	0	1	1	1	0.78	1.71628	0.346	1.192	0.758	1.538	0.002472	1	2.418e-08	0.002649	3.386e-14	protein_coding	IAA-leucine resistant (ILR)-like gene 6
AT1G46264	6.37	3.96	5.25	3.76	1.73	2.3	6.24	5.83	4.04	2.57	2.15	3.94	-1	0	-1	0	-1	-0.986	0.5	0.058	-0.904	0.141	-0.846	0.03275	1	0.04487	0.9362	0.03845	protein_coding	heat shock transcription factor B4
AT1G52000	98.73	115.22	87.26	185.74	159.13	141.31	99.65	83.44	100.87	167.13	181.91	191.61	1	0	1	0	1	0.691	1.61409	-0.085	0.929	0.153	0.844	9.826e-05	1	5.59e-09	0.7197	7.304e-08	protein_coding	Mannose-binding lectin superfamily protein
AT1G56430	31.86	25.02	31.05	16.38	21.54	17.45	25.13	29.49	24.23	13.55	13.94	14.19	-1	0	-1	0	-1	-0.67	0.629705	-0.155	-0.921	-0.407	-1.076	0.0006425	1	1.52e-07	0.1476	5.844e-11	protein_coding	nicotianamine synthase 4
AT1G59590	6.77	5.7	5.46	10.21	16.27	15.63	7.56	8.09	7.82	14.05	12.19	11.55	1	0	1	0	1	1.231	2.34858	0.391	0.685	-0.155	1.076	4.265e-08	1	0.007216	0.8049	5.057e-07	protein_coding	ZCF37
AT1G60060	4.86	5.04	5.25	2.08	2.59	2.23	3.02	3.98	3.35	3.76	1.9	3.38	-1	0	0	0	-1	-1.136	0.455446	-0.549	-0.21	0.377	-0.759	0.0006723	0.9743	0.807	0.6088	0.01738	protein_coding	Serine/threonine-protein kinase WNK (With No Lysine)-related
AT1G62300	9.33	7.86	10.12	15.85	12.82	23.13	8.82	10.74	12.89	19.57	16.13	16.11	1	0	1	0	1	0.925	1.89674	0.242	0.68	-0.004	0.921	0.000682	1	0.02167	1	0.0001846	protein_coding	WRKY family transcription factor
AT1G62500	19.44	16.2	23.42	7.99	8.88	7.44	13.61	16.9	18.13	9.91	9.09	11.26	-1	0	-1	0	-1	-1.284	0.411615	-0.286	-0.681	0.317	-0.967	3.779e-10	1	0.00329	0.482	7.674e-07	protein_coding	Bifunctional inhibitor/lipid-transfer protein/seed storage 2S albumin superfamily protein
AT1G63100	12.74	11.94	12.23	7.32	11.01	6.29	11.46	11.66	12.03	7.96	7.34	7.77	-1	0	-1	0	-1	-0.592	0.667028	-0.071	-0.607	-0.085	-0.678	0.0287	1	0.01653	0.9234	0.002137	protein_coding	GRAS family transcription factor
AT1G63750	13.14	9.96	10.71	18.53	15.02	17.11	13.48	13.72	15.55	23.39	20.23	20.9	1	0	1	0	1	0.588	1.49837	0.337	0.596	0.345	0.933	0.006107	1	0.002266	0.2311	2.349e-08	protein_coding	Disease resistance protein (TIR-NBS-LRR class) family
AT1G63860	8.15	8.04	5.95	10.68	12.97	14.34	7.12	9.15	10.48	22.89	21.43	21.51	1	0	1	1	1	0.783	1.7159	0.268	1.307	0.793	1.576	0.001077	1	1.883e-11	0.0003809	3.652e-17	protein_coding	Disease resistance protein (TIR-NBS-LRR class) family
AT1G64360	4.14	4.68	3.79	6.38	8.18	5.61	4.09	3.51	4.9	7.21	6.34	7.49	1	0	1	0	1	0.673	1.59952	-0.021	0.759	0.065	0.738	0.02894	1	0.006582	0.955	0.003294	protein_coding
AT1G64450	6.17	4.26	5.08	3.42	3.07	2.37	6.43	4.64	6.1	3.45	2.7	3.77	-1	0	-1	0	-1	-0.805	0.571244	0.146	-0.793	0.159	-0.647	0.0231	1	0.01546	0.8909	0.04505	protein_coding	Glycine-rich protein family
AT1G65520	2.43	3.54	3.25	4.83	4.87	5.14	4.54	4.9	4.73	6.52	7.04	7.04	1	0	0	0	1	0.68	1.60954	0.611	0.542	0.473	1.153	0.01949	0.3135	0.04245	0.1476	1.875e-08	protein_coding	delta(3), delta(2)-enoyl CoA isomerase 1
AT1G66920	3.42	5.76	4.6	7.45	10.46	7.44	4.22	5.83	5.76	12.98	12.54	11.88	1	0	1	0	1	0.869	1.83962	0.187	1.247	0.565	1.435	0.002322	1	1.52e-07	0.1002	1.385e-10	protein_coding	Protein kinase superfamily protein
AT1G67920	0.92	0.6	0.54	1.81	1.26	2.44	0.94	0.99	0.52	2.51	1.7	1.63	1	0	1	0	1	1.435	2.67476	0.299	1.201	0.065	1.501	0.009549	1	0.02119	0.9872	0.001153	protein_coding
AT1G68840	121.4	123.08	123.93	165.46	231.07	162.48	137.26	173.7	170.2	215.92	217.22	227.09	1	0	0	0	1	0.601	1.51736	0.385	0.457	0.241	0.842	0.001526	0.5676	0.02489	0.4856	1.499e-07	protein_coding	related to ABI3/VP1 2
AT1G69890	6.24	5.16	4.92	10.61	15.02	12.24	5.61	9.15	7.3	27.03	28.82	25.63	1	0	1	1	1	1.214	2.32047	0.436	1.886	1.109	2.323	1.075e-07	1	4.572e-22	1.114e-07	7.489e-33	protein_coding	Protein of unknown function (DUF569)
AT1G72060	1.77	3.24	1.95	4.57	4.09	5.82	2.83	3.78	5.07	8.28	7.94	6.08	1	0	1	0	1	1.055	2.08046	0.728	0.947	0.619	1.675	0.006067	0.6737	0.007869	0.2036	1.622e-08	protein_coding	serine-type endopeptidase inhibitors
AT1G72670	9.33	8.76	8.6	5.17	4.25	3.99	7.12	6.76	7.47	4.95	3.85	4.56	-1	0	-1	0	-1	-0.988	0.502435	-0.323	-0.68	-0.014	-1.003	5.295e-06	1	0.005299	1	2.831e-07	protein_coding	IQ-domain 8
AT1G73620	3.48	3.42	3.57	1.41	1.18	2.37	3.65	4.44	3.78	1.94	1.5	2.14	-1	0	-1	0	-1	-1.063	0.473734	0.182	-1.095	0.15	-0.913	0.003644	1	0.000821	0.9222	0.00493	protein_coding	Pathogenesis-related thaumatin superfamily protein
AT1G76560	4.34	3.66	3.35	5.71	7.7	6.29	4.54	3.98	4.64	9.41	7.09	8.45	1	0	1	0	1	0.795	1.73568	0.215	0.921	0.341	1.136	0.005005	1	0.0001456	0.445	3.188e-07	protein_coding	CP12 domain-containing protein 3
AT1G78460	8.8	8.1	7.84	16.92	16.04	22.46	9.32	12.33	12.37	26.72	25.27	22.36	1	0	1	0	1	1.166	2.2401	0.456	1.132	0.421	1.588	7.978e-09	0.7011	2.073e-09	0.1547	1.241e-18	protein_coding	SOUL heme-binding family protein
AT1G80440	68.98	58.57	53.99	125.64	128.23	148.54	88.69	103.58	129.3	178.92	180.61	166.43	1	1	1	0	1	1.149	2.21665	0.824	0.711	0.386	1.535	4.594e-12	3.852e-05	4.74e-05	0.1359	2.219e-23	protein_coding	Galactose oxidase/kelch repeat superfamily protein
AT2G01300	0.79	1.32	0.7	1.48	3.22	1.89	3.28	2.39	2.23	2.57	2.45	2.82	1	1	0	0	1	1.21	2.3452	1.495	-0.022	0.263	1.474	0.0204	0.008597	1	0.8306	0.0002914	protein_coding
AT2G01340	5.52	3.84	3.52	10.07	10.54	7.58	4.98	4.9	5.33	10.22	11.49	8.56	1	0	1	0	1	1.135	2.18866	0.246	0.996	0.107	1.242	1.162e-05	1	7.033e-05	0.9123	7.732e-08	protein_coding
AT2G06002	0.33	0.42	0.65	1.14	1.81	1.62	0.82	0.6	1.37	1.51	1.35	0.84	1	0	0	0	1	1.662	3.26429	0.923	0.44	-0.3	1.364	0.004542	1	0.7196	0.8262	0.01226	other_rna	other RNA
AT2G07170	9.2	10.68	10.49	5.77	7.63	5.61	9.32	8.55	9.19	5.27	4.8	8.62	-1	0	0	0	-1	-0.681	0.625947	-0.168	-0.535	-0.022	-0.703	0.03245	1	0.1259	0.9975	0.008087	protein_coding	ARM repeat superfamily protein
AT2G14080	31.07	31.8	27.43	49.76	48.12	56.35	29.17	31.81	41.33	58.64	56.94	52.38	1	0	1	0	1	0.773	1.70797	0.176	0.72	0.122	0.896	7.682e-06	1	1.964e-05	0.7958	7.296e-09	protein_coding	Disease resistance protein (TIR-NBS-LRR class) family
AT2G15890	3.81	1.56	3.03	6.04	9.75	5.88	5.86	6.96	6.87	12.98	12.29	10.64	1	1	1	0	1	1.364	2.57976	1.229	0.868	0.733	2.098	3.403e-05	0.004531	0.00797	0.0636	2.808e-14	protein_coding	maternal effect embryo arrest 14
AT2G16850	22.34	19.8	19.42	11.42	13.21	12.72	18.27	18.22	19.67	15.62	10.94	14.31	-1	0	0	0	-1	-0.721	0.606725	-0.133	-0.462	0.127	-0.595	0.000225	1	0.04072	0.8212	0.001243	protein_coding	plasma membrane intrinsic protein 2;8
AT2G17450	16.49	14.16	15.31	29.08	24.92	24.76	15.43	17.89	23.46	28.97	27.22	31.03	1	0	1	0	1	0.778	1.71366	0.298	0.626	0.146	0.924	9.331e-05	1	0.002079	0.772	1.209e-07	protein_coding	RING-H2 finger A3A
AT2G20590	4.4	3.6	4.17	1.81	3.07	0.88	4.09	2.58	3.69	2.13	1.8	2.7	-1	0	0	0	-1	-1.094	0.473295	-0.23	-0.645	0.219	-0.875	0.02922	1	0.3135	0.8989	0.04638	protein_coding	Reticulon family protein
AT2G20835	0.85	0.66	1.46	2.42	1.34	2.64	2.2	1.99	2.15	2.45	1.45	2.14	1	0	0	0	1	1.092	2.15488	1.068	-0.082	-0.106	0.987	0.04305	0.3039	0.9727	0.9636	0.03867	protein_coding
AT2G22200	6.37	6.06	5.36	10.34	7.39	9.06	8.19	6.1	7.9	9.47	8.94	8.67	1	0	0	0	1	0.598	1.5059	0.319	0.289	0.01	0.608	0.02994	1	0.4672	1	0.008302	protein_coding	Integrase-type DNA-binding superfamily protein
AT2G22610	13.27	16.08	12.77	9.94	9.59	7.91	13.86	12.72	12.63	8.22	7.39	9.91	-1	0	-1	0	-1	-0.618	0.651472	-0.101	-0.623	-0.105	-0.724	0.008314	1	0.005493	0.8874	0.0002116	protein_coding	Di-glucose binding protein with Kinesin motor domain
AT2G23130	26.74	28.56	32.84	17.46	11.09	20.7	25.26	28.43	23.28	18.25	14.78	16.45	-1	0	-1	0	-1	-0.836	0.55877	-0.195	-0.64	0.001	-0.835	0.0004418	1	0.01209	1	0.0001135	protein_coding	arabinogalactan protein 17
AT2G24240	3.28	2.16	1.57	3.63	8.88	5.68	3.59	4.71	5.41	8.34	8.59	6.93	1	0	0	0	1	1.377	2.59486	0.969	0.806	0.398	1.775	0.0008894	0.3135	0.08629	0.6195	3.333e-07	protein_coding	BTB/POZ domain with WD40/YVTN repeat-like protein
AT2G24550	33.9	34.93	35.65	61.31	65.41	67.44	46.05	53.55	54.3	79.39	84.26	81.16	1	0	1	0	1	0.893	1.85835	0.557	0.671	0.335	1.228	9.955e-12	0.002511	3.336e-07	0.07581	1.455e-24	protein_coding
AT2G25200	12.42	12	14.44	21.82	18.08	19.82	13.61	15.57	18.82	22.7	24.67	17.97	1	0	0	0	1	0.619	1.5368	0.297	0.452	0.129	0.748	0.009058	1	0.08706	0.8306	0.0001361	protein_coding	Plant protein of unknown function (DUF868)
AT2G26190	60.9	54.37	44.36	76.35	87.82	88.95	56.82	72.77	65.81	113.76	109.49	107.12	1	0	1	0	1	0.666	1.58567	0.293	0.758	0.384	1.05	0.0001396	1	2.557e-06	0.1039	1.603e-12	protein_coding	calmodulin-binding family protein
AT2G26530	23.06	20.28	21.91	35.19	26.1	37.34	27.34	34.79	27.15	47.72	52.7	45.96	1	0	1	0	1	0.598	1.51157	0.454	0.712	0.568	1.166	0.004862	0.367	0.0001065	0.007942	1.03e-12	protein_coding	Protein of unknown function (DUF1645)
AT2G26560	3.22	4.68	2.43	7.25	6.37	9.27	3.59	4.44	4.12	16.93	13.24	14.42	1	0	1	1	1	1.154	2.21588	0.236	1.873	0.956	2.11	6.05e-05	1	4.592e-15	0.0004278	1.517e-19	protein_coding	phospholipase A 2A
AT2G27830	16.36	16.02	15.25	28.94	31.61	33.08	23.5	29.16	28.61	38.5	38.66	40.21	1	1	0	0	1	0.975	1.96578	0.769	0.533	0.326	1.302	9.867e-11	1.953e-05	0.0009671	0.1565	2.093e-21	protein_coding
AT2G28620	23.19	22.68	18.83	15.04	12.19	13.93	19.53	18.89	19.93	12.29	11.24	13.74	-1	0	-1	0	-1	-0.647	0.636167	-0.148	-0.647	-0.147	-0.795	0.000663	1	0.0004693	0.772	1.301e-06	protein_coding	P-loop containing nucleoside triphosphate hydrolases superfamily protein
AT2G28790	26.74	23.58	28.83	16.85	8.33	16.84	24.06	24.92	27.06	20.51	11.39	16.84	-1	0	0	0	-1	-0.909	0.530891	-0.059	-0.644	0.206	-0.703	0.003755	1	0.06724	0.7875	0.01964	protein_coding	Pathogenesis-related thaumatin superfamily protein
AT2G29670	42.44	36.19	35.92	76.35	52.99	97.2	48.82	64.08	65.55	107.86	87.66	86.4	1	0	1	0	1	0.985	1.97765	0.639	0.66	0.314	1.299	1.862e-05	0.1331	0.008533	0.4764	1.909e-10	protein_coding	Tetratricopeptide repeat (TPR)-like superfamily protein
AT2G29990	7.36	10.26	9.25	11.82	17.45	14	12.66	10.87	12.97	18.56	18.13	16.22	1	0	0	0	1	0.68	1.61035	0.437	0.537	0.294	0.974	0.005152	0.7855	0.03094	0.4726	5.514e-07	protein_coding	alternative NAD(P)H dehydrogenase 2
AT2G30230	10.71	10.56	8.87	16.25	16.43	14.95	13.29	13.78	12.11	15.05	15.98	16.05	1	0	0	0	1	0.662	1.58029	0.386	0.262	-0.015	0.648	0.0003129	0.6347	0.3436	0.9961	9.555e-05	protein_coding
AT2G30766	39.35	16.56	24.88	17.73	5.35	11.16	20.35	33.4	15.29	12.54	12.24	13.07	-1	0	0	0	-1	-1.235	0.423815	-0.225	-0.869	0.142	-1.093	0.01444	1	0.1308	0.9394	0.01718	protein_coding
AT2G31270	16.75	15.24	16.23	12.42	7.63	11.7	12.72	14.18	13.23	12.04	8.34	10.03	-1	0	0	0	-1	-0.597	0.65844	-0.264	-0.405	-0.073	-0.669	0.02631	1	0.2212	0.9472	0.003063	protein_coding	homolog of yeast CDT1 A
AT2G32150	28.18	28.14	29.21	49.69	56.14	43.7	33.32	38.3	38.92	84.35	92.75	89.16	1	0	1	1	1	0.804	1.74828	0.368	1.27	0.834	1.638	1.027e-07	0.4436	1.993e-21	7.762e-09	5.829e-36	protein_coding	Haloacid dehalogenase-like hydrolase (HAD) superfamily protein
AT2G34190	6.83	8.4	7.19	5.24	4.01	4.67	8.32	8.02	6.27	4.89	4.2	4.56	-1	0	-1	0	-1	-0.683	0.620874	0.02	-0.74	-0.037	-0.72	0.01256	1	0.003643	0.9903	0.002008	protein_coding	Xanthine/uracil permease family protein
AT2G35945	4.4	5.7	5.3	8.73	14.39	6.56	5.67	6.96	7.56	10.22	10.69	10.48	1	0	0	0	1	0.936	1.92727	0.383	0.641	0.088	1.024	0.004711	1	0.08904	0.9472	0.0003182	other_rna	other RNA
AT2G36420	6.31	6.6	5.9	7.79	13.13	8.25	8.82	10.07	10.05	8.53	11.49	10.25	1	0	0	0	1	0.627	1.55077	0.621	0.07	0.063	0.69	0.04542	0.3135	0.939	0.9596	0.007732	protein_coding
AT2G36770	3.88	2.34	2.98	5.57	5.27	5.14	3.46	4.84	4.9	8.65	8.24	7.43	1	0	1	0	1	0.804	1.73696	0.518	0.89	0.604	1.408	0.01103	0.9171	0.000552	0.0644	5.887e-10	protein_coding	UDP-Glycosyltransferase superfamily protein
AT2G37390	3.15	4.44	3.89	2.35	2.52	1.49	3.02	3.18	4.21	2.07	1.85	2.31	-1	0	0	0	-1	-0.863	0.554007	-0.158	-0.729	-0.025	-0.888	0.03016	1	0.07797	1	0.006776	protein_coding	Chloroplast-targeted copper chaperone protein
AT2G37710	87.17	102.86	88.39	126.11	164.4	144.42	86.36	99.14	91.93	146.56	140.4	143.9	1	0	1	0	1	0.643	1.56214	-0.005	0.635	-0.013	0.63	5.125e-05	1	3.218e-05	0.9955	1.697e-05	protein_coding	receptor lectin kinase
AT2G39210	15.77	19.44	14.98	23.5	30.82	32.94	17.89	23.53	20.1	37.44	32.87	36.1	1	0	1	0	1	0.797	1.73859	0.294	0.79	0.286	1.083	9.368e-05	1	3.955e-05	0.4324	7.24e-10	protein_coding	Major facilitator superfamily protein
AT2G39980	20.89	20.82	19.1	31.63	38.45	31.93	21.23	25.12	26.55	37.31	40.11	37.57	1	0	1	0	1	0.745	1.67752	0.259	0.661	0.175	0.92	5.378e-06	1	3.725e-05	0.6326	2.215e-10	protein_coding	HXXXD-type acyl-transferase family protein
AT2G40000	156.94	134.54	144.98	233.28	210.23	279.63	228.41	248.32	261.27	417.35	420.51	402.92	1	1	1	1	1	0.729	1.65683	0.758	0.75	0.779	1.507	2.532e-06	1.646e-05	3.428e-07	2.988e-07	2.999e-29	protein_coding	ortholog of sugar beet HS1 PRO-1 2
AT2G41430	231.1	200.73	210.76	344.21	456.55	378.8	260.54	295.9	311.1	491.41	483.95	440.21	1	0	1	0	1	0.876	1.83563	0.433	0.707	0.263	1.139	1.166e-08	0.1703	4.993e-06	0.35	5.765e-16	protein_coding	dehydration-induced protein (ERD15)
AT2G42530	7.23	7.8	9.2	11.08	16.9	9.33	8.76	9.01	8.76	12.17	14.34	15.54	1	0	1	0	1	0.615	1.53983	0.129	0.665	0.179	0.793	0.04582	1	0.01908	0.7972	0.001145	protein_coding	cold regulated 15b
AT2G43620	1.84	2.1	2.98	4.77	2.99	5.48	2.71	1.99	2.23	3.89	4.5	6.87	1	0	1	0	1	0.932	1.91329	-0.002	1.133	0.199	1.131	0.0434	1	0.0045	0.8541	0.001806	protein_coding	Chitinase family protein
AT2G46430	9.13	14.16	9.79	17.73	23.59	17.18	10.77	13.06	11.43	24.21	28.67	25.74	1	0	1	0	1	0.819	1.76844	0.091	1.157	0.43	1.249	0.0005706	1	2.181e-08	0.2043	2.488e-10	protein_coding	cyclic nucleotide gated channel 3
AT2G46620	4.66	2.94	3.79	6.38	8.02	5.61	4.03	4.24	4.47	8.72	9.79	8.79	1	0	1	0	1	0.811	1.7568	0.162	1.103	0.455	1.266	0.005152	1	3.181e-06	0.2297	9.458e-09	protein_coding	P-loop containing nucleoside triphosphate hydrolases superfamily protein
AT2G46780	18.46	14.64	18.72	12.69	6.92	13.06	15.81	17.56	17.96	11.73	9.44	10.64	-1	0	-1	0	-1	-0.659	0.630452	-0.015	-0.691	-0.047	-0.706	0.02355	1	0.01134	0.9788	0.004423	protein_coding	RNA-binding (RRM/RBD/RNP motifs) family protein
AT3G05200	10.31	10.98	11.25	18.13	34.2	18.4	11.78	15.24	12.29	25.46	22.88	23.99	1	0	1	0	1	1.115	2.17363	0.272	0.878	0.035	1.15	1.829e-05	1	0.0009785	0.9854	1.274e-06	protein_coding	RING/U-box superfamily protein
AT3G05330	8.08	8.1	6.98	5.84	3.62	5.21	8.32	7.22	8.33	4.2	3.7	5.07	-1	0	-1	0	-1	-0.647	0.63342	0.044	-0.881	-0.189	-0.837	0.03056	1	0.0005176	0.8064	0.000476	protein_coding	cyclin family
AT3G05727	19.38	16.74	20.07	11.01	11.09	4.87	21.04	18.42	15.98	10.03	12.14	8.56	-1	0	-1	0	-1	-1.062	0.479979	-0.017	-0.851	0.193	-0.869	0.0004838	1	0.006362	0.8239	0.002398	protein_coding	S locus-related glycoprotein 1 (SLR1) binding pollen coat protein family
AT3G05937	2.63	1.92	2.43	3.83	7.78	3.52	1.64	1.86	3.26	4.2	5.34	4.67	1	0	1	0	1	1.105	2.16762	-0.07	1.098	-0.078	1.028	0.01858	1	0.01825	0.9682	0.01437	protein_coding
AT3G06780	15.57	16.92	15.8	21.29	36.4	21.51	17.01	19.68	19.76	22.83	25.02	24.95	1	0	0	0	1	0.71	1.64009	0.224	0.369	-0.118	0.593	0.004711	1	0.289	0.8707	0.0124	protein_coding	glycine-rich protein
AT3G07350	16.16	9.84	9.79	20.61	32.16	22.93	17.26	21.6	21.82	29.16	32.12	31.15	1	0	1	0	1	1.082	2.11512	0.764	0.609	0.29	1.373	1.325e-05	0.05714	0.0329	0.5675	4.235e-10	protein_coding	Protein of unknown function (DUF506)
AT3G09020	1.31	2.04	1.14	3.29	1.65	4.53	1.76	2.45	1.55	4.14	2.9	2.7	1	0	0	0	1	1.085	2.10913	0.37	0.741	0.025	1.111	0.04968	1	0.2568	1	0.01861	protein_coding	alpha 1,4-glycosyltransferase family protein
AT3G09830	10.64	11.76	8.98	20.21	14.31	22.05	12.66	16.17	13.32	28.03	25.97	27.03	1	0	1	0	1	0.855	1.80274	0.428	0.941	0.515	1.369	0.0001308	0.8664	2.881e-06	0.06096	2.08e-13	protein_coding	Protein kinase superfamily protein
AT3G10020	12.09	11.58	12.17	21.96	44.74	23.47	19.91	19.48	28.95	34.55	35.66	35.82	1	1	0	0	1	1.328	2.5159	0.927	0.637	0.237	1.564	1.076e-06	0.02082	0.05672	0.7288	2.65e-10	protein_coding
AT3G10290	1.31	2.28	1.79	0.94	0.24	0.68	1.7	1.33	1.37	0.75	0.85	0.73	-1	0	0	0	-1	-1.498	0.345725	-0.287	-0.91	0.301	-1.198	0.004957	1	0.1539	0.8878	0.009839	protein_coding	Nucleotide-sugar transporter family protein
AT3G10640	15.9	13.98	17.15	20.48	29.8	21.38	20.09	20.08	20.62	26.4	25.87	27.15	1	0	0	0	1	0.603	1.52371	0.369	0.386	0.152	0.755	0.004598	0.8688	0.1217	0.7621	1.924e-05	protein_coding	SNF7 family protein
AT3G10930	2.43	1.92	1.68	2.62	7.15	3.72	3.09	4.9	2.41	4.39	4.5	3.77	1	0	0	0	1	1.156	2.23715	0.799	0.274	-0.082	1.074	0.02435	0.9631	0.7918	0.9711	0.01844	protein_coding
AT3G10985	32.85	34.45	30.83	46.47	65.02	44.37	34.84	44.73	47	62.71	66.53	68.77	1	0	1	0	1	0.666	1.5883	0.366	0.648	0.347	1.013	0.001138	0.8763	0.0009852	0.2587	2.854e-09	protein_coding	senescence associated gene 20
AT3G13960	5.39	3.9	4.6	2.22	1.65	2.77	5.23	5.17	5.24	2.51	2.15	2.93	-1	0	-1	0	-1	-1.047	0.478042	0.174	-1.046	0.175	-0.872	0.000663	1	0.0001763	0.8712	0.002003	protein_coding	growth-regulating factor 5
AT3G15310	10.58	9.9	12.23	8.46	5.9	5.41	10.33	8.81	7.47	4.14	6.99	6.53	-1	0	0	0	-1	-0.724	0.604402	-0.292	-0.59	-0.158	-0.882	0.02443	1	0.0902	0.8573	0.000763	transposable_element_gene	transposable element gene
AT3G15450	106.09	72.01	82.71	140.34	154.88	164.91	131.03	158.79	186.01	246.52	209.98	216.22	1	1	0	0	1	0.819	1.76423	0.867	0.5	0.548	1.367	2.663e-05	6.586e-05	0.02453	0.01853	5.021e-16	protein_coding	Aluminium induced protein with YGL and LRDR motifs
AT3G15760	9.33	8.34	8.66	12.15	13.6	13.8	12.85	13.32	15.81	15.87	16.08	15.66	1	1	0	0	1	0.587	1.50209	0.668	0.188	0.268	0.856	0.004272	0.005493	0.5994	0.3953	1.126e-07	protein_coding
AT3G16030	4.86	4.98	3.57	6.11	6.05	9.54	5.23	4.97	6.1	8.78	11.29	10.59	1	0	1	0	1	0.702	1.6182	0.28	0.919	0.497	1.199	0.03849	1	0.0007361	0.2173	7.677e-07	protein_coding	lectin protein kinase family protein
AT3G16660	22.99	24.48	22.5	15.65	12.74	12.72	16.76	20.41	21.56	13.36	13.09	16.11	-1	0	0	0	-1	-0.766	0.587538	-0.256	-0.461	0.048	-0.718	6.765e-05	1	0.03992	0.9573	4.408e-05	protein_coding	Pollen Ole e 1 allergen and extensin family protein
AT3G16670	123.24	79.63	104.67	50.9	12.82	44.51	76.03	99.08	95.02	49.79	34.36	41.06	-1	0	-1	0	-1	-1.505	0.351922	-0.187	-1.109	0.209	-1.297	0.000231	1	0.01104	0.8702	0.000816	protein_coding	Pollen Ole e 1 allergen and extensin family protein
AT3G19010	25.82	28.14	25.8	42.37	68.56	46.2	31.31	31.15	30.5	57.69	54.59	56.94	1	0	1	0	1	0.976	1.97004	0.221	0.864	0.109	1.085	1.075e-07	1	2.014e-06	0.8541	1.614e-10	protein_coding	2-oxoglutarate (2OG) and Fe(II)-dependent oxygenase superfamily protein
AT3G21780	1.58	1.44	1.79	2.69	4.8	3.99	1.89	2.25	2.32	5.21	5.89	5.41	1	0	1	0	1	1.239	2.38669	0.415	1.359	0.535	1.775	0.0002482	1	2.417e-06	0.2347	6.655e-11	protein_coding	UDP-glucosyl transferase 71B6
AT3G22460	0.33	0.48	0.87	1.48	1.97	1.42	1.45	1.26	0.77	1.51	1.3	1.97	1	0	0	0	1	1.484	2.89881	1.041	0.421	-0.022	1.464	0.005448	0.7855	0.6452	1	0.001553	protein_coding	O-acetylserine (thiol) lyase (OAS-TL) isoform A2
AT3G22880	5.19	4.38	4.33	2.55	2.83	3.25	4.66	4.24	5.24	2.45	3.05	3.32	-1	0	-1	0	-1	-0.682	0.620863	0.022	-0.667	0.036	-0.645	0.04087	1	0.0294	0.9969	0.01832	protein_coding	DNA repair (Rad51) family protein
AT3G23290	11.5	9.66	9.79	5.44	3.62	6.43	9.95	9.87	10.22	6.46	6.14	6.59	-1	0	-1	0	-1	-0.986	0.500485	-0.041	-0.646	0.298	-0.688	1.553e-05	1	0.008687	0.5405	0.001737	protein_coding	Protein of unknown function (DUF640)
AT3G23550	3.61	5.22	2.33	13.5	12.03	14.68	4.79	5.43	8.16	33.36	27.87	29.4	1	0	1	1	1	1.855	3.60305	0.711	2.314	1.17	3.025	2.052e-12	0.3648	1.15e-22	4.544e-06	6.704e-37	protein_coding	MATE efflux family protein
AT3G25760	9.99	7.44	9.03	25.99	10.93	19.62	10.65	9.61	11.86	44.09	39.86	36.1	1	0	1	1	1	1.099	2.13681	0.277	1.904	1.082	2.181	0.0001802	1	2.625e-14	0.0001485	5.203e-19	protein_coding	allene oxide cyclase 1
AT3G26170	3.74	3.66	4.49	6.31	9.51	5.21	4.72	5.96	5.58	9.22	10.39	11.04	1	0	1	0	1	0.809	1.76871	0.445	0.916	0.552	1.361	0.01121	1	0.000821	0.1566	1.484e-08	protein_coding	cytochrome P450, family 71, subfamily B, polypeptide 19
AT3G26200	1.05	1.02	1.19	2.22	1.73	3.11	1.39	1.79	1.12	6.02	3.8	4.11	1	0	1	1	1	1.113	2.16564	0.405	1.671	0.963	2.077	0.02719	1	2.689e-06	0.02583	8.25e-10	protein_coding	cytochrome P450, family 71, subfamily B, polypeptide 22
AT3G26210	4.8	9.48	5.63	9.27	14.39	11.57	5.73	8.15	5.93	13.23	9.84	14.59	1	0	1	0	1	0.819	1.76946	-0.005	0.922	0.097	0.917	0.02732	1	0.006107	0.9424	0.003038	protein_coding	cytochrome P450, family 71, subfamily B, polypeptide 23
AT3G26500	1.64	2.58	0.97	3.63	2.91	4.67	2.08	1.92	3.09	4.08	4.25	3.72	1	0	0	0	1	1.119	2.15992	0.438	0.78	0.099	1.218	0.01308	1	0.1283	0.9538	0.001313	protein_coding	plant intracellular ras group-related LRR 2
AT3G44260	13.8	20.1	16.07	21.82	45.21	28.07	29.54	39.3	29.13	34.05	32.27	33.85	1	1	0	0	1	0.925	1.90314	0.971	0.031	0.077	1.002	0.001255	0.006428	0.9819	0.9471	8.697e-05	protein_coding	Polynucleotidyl transferase, ribonuclease H-like superfamily protein
AT3G46110	1.97	1.68	2.22	4.43	4.72	5.28	1.95	2.65	4.47	8.65	7.04	8.34	1	0	1	0	1	1.291	2.45826	0.591	1.433	0.733	2.024	0.0001342	1	9.903e-07	0.05423	1.349e-13	protein_coding	Domain of unknown function (DUF966)
AT3G46650	2.63	3.42	4.33	4.9	7.47	6.09	3.28	4.04	4.12	6.08	7.34	6.2	1	0	1	0	1	0.814	1.77842	0.125	0.786	0.097	0.911	0.01223	1	0.01284	0.9354	0.0007757	protein_coding	UDP-Glycosyltransferase superfamily protein
AT3G48360	13.86	5.4	8.22	16.72	14.31	27.33	15.62	28.83	29.73	57.32	32.47	39.76	1	1	0	1	1	1.089	2.12373	1.433	0.805	1.149	2.238	0.01964	0.006428	0.1105	0.01196	3.833e-10	protein_coding	BTB and TAZ domain protein 2
AT3G49570	0.99	1.56	1.3	4.23	11.16	4.53	2.39	1.66	2.84	3.57	2.55	4.11	1	0	0	0	1	2.356	5.17403	0.824	0.576	-0.956	1.4	2.273e-07	1	0.5081	0.1369	0.004218	protein_coding	response to low sulfur 3
AT3G49580	1.25	2.22	0.76	4.63	7.7	4.53	1.83	2.78	1.98	3.39	3.05	3.89	1	0	0	0	1	1.994	3.98582	0.649	0.641	-0.704	1.291	7.953e-07	1	0.3188	0.2512	0.002313	protein_coding	response to low sulfur 1
AT3G50840	17.28	18.78	15.9	26.46	34.36	31.45	19.28	18.62	20.02	28.97	33.02	27.37	1	0	1	0	1	0.827	1.77579	0.156	0.628	-0.044	0.784	1.254e-06	1	0.0003622	0.9548	8.03e-07	protein_coding	Phototropic-responsive NPH3 family protein
AT3G51280	11.43	14.46	10.82	7.32	9.59	6.29	7.69	8.88	9.11	6.65	6.09	7.77	-1	0	0	0	-1	-0.667	0.63198	-0.518	-0.321	-0.173	-0.84	0.01457	0.5156	0.4493	0.7972	0.0001614	protein_coding	Tetratricopeptide repeat (TPR)-like superfamily protein
AT3G51740	20.89	16.5	17.2	11.82	9.04	11.97	18.2	19.42	17.27	12.04	9.74	10.31	-1	0	-1	0	-1	-0.727	0.601392	0.011	-0.779	-0.041	-0.768	0.0004396	1	6.373e-05	0.9782	3.01e-05	protein_coding	inflorescence meristem receptor-like kinase 2
AT3G52630	6.83	7.26	7.19	4.43	3.22	5.28	6.61	6.69	6.7	3.95	4.7	4.34	-1	0	-1	0	-1	-0.709	0.607613	-0.091	-0.618	0	-0.709	0.007929	1	0.02379	1	0.002042	protein_coding	Nucleic acid-binding, OB-fold-like protein
AT3G53190	57.15	49.51	52.74	34.45	27.99	38.69	49.32	47.38	49.75	35.43	29.57	35.6	-1	0	0	0	-1	-0.654	0.634442	-0.122	-0.543	-0.011	-0.665	0.0001426	1	0.002181	1	2.197e-05	protein_coding	Pectin lyase-like superfamily protein
AT3G54400	118.77	99.67	114.74	69.9	36.4	79.95	107.47	111	103.44	80.71	62.83	59.64	-1	0	-1	0	-1	-0.838	0.559007	-0.049	-0.664	0.124	-0.714	0.002529	1	0.02291	0.8874	0.006187	protein_coding	Eukaryotic aspartyl protease family protein
AT3G55980	110.62	98.65	95.91	119.26	212.36	154.29	111.88	159.12	135.58	189.26	184.81	209.74	1	0	0	0	1	0.671	1.59221	0.414	0.522	0.265	0.936	0.006651	0.8763	0.0478	0.5605	4.142e-06	protein_coding	salt-inducible zinc finger 1
AT3G57640	3.22	3.78	3.08	4.5	5.98	5.55	3.78	2.78	3.09	5.14	5.49	5.24	1	0	1	0	1	0.664	1.59028	-0.055	0.712	-0.007	0.657	0.03187	1	0.01401	1	0.01319	protein_coding	Protein kinase superfamily protein
AT3G59550	7.09	7.14	5.14	4.9	2.67	4.26	5.1	6.03	5.15	4.45	3.7	4.22	-1	0	0	0	-1	-0.695	0.610738	-0.244	-0.402	0.049	-0.646	0.04455	1	0.4168	0.9731	0.03227	protein_coding	Rad21/Rec8-like family protein
AT3G60900	6.37	4.68	6.44	3.96	1.57	2.98	6.24	6.16	4.81	3.76	2.6	3.32	-1	0	-1	0	-1	-1.023	0.486564	-0.017	-0.841	0.165	-0.858	0.006421	1	0.03132	0.898	0.01328	protein_coding	FASCICLIN-like arabinogalactan-protein 10
AT3G61060	19.05	17.7	17.8	28.61	27.75	32.4	22.24	26.57	27.49	46.91	44.95	36.61	1	0	1	0	1	0.704	1.62713	0.482	0.754	0.532	1.236	9.826e-05	0.1489	4.009e-06	0.006153	8.826e-17	protein_coding	phloem protein 2-A13
AT3G62550	1.77	2.58	2.98	4.23	4.64	4.94	3.97	3.58	4.04	11.23	12.64	10.14	1	0	1	1	1	0.897	1.88404	0.642	1.556	1.301	2.198	0.002777	0.4436	1.423e-13	2.3e-09	5.325e-26	protein_coding	Adenine nucleotide alpha hydrolases-like superfamily protein
AT3G63300	8.28	10.32	9.63	6.65	4.4	6.43	8.95	8.28	7.73	5.52	4.99	6.53	-1	0	0	0	-1	-0.685	0.619199	-0.175	-0.555	-0.046	-0.731	0.01065	1	0.05503	0.9799	0.001488	protein_coding	FORKED 1
AT4G11000	1.58	2.22	1.95	4.23	3.07	4.87	1.51	2.52	2.75	6.08	4.45	5.35	1	0	1	0	1	1.082	2.11652	0.215	1.239	0.372	1.454	0.004994	1	0.0002102	0.5602	1.295e-06	protein_coding	Ankyrin repeat family protein
AT4G12870	1.64	1.74	1.57	0.6	0.24	0.54	0.94	1.46	0.95	1.07	0.3	0.68	-1	0	0	0	-1	-1.796	0.278788	-0.552	-0.756	0.489	-1.308	0.001499	1	0.4365	0.7526	0.01218	protein_coding	Gamma interferon responsive lysosomal thiol (GILT) reductase family protein
AT4G15260	10.12	7.68	9.68	14.57	21.94	11.57	10.58	12.53	13.23	22.33	22.63	24.95	1	0	1	0	1	0.802	1.74964	0.4	0.946	0.544	1.347	0.004041	1	0.0001023	0.1153	9.419e-10	protein_coding	UDP-Glycosyltransferase superfamily protein
AT4G15440	11.36	12.9	11.36	20.08	18.55	20.63	12.28	11.73	13.83	28.22	28.37	23.43	1	0	1	0	1	0.735	1.66367	0.083	1.084	0.432	1.167	5.662e-05	1	7.868e-12	0.0532	1.731e-14	protein_coding	hydroperoxide lyase 1
AT4G15760	87.11	87.13	99.27	136.45	211.73	128.39	93.61	96.16	107.05	167.06	214.63	184.73	1	0	1	0	1	0.8	1.74242	0.117	0.933	0.25	1.05	0.0001826	1	2.438e-06	0.5637	1.975e-08	protein_coding	monooxygenase 1
AT4G15975	2.04	1.68	1.41	3.02	3.85	2.44	1.89	2.05	2.32	5.96	5.34	6.76	1	0	1	1	1	0.86	1.81481	0.29	1.532	0.962	1.822	0.03188	1	2.141e-08	0.001897	3.122e-12	protein_coding	RING/U-box superfamily protein
AT4G16000	3.81	3.6	2.49	4.97	5.5	5.41	4.09	5.1	4.04	6.71	6.49	5.74	1	0	0	0	1	0.69	1.60404	0.433	0.512	0.255	0.945	0.03072	1	0.1115	0.6426	7.388e-05	protein_coding
AT4G16370	273.8	183.21	226.98	179.29	108.5	164.17	187.85	250.31	169.86	159.79	143.15	152.52	-1	0	0	0	-1	-0.597	0.66077	-0.17	-0.417	0.011	-0.587	0.03669	1	0.2161	1	0.01849	protein_coding	oligopeptide transporter
AT4G17500	6.04	7.68	5.57	22.56	37.11	21.38	8.95	12.53	11.86	68.67	90.01	78.57	1	0	1	1	1	2.067	4.20166	0.786	2.834	1.552	3.62	3.269e-18	0.08589	5.907e-38	4.697e-12	8.813e-58	protein_coding	ethylene responsive element binding factor 1
AT4G20820	4.07	4.74	3.19	7.39	6.68	8.25	5.1	4.04	6.62	6.46	7.74	5.13	1	0	0	0	1	0.9	1.86	0.384	0.309	-0.207	0.693	0.004788	1	0.5924	0.7784	0.02504	protein_coding	FAD-binding Berberine family protein
AT4G22485	75.35	49.81	53.01	34.85	11.87	13.8	64.82	59.31	54.04	30.04	24.77	20.73	-1	0	-1	0	-1	-1.555	0.339676	0.001	-1.238	0.317	-1.238	1.416e-05	1	0.0006797	0.7185	0.000334	protein_coding	Bifunctional inhibitor/lipid-transfer protein/seed storage 2S albumin superfamily protein
AT4G22490	30.81	21.54	24.18	14.5	9.98	7.37	26.27	23.46	23.03	11.98	14.88	11.15	-1	0	-1	0	-1	-1.261	0.416177	-0.071	-0.935	0.255	-1.006	3.364e-07	1	0.0002305	0.6821	2.143e-05	protein_coding	Bifunctional inhibitor/lipid-transfer protein/seed storage 2S albumin superfamily protein
AT4G22505	73.31	52.33	63.18	33.84	13.44	19.95	70.68	58.98	53.44	34.87	29.17	25.68	-1	0	-1	0	-1	-1.487	0.356053	-0.044	-1.03	0.413	-1.074	1.258e-07	1	0.0005192	0.4659	0.0001177	protein_coding	Bifunctional inhibitor/lipid-transfer protein/seed storage 2S albumin superfamily protein
AT4G22513	25.75	16.8	16.23	9	6.13	5.01	19.28	17.23	13.15	8.28	9.79	7.66	-1	0	-1	0	-1	-1.54	0.342634	-0.238	-0.95	0.353	-1.188	1.262e-08	1	0.001052	0.5675	4.119e-06	protein_coding	Bifunctional inhibitor/lipid-transfer protein/seed storage 2S albumin superfamily protein
AT4G22517	13.93	10.68	11.52	5.3	3.3	2.57	15.81	11.46	8.94	4.7	6.69	6.36	-1	0	-1	0	-1	-1.686	0.309161	0.01	-1.029	0.667	-1.019	2.27e-08	1	0.001012	0.1736	0.00058	protein_coding	Bifunctional inhibitor/lipid-transfer protein/seed storage 2S albumin superfamily protein
AT4G22530	4.01	6.12	4.76	7.86	16.2	8.52	3.28	4.57	5.67	9.03	10.84	11.43	1	0	1	0	1	1.122	2.18805	-0.152	1.222	-0.051	1.071	0.001907	1	0.0003879	0.9785	0.001156	protein_coding	S-adenosyl-L-methionine-dependent methyltransferases superfamily protein
AT4G23180	62.34	50.65	45.28	83.53	55.27	103.63	52.22	71.97	67.7	137.65	111.83	112.7	1	0	1	0	1	0.617	1.53175	0.278	0.917	0.578	1.195	0.03708	1	0.000124	0.07338	4.285e-08	protein_coding	cysteine-rich RLK (RECEPTOR-like protein kinase) 10
AT4G23190	13.66	13.2	9.63	20.75	18.08	28.88	14.49	15.44	15.89	38.69	33.47	33.23	1	0	1	1	1	0.897	1.85558	0.33	1.202	0.635	1.532	8.563e-05	1	1.601e-09	0.01121	8.29e-16	protein_coding	cysteine-rich RLK (RECEPTOR-like protein kinase) 11
AT4G23810	14.19	12.72	11.04	20.35	21.23	28.75	11.53	15.31	15.04	26.46	23.43	28.84	1	0	1	0	1	0.893	1.85323	0.141	0.913	0.161	1.054	4.015e-05	1	8.957e-06	0.7718	3.799e-08	protein_coding	WRKY family transcription factor
AT4G23870	3.55	4.02	4.11	6.51	9.59	6.56	3.4	5.1	4.55	7.53	8.74	7.43	1	0	1	0	1	0.946	1.94007	0.153	0.866	0.073	1.019	0.0006919	1	0.001766	0.9557	3.36e-05	protein_coding
AT4G24230	21.09	19.74	21.26	34.72	43.48	30.57	26.84	29.29	31.02	46.22	41.56	45.68	1	0	1	0	1	0.806	1.75181	0.487	0.616	0.297	1.103	2.662e-06	0.1357	0.0004102	0.2976	2.697e-13	protein_coding	acyl-CoA-binding domain 3
AT4G26660	13.99	14.22	12.5	10.27	8.96	7.1	10.71	12.26	11.25	8.97	6.79	8.28	-1	0	0	0	-1	-0.627	0.64677	-0.249	-0.514	-0.136	-0.763	0.00854	1	0.04576	0.8409	0.0001177	protein_coding
AT4G27740	5.32	6.3	5.9	8.06	14.86	7.51	6.99	6.3	7.56	9.78	9.34	9.07	1	0	0	0	1	0.787	1.73687	0.247	0.437	-0.103	0.684	0.01616	1	0.3303	0.9241	0.02307	protein_coding	Yippee family putative zinc-binding protein
AT4G28150	2.04	2.52	2.11	4.57	4.01	3.99	2.46	2.92	3.52	5.08	3.55	4.39	1	0	0	0	1	0.913	1.88456	0.398	0.556	0.041	0.955	0.005455	1	0.1575	0.9785	0.0006623	protein_coding	Protein of unknown function (DUF789)
AT4G28350	5.06	3.9	4.11	7.25	5.58	7.91	3.28	4.44	4.04	9.34	8.29	7.88	1	0	1	0	1	0.676	1.58684	-0.152	1.119	0.291	0.967	0.02631	1	2.766e-06	0.543	1.931e-05	protein_coding	Concanavalin A-like lectin protein kinase family protein
AT4G28490	29.17	32.7	26.94	42.57	45.84	45.79	32.06	31.94	32.22	56.13	57.39	57.95	1	0	1	0	1	0.596	1.51109	0.116	0.834	0.354	0.95	5.505e-05	1	1.411e-10	0.06004	2.428e-14	protein_coding	Leucine-rich receptor-like protein kinase family protein
AT4G29190	16.42	15.18	13.42	22.76	39	21.04	16.95	17.16	19.5	19.88	24.57	26.13	1	0	0	0	1	0.877	1.83918	0.251	0.399	-0.226	0.651	0.0009606	1	0.3073	0.7049	0.01369	protein_coding	Zinc finger C-x8-C-x5-C-x3-H type family protein
AT4G29700	10.77	11.04	11.58	24.31	20.21	21.51	12.91	10.87	15.12	24.77	27.32	23.37	1	0	1	0	1	0.983	1.97754	0.212	0.963	0.192	1.176	4.265e-08	1	2.153e-08	0.6358	3.983e-13	protein_coding	Alkaline-phosphatase-like family protein
AT4G31840	23.45	23.34	22.5	16.32	11.32	15.83	23.62	20.88	22.94	16.05	13.79	15.21	-1	0	0	0	-1	-0.668	0.627363	-0.039	-0.584	0.045	-0.623	0.0006425	1	0.0031	0.9571	0.0005254	protein_coding	early nodulin-like protein 15
AT4G33050	40.4	46.93	39.44	59.36	86.95	55.81	39.06	54.14	53.61	85.85	88.76	95.52	1	0	1	0	1	0.672	1.59438	0.211	0.881	0.42	1.092	0.003357	1	9.882e-06	0.1776	3.723e-09	protein_coding	calmodulin-binding family protein
AT4G33940	11.63	11.94	11.68	15.24	28.54	16.37	12.28	12.59	15.46	19.63	19.03	21.23	1	0	0	0	1	0.766	1.70638	0.19	0.574	-0.002	0.764	0.005958	1	0.06131	1	0.002042	protein_coding	RING/U-box superfamily protein
AT4G36040	123.5	111.98	113.38	169.89	183.11	191.83	147.21	148.85	176.64	185.44	180.56	180.74	1	0	0	0	1	0.643	1.56174	0.438	0.211	0.005	0.648	7.762e-06	0.06123	0.3813	1	1.02e-06	protein_coding	Chaperone DnaJ-domain superfamily protein
AT4G36500	31.2	30.84	29.1	49.36	32	59.12	27.4	40.09	42.53	59.07	53.39	52.83	1	0	1	0	1	0.625	1.54136	0.27	0.589	0.233	0.859	0.02802	1	0.03462	0.6701	0.0001496	protein_coding
AT4G36900	3.15	3	2.81	3.96	7.86	4.26	3.15	4.31	4.21	6.71	5.79	6.2	1	0	0	0	1	0.833	1.79464	0.375	0.683	0.226	1.059	0.03544	1	0.09392	0.7897	0.0006355	protein_coding	related to AP2 10
AT4G38550	48.87	45.01	41.49	72.66	58.81	85.84	41.76	65.28	62.37	145.87	116.03	123.01	1	0	1	1	1	0.684	1.6053	0.323	1.185	0.824	1.508	0.003903	1	1.001e-09	0.0001938	3.885e-16	protein_coding	Arabidopsis phospholipase-like protein (PEARLI 4) family
AT5G01840	2.89	2.76	3.95	1.88	1.34	1.69	2.27	2.58	1.98	2.07	1.25	1.91	-1	0	0	0	-1	-0.963	0.511458	-0.488	-0.405	0.069	-0.894	0.01949	1	0.5911	0.9706	0.01399	protein_coding	ovate family protein 1
AT5G02020	10.18	6.66	6.76	15.31	25.79	19.35	13.42	12.06	15.38	27.97	25.07	26.7	1	1	1	0	1	1.358	2.56144	0.793	0.967	0.402	1.76	8.854e-09	0.043	4.051e-05	0.3178	2.053e-16	protein_coding
AT5G06865	3.61	3.84	3.35	9.13	12.89	10.35	5.17	4.9	6.01	15.3	23.48	19.32	1	0	1	1	1	1.579	2.99722	0.568	1.861	0.85	2.429	4.125e-11	0.7108	2.768e-18	0.0006214	3.234e-30	other_rna	other RNA
AT5G08000	12.35	11.76	10.28	7.79	5.42	6.9	8.69	10.54	9.28	7.09	6.64	7.83	-1	0	0	0	-1	-0.764	0.584763	-0.268	-0.404	0.092	-0.672	0.000666	1	0.1789	0.9123	0.001079	protein_coding	glucan endo-1,3-beta-glucosidase-like protein 3
AT5G15500	3.02	4.32	3.89	7.99	8.57	8.79	4.16	3.98	4.38	9.59	10.29	9.24	1	0	1	0	1	1.166	2.25735	0.145	1.222	0.202	1.367	3.309e-08	1	6.994e-10	0.6692	2.245e-13	protein_coding	Ankyrin repeat family protein
AT5G16370	32.58	29.76	30.29	49.83	63.37	45.25	36.28	36.05	51.81	76.45	88.06	86.4	1	0	1	1	1	0.773	1.71057	0.419	1.019	0.665	1.438	0.0001254	0.6347	1.348e-08	0.00173	1.623e-17	protein_coding	acyl activating enzyme 5
AT5G17160	15.37	15.78	13.9	7.79	12.74	9.27	13.17	13.32	13.06	9.59	8.59	9.01	-1	0	0	0	-1	-0.602	0.661487	-0.187	-0.542	-0.126	-0.729	0.01448	1	0.02819	0.852	0.0002978	protein_coding
AT5G17490	3.61	2.34	2.87	6.31	6.6	5.48	3.28	3.05	5.33	7.59	12.34	7.27	1	0	1	0	1	1.061	2.08503	0.387	1.243	0.569	1.63	0.005537	1	0.0001576	0.2663	4.561e-08	protein_coding	RGA-like protein 3
AT5G18470	2.63	2.4	1.41	4.03	4.01	7.03	2.77	2.45	2.84	7.71	6.64	5.74	1	0	1	0	1	1.241	2.34006	0.333	1.317	0.409	1.65	0.0009671	1	7.262e-05	0.5324	8.962e-08	protein_coding	Curculin-like (mannose-binding) lectin family protein
AT5G22920	36.2	23.4	28.45	43.92	50.47	55.81	35.59	49.04	49.4	77.14	56.94	62.4	1	0	0	0	1	0.771	1.70585	0.606	0.552	0.387	1.158	0.0009131	0.1353	0.02886	0.273	2.894e-09	protein_coding	CHY-type/CTCHY-type/RING-type Zinc finger protein
AT5G24110	5.85	7.44	3.08	9.74	7.47	16.3	5.92	5.83	6.44	15.18	11.89	10.81	1	0	1	0	1	1.039	2.04704	0.155	1.057	0.173	1.212	0.01318	1	0.006587	0.8861	0.0005281	protein_coding	WRKY DNA-binding protein 30
AT5G28640	17.8	15.24	18.28	11.82	13.05	9.4	16.32	16.3	15.81	11.29	10.04	12.17	-1	0	0	0	-1	-0.586	0.667771	-0.084	-0.534	-0.031	-0.618	0.007094	1	0.01362	0.9799	0.0009784	protein_coding	SSXT family protein
AT5G35777	10.77	5.82	7.95	13.03	10.85	14.68	8.69	9.48	11.51	17.25	13.49	14.81	1	0	1	0	1	0.657	1.57131	0.272	0.621	0.236	0.893	0.03669	1	0.03836	0.6892	0.0002334	transposable_element_gene	transposable element gene
AT5G36002	3.88	2.88	2.6	4.43	6.45	5.28	4.35	4.24	3.35	6.27	6.19	6.76	1	0	1	0	1	0.79	1.7265	0.372	0.675	0.257	1.047	0.01348	1	0.0239	0.6743	2.726e-05	other_rna	other RNA
AT5G38940	9.13	7.38	7.3	2.75	1.49	1.22	8	5.1	6.79	4.33	5.29	2.99	-1	0	0	1	-1	-2.11	0.229315	-0.257	-0.654	1.198	-0.911	2.183e-10	1	0.144	0.004294	0.006525	protein_coding	RmlC-like cupins superfamily protein
AT5G39030	5.98	8.46	8.17	10.95	12.66	10.96	9.32	8.15	8.59	15.11	15.88	14.42	1	0	1	0	1	0.604	1.52897	0.201	0.8	0.397	1.001	0.008307	1	2.888e-05	0.1699	1.004e-08	protein_coding	Protein kinase superfamily protein
AT5G42720	47.1	43.69	43.01	27.53	18	33.69	39.81	40.49	40.29	26.28	22.88	29.01	-1	0	-1	0	-1	-0.753	0.592078	-0.15	-0.626	-0.023	-0.776	0.0008263	1	0.007286	0.9938	0.0001335	protein_coding	Glycosyl hydrolase family 17 protein
AT5G44005	2.3	2.46	3.03	4.16	4.64	4.67	3.21	3.05	3.87	5.46	4.8	4.51	1	0	0	0	1	0.778	1.72914	0.358	0.551	0.13	0.908	0.0105	1	0.09469	0.8799	0.0002028	protein_coding
AT5G47500	54	45.61	43.11	31.9	20.68	37.68	47.62	50.63	49.06	30.67	25.27	28.39	-1	0	-1	0	-1	-0.658	0.632427	0.046	-0.806	-0.102	-0.759	0.005994	1	0.0001504	0.8981	0.0002213	protein_coding	Pectin lyase-like superfamily protein
AT5G48540	31.2	29.64	27.26	40.09	45.84	49.79	29.48	30.22	25.86	54.31	49.25	46.3	1	0	1	0	1	0.624	1.54052	-0.039	0.805	0.143	0.767	0.0001622	1	5.831e-08	0.7144	1.069e-07	protein_coding	receptor-like protein kinase-related family protein
AT5G48850	0.85	1.26	1.95	3.42	4.17	3.86	1.95	1.66	2.66	2.57	3.55	2.31	1	0	0	0	1	1.466	2.8202	0.585	0.45	-0.431	1.035	0.0001328	1	0.5377	0.534	0.008547	protein_coding	Tetratricopeptide repeat (TPR)-like superfamily protein
AT5G51600	15.77	12.84	14.34	8.93	9.67	8.39	15.81	13.65	15.21	8.97	7.34	9.12	-1	0	-1	0	-1	-0.671	0.628405	0.058	-0.816	-0.087	-0.758	0.001172	1	1.131e-05	0.9116	2.197e-05	protein_coding	Microtubule associated protein (MAP65/ASE1) family protein
AT5G52860	3.68	3.3	3.25	1.41	1.34	2.16	2.71	2.85	2.23	1.07	1.3	1.63	-1	0	-1	0	-1	-1.043	0.479961	-0.378	-0.963	-0.298	-1.342	0.004958	1	0.013	0.7725	1.263e-05	protein_coding	ABC-2 type transporter family protein
AT5G53210	9.07	7.08	7.19	4.1	3.85	4.6	5.48	5.7	7.39	4.77	3.45	5.52	-1	0	0	0	-1	-0.889	0.537704	-0.337	-0.431	0.121	-0.767	0.002183	1	0.2971	0.9097	0.003684	protein_coding	basic helix-loop-helix (bHLH) DNA-binding superfamily protein
AT5G53486	13.34	13.98	14.17	4.77	9.43	7.64	10.77	14.25	10.57	9.53	7.44	10.36	-1	0	0	0	-1	-0.932	0.526392	-0.219	-0.385	0.327	-0.605	0.000833	1	0.3732	0.5592	0.03093	protein_coding
AT5G55970	16.09	14.7	16.72	26.79	18	28.88	18.65	22.4	24.83	27.66	28.77	22.42	1	0	0	0	1	0.635	1.55062	0.468	0.262	0.095	0.73	0.01292	0.6347	0.52	0.9043	0.0006395	protein_coding	RING/U-box superfamily protein
AT5G56870	8.15	11.94	8.01	14.44	15.25	24.01	14.87	15.84	17.7	43.58	31.57	30.64	1	0	1	1	1	0.936	1.91103	0.783	1.129	0.975	1.911	0.000931	0.0842	4.756e-06	0.0003253	5.652e-17	protein_coding	beta-galactosidase 4
AT5G57220	11.43	11.46	7.9	15.18	12.89	20.77	10.46	12.99	14.52	31.67	30.27	30.13	1	0	1	1	1	0.671	1.58623	0.301	1.282	0.912	1.583	0.01687	1	1.916e-09	0.0001376	1.009e-14	protein_coding	cytochrome P450, family 81, subfamily F, polypeptide 2
AT5G59730	63.72	67.69	61.29	94.48	151.19	98.56	70.43	71.57	64.18	129.06	140.55	125.26	1	0	1	0	1	0.836	1.78635	0.098	0.937	0.199	1.035	1.377e-05	1	1.816e-07	0.6512	1.697e-09	protein_coding	exocyst subunit exo70 family protein H7
AT5G61160	0.39	0.9	0.16	1.34	1.02	1.69	0.38	1.33	0.95	2.45	3.1	2.48	1	0	1	0	1	1.487	2.7931	0.856	1.606	0.975	2.464	0.03767	1	0.002483	0.1643	2.593e-07	protein_coding	anthocyanin 5-aromatic acyltransferase 1
AT5G62560	11.43	11.28	11.04	16.45	28.22	16.37	14.55	16.7	12.37	18.63	18.18	17.8	1	0	0	0	1	0.851	1.80859	0.374	0.32	-0.157	0.694	0.0008314	1	0.44	0.8128	0.004305	protein_coding	RING/U-box superfamily protein with ARM repeat domain
AT5G63160	52.09	37.09	45.01	82.93	88.53	116.28	49.64	61.1	66.07	97.64	65.58	68.54	1	0	0	0	1	1.101	2.14427	0.397	0.391	-0.313	0.788	3.714e-07	1	0.2318	0.467	0.0002791	protein_coding	BTB and TAZ domain protein 1
AT5G63920	11.1	9.78	8.93	7.59	4.8	7.24	9.26	9.15	11.17	7.34	5.99	6.31	-1	0	-1	0	-1	-0.592	0.658504	-0.014	-0.588	-0.01	-0.603	0.0388	1	0.03094	1	0.0137	protein_coding	topoisomerase 3alpha
AT5G64190	3.94	4.92	3.62	10.34	8.88	13.19	6.3	9.28	9.19	13.55	14.93	10.42	1	1	1	0	1	1.379	2.59696	0.983	0.657	0.261	1.64	1.258e-07	0.006988	0.02945	0.6571	3.374e-12	protein_coding
AT5G65207	5.19	4.14	4.81	7.59	10.46	9.4	5.48	6.16	8.42	8.72	11.34	9.57	1	0	0	0	1	0.953	1.9413	0.492	0.579	0.117	1.07	0.0003196	0.8763	0.05999	0.8938	3.746e-06	protein_coding
AT5G66480	4.34	5.22	5.36	8.33	7.08	9.88	4.6	6.83	5.67	11.73	8.94	12.67	1	0	1	0	1	0.76	1.69504	0.192	0.961	0.393	1.153	0.01002	1	0.0001215	0.3527	4.121e-07	protein_coding
AT5G66490	9.53	9.78	11.47	15.44	23.74	15.02	10.27	11.93	11.6	18.44	17.88	18.81	1	0	1	0	1	0.81	1.76088	0.131	0.707	0.029	0.838	0.0004674	1	0.002336	0.9876	5.241e-05	protein_coding
AT5G67270	7.36	6.6	8.82	4.36	5.98	3.45	8.06	6.3	7.82	4.45	3.5	5.63	-1	0	-1	0	-1	-0.733	0.605356	-0.042	-0.709	-0.018	-0.751	0.03986	1	0.03789	1	0.01217	protein_coding	end binding protein 1C

## Sheet: B
B. DEGs of H1 vs mock
Gene	mock_1	mock_3	mock_4	Drought_1	Drought_3	Drought_4	H1_1	H1_2	H1_3	H1_Drought_1	H1_Drought_2	H1_Drought_3	Drought_vs_mock	H1_vs_mock	H1_Drought_vs_H1	H1_Drought_vs_Drought	H1_Drought_vs_mock	Drought_vs_mock_logFC	H1_vs_mock_logFC	H1_vs_mock_FC	H1_Drought_vs_H1_logFC	H1_Drought_vs_Drought_logFC	H1_Drought_vs_mock_logFC	Drought_vs_mock_FDR	H1_vs_mock_FDR	H1_Drought_vs_H1_FDR	H1_Drought_vs_Drought_FDR	H1_Drought_vs_mock_FDR	gene_model_type	short_description
AT1G18300	7.88	6.78	6.87	6.85	14.23	10.82	12.98	13.98	12.63	8.53	8.89	9.24	0	1	0	0	0	0.562	0.88	1.83883	-0.571	-0.253	0.31	0.09784	0.01191	0.0693	0.6701	0.4016	protein_coding	nudix hydrolase homolog 4
AT4G35770	4.14	3	2.98	6.45	3.14	7.37	5.35	9.28	8.42	16.05	13.49	12.67	0	1	1	1	1	0.758	1.188	2.27767	0.875	1.305	2.063	0.1004	0.009662	0.01479	9.692e-05	2.028e-12	protein_coding	Rhodanese/Cell cycle control phosphatase superfamily protein
AT5G57560	25.75	31.86	29.27	34.65	28.93	33.62	43.97	65.61	54.47	87.17	73.07	88.54	0	1	1	1	1	0.162	0.916	1.88824	0.601	1.354	1.516	0.6419	1.646e-05	0.002253	1.067e-15	8.859e-21	protein_coding	Xyloglucan endotransglucosylase/hydrolase family protein
AT1G25400	7.03	6.6	6.82	13.56	18	12.58	10.14	13.06	12.29	23.71	26.97	25.12	1	1	1	1	1	1.106	0.793	1.73545	1.098	0.785	1.891	4.664e-08	0.005493	1.48e-09	0.0001212	2.616e-27	protein_coding
AT1G27730	17.28	19.26	19.85	25.58	13.6	26.31	27.28	38.97	30.76	40.01	33.17	35.82	0	1	0	1	1	0.218	0.782	1.72034	0.167	0.731	0.949	0.6281	0.043	0.7896	0.0121	5.332e-05	protein_coding	salt tolerance zinc finger
AT1G72920	9.07	8.88	10.06	10.07	9.91	9.27	13.8	16.44	14.26	11.6	11.74	16.56	0	1	0	0	0	0.06	0.667	1.58872	-0.158	0.448	0.509	0.9071	0.03816	0.7527	0.1485	0.02376	protein_coding	Toll-Interleukin-Resistance (TIR) domain family protein
AT2G01300	0.79	1.32	0.7	1.48	3.22	1.89	3.28	2.39	2.23	2.57	2.45	2.82	1	1	0	0	1	1.21	1.495	2.81139	-0.022	0.263	1.474	0.0204	0.008597	1	0.8306	0.0002914	protein_coding
AT3G47340	3.68	1.74	1.95	3.02	4.01	4.26	4.03	5.57	7.3	17.94	15.28	18.81	0	1	1	1	1	0.627	1.197	2.29308	1.633	2.203	2.83	0.2092	0.00687	2.353e-09	1.204e-15	2.106e-25	protein_coding	glutamine-dependent asparagine synthase 1
AT3G48360	13.86	5.4	8.22	16.72	14.31	27.33	15.62	28.83	29.73	57.32	32.47	39.76	1	1	0	1	1	1.089	1.433	2.69942	0.805	1.149	2.238	0.01964	0.006428	0.1105	0.01196	3.833e-10	protein_coding	BTB and TAZ domain protein 2
AT4G37990	0	6.06	20.93	1.21	0	1.89	0	0.13	0	0	0.1	0.28	0	-1	0	0	-1	-3.107	-7.382	0.0048166	1.34	-2.942	-6.055	0.1631	0.006428	0.8405	0.3174	0.001251	protein_coding	elicitor-activated gene 3-2
AT1G13260	37.25	33	36.35	53.05	54.88	60.88	46.68	57.46	62.2	65.03	68.98	64.94	1	1	0	0	1	0.663	0.64	1.56041	0.261	0.237	0.9	4.7e-05	0.001575	0.2854	0.4173	1.844e-10	protein_coding	related to ABI3/VP1 1
AT1G32920	18.98	17.88	18.77	22.23	20.05	32.27	30.93	32.21	28.7	48.98	50.85	53.34	0	1	1	1	1	0.424	0.724	1.65091	0.737	1.037	1.461	0.1012	0.005101	6.658e-05	6.061e-09	4.711e-19	protein_coding
AT1G35140	9.79	7.08	6.55	10.41	12.42	4.73	13.54	20.68	14.35	19	17.98	21.4	0	1	0	1	1	0.234	1.056	2.07387	0.264	1.086	1.32	0.711	0.03296	0.7171	0.002724	1.634e-05	protein_coding	Phosphate-responsive 1 family protein
AT1G73500	18.66	20.22	19.37	29.95	46.54	35.99	28.03	31.81	27.58	58.95	65.23	63.98	1	1	1	1	1	0.947	0.586	1.50077	1.105	0.745	1.691	1.183e-07	0.04831	1.262e-11	6.59e-05	2.695e-27	protein_coding	MAP kinase kinase 9
AT1G80440	68.98	58.57	53.99	125.64	128.23	148.54	88.69	103.58	129.3	178.92	180.61	166.43	1	1	1	0	1	1.149	0.824	1.77135	0.711	0.386	1.535	4.594e-12	3.852e-05	4.74e-05	0.1359	2.219e-23	protein_coding	Galactose oxidase/kelch repeat superfamily protein
AT2G15890	3.81	1.56	3.03	6.04	9.75	5.88	5.86	6.96	6.87	12.98	12.29	10.64	1	1	1	0	1	1.364	1.229	2.34405	0.868	0.733	2.098	3.403e-05	0.004531	0.00797	0.0636	2.808e-14	protein_coding	maternal effect embryo arrest 14
AT2G17880	13.99	10.74	13.63	18.8	15.72	18.06	16.63	23.46	23.88	22.14	19.98	22.13	0	1	0	0	1	0.456	0.734	1.66762	0.009	0.286	0.743	0.09403	0.006911	1	0.462	0.0001488	protein_coding	Chaperone DnaJ-domain superfamily protein
AT2G18700	76.2	61.81	57.56	125.64	147.34	147.6	92.35	92.78	130.76	213.28	197.14	192.06	1	1	1	0	1	1.105	0.691	1.61523	0.933	0.519	1.624	2.404e-10	0.005493	7.551e-08	0.02263	6.493e-24	protein_coding	trehalose phosphatase/synthase 11
AT2G27830	16.36	16.02	15.25	28.94	31.61	33.08	23.5	29.16	28.61	38.5	38.66	40.21	1	1	0	0	1	0.975	0.769	1.70628	0.533	0.326	1.302	9.867e-11	1.953e-05	0.0009671	0.1565	2.093e-21	protein_coding
AT2G40000	156.94	134.54	144.98	233.28	210.23	279.63	228.41	248.32	261.27	417.35	420.51	402.92	1	1	1	1	1	0.729	0.758	1.69088	0.75	0.779	1.507	2.532e-06	1.646e-05	3.428e-07	2.988e-07	2.999e-29	protein_coding	ortholog of sugar beet HS1 PRO-1 2
AT3G01345	0.2	0.66	0.32	1.41	5.5	5.95	1.57	17.23	0.69	0.75	0.5	5.07	1	1	0	0	0	3.414	4.016	16.5169	-1.624	-1.022	2.395	0.02127	0.042	0.3958	0.7129	0.09142	protein_coding	Expressed protein
AT3G04640	6.17	4.38	4.49	7.12	6.53	8.46	6.55	11.53	10.14	12.04	12.89	14.36	0	1	0	1	1	0.562	0.907	1.87633	0.482	0.828	1.389	0.1328	0.01685	0.1751	0.003965	2.722e-09	protein_coding	glycine-rich protein
AT3G10020	12.09	11.58	12.17	21.96	44.74	23.47	19.91	19.48	28.95	34.55	35.66	35.82	1	1	0	0	1	1.328	0.927	1.90681	0.637	0.237	1.564	1.076e-06	0.02082	0.05672	0.7288	2.65e-10	protein_coding
AT3G15450	106.09	72.01	82.71	140.34	154.88	164.91	131.03	158.79	186.01	246.52	209.98	216.22	1	1	0	0	1	0.819	0.867	1.82443	0.5	0.548	1.367	2.663e-05	6.586e-05	0.02453	0.01853	5.021e-16	protein_coding	Aluminium induced protein with YGL and LRDR motifs
AT3G15760	9.33	8.34	8.66	12.15	13.6	13.8	12.85	13.32	15.81	15.87	16.08	15.66	1	1	0	0	1	0.587	0.668	1.59438	0.188	0.268	0.856	0.004272	0.005493	0.5994	0.3953	1.126e-07	protein_coding
AT3G44260	13.8	20.1	16.07	21.82	45.21	28.07	29.54	39.3	29.13	34.05	32.27	33.85	1	1	0	0	1	0.925	0.971	1.96058	0.031	0.077	1.002	0.001255	0.006428	0.9819	0.9471	8.697e-05	protein_coding	Polynucleotidyl transferase, ribonuclease H-like superfamily protein
AT4G04630	8.01	6.54	6.17	9.2	9.59	10.35	10.02	10.67	12.2	12.04	12.04	9.86	0	1	0	0	1	0.497	0.665	1.58736	0.051	0.219	0.716	0.06666	0.03478	0.9452	0.6262	0.0002869	protein_coding	Protein of unknown function, DUF584
AT4G27450	24.11	18.72	20.99	30.89	29.56	36.26	30.05	34.46	34.8	60.64	51.8	56.26	1	1	1	1	1	0.602	0.638	1.5561	0.765	0.801	1.403	0.001045	0.005164	1.125e-06	7.381e-07	1.262e-22	protein_coding	Aluminium induced protein with YGL and LRDR motifs
AT5G02020	10.18	6.66	6.76	15.31	25.79	19.35	13.42	12.06	15.38	27.97	25.07	26.7	1	1	1	0	1	1.358	0.793	1.73136	0.967	0.402	1.76	8.854e-09	0.043	4.051e-05	0.3178	2.053e-16	protein_coding
AT5G20250	60.37	51.31	54.85	73.66	95.29	76.17	69.92	98.55	97.26	120.97	102.19	90.45	0	1	0	0	1	0.557	0.674	1.59569	0.24	0.356	0.913	0.01457	0.0116	0.5032	0.2578	2.884e-07	protein_coding	Raffinose synthase family protein
AT5G25190	13.99	10.5	9.36	17.73	12.42	20.43	19.91	22.07	21.31	19.57	16.58	16.05	1	1	0	0	1	0.586	0.906	1.86972	-0.279	0.041	0.627	0.04337	0.002511	0.5072	0.9743	0.009806	protein_coding	Integrase-type DNA-binding superfamily protein
AT5G51190	5.45	6.48	6.22	7.72	9.51	10.15	9.64	15.04	18.04	13.67	11.69	13.35	0	1	0	0	1	0.59	1.224	2.35372	-0.136	0.499	1.088	0.08396	1.794e-05	0.8405	0.2042	4.83e-06	protein_coding	Integrase-type DNA-binding superfamily protein
AT5G59820	4.07	4.74	4.98	4.1	6.29	5.34	7.75	10.93	7.65	6.58	7.44	6.14	0	1	0	0	0	0.18	0.932	1.90935	-0.386	0.366	0.546	0.7287	0.00687	0.3382	0.4855	0.06841	protein_coding	C2H2-type zinc finger family protein
AT5G64190	3.94	4.92	3.62	10.34	8.88	13.19	6.3	9.28	9.19	13.55	14.93	10.42	1	1	1	0	1	1.379	0.983	1.98478	0.657	0.261	1.64	1.258e-07	0.006988	0.02945	0.6571	3.374e-12	protein_coding
ATCG00480	1745.09	1766.66	2175.89	2150.27	1263.99	1810.79	1458.92	892.01	781.92	1674.72	1432.56	1538.19	0	-1	0	0	0	-0.122	-0.86	0.550817	0.568	-0.17	-0.292	0.8219	0.02153	0.08615	0.821	0.4364	NA	NA

## Sheet: C
C. DEGs of dehydration+H1 vs mock
Gene	mock_1	mock_3	mock_4	Drought_1	Drought_3	Drought_4	H1_1	H1_2	H1_3	H1_Drought_1	H1_Drought_2	H1_Drought_3	Drought_vs_mock	H1_vs_mock	H1_Drought_vs_H1	H1_Drought_vs_Drought	H1_Drought_vs_mock	Drought_vs_mock_logFC	H1_vs_mock_logFC	H1_Drought_vs_H1_logFC	H1_Drought_vs_Drought_logFC	H1_Drought_vs_mock_logFC	H1_Drought_vs_mock_FC	Drought_vs_mock_FDR	H1_vs_mock_FDR	H1_Drought_vs_H1_FDR	H1_Drought_vs_Drought_FDR	H1_Drought_vs_mock_FDR	gene_model_type	short_description
AT4G13510	72.92	78.31	71.08	88.3	103.7	90.84	64	88.47	76.55	114.07	105.64	115.46	0	0	0	0	1	0.347	0.043	0.549	0.245	0.592	1.50767	0.1056	1	0.001033	0.4082	0.000134	protein_coding	ammonium transporter 1;1
AT1G11310	68.98	65.83	61.94	86.02	56.61	91.39	70.36	72.57	75.18	127.68	104.79	106.95	0	0	1	0	1	0.252	0.149	0.638	0.535	0.787	1.72513	0.4101	1	0.001316	0.02158	1.044e-05	protein_coding	Seven transmembrane MLO family protein
AT1G57990	51.04	51.61	47.98	67.96	66.51	72.17	54.05	67.93	59.88	129.56	119.88	132.19	0	0	1	1	1	0.457	0.272	1.069	0.884	1.341	2.53356	0.006854	0.9631	9.658e-17	5.721e-11	9.731e-27	protein_coding	purine permease 18
AT1G80310	10.18	9.66	8.6	13.77	10.22	13.93	11.34	12.86	15.64	18.63	17.43	17.68	0	0	0	0	1	0.421	0.481	0.439	0.498	0.919	1.88959	0.1508	0.4448	0.09252	0.06226	7.713e-07	protein_coding	sulfate transmembrane transporters
AT3G16770	64.97	70.69	75.79	104.42	116.67	92.6	84.47	88.07	105.42	124.42	147.2	124.3	0	0	0	0	1	0.568	0.393	0.512	0.337	0.905	1.8724	0.001446	0.3798	0.00397	0.1779	8.845e-10	protein_coding	ethylene-responsive element binding protein
AT4G37260	21.42	24.78	20.02	25.38	48.67	24.01	27.28	29.76	30.07	45.65	48.85	60.77	0	0	1	1	1	0.564	0.395	0.834	0.666	1.23	2.34476	0.1031	1	0.002443	0.04977	2.586e-07	protein_coding	myb domain protein 73
AT5G56750	18.46	18.6	19.91	24.71	27.05	20.83	21.48	20.68	19.59	28.28	29.57	28.67	0	0	0	0	1	0.347	0.117	0.485	0.256	0.602	1.51869	0.1118	1	0.005936	0.3732	8.66e-05	protein_coding	N-MYC downregulated-like 1
AT3G26220	1.64	4.2	2.43	4.5	3.62	4.19	4.03	3.05	4.3	7.84	9.74	9.24	0	0	1	1	1	0.57	0.447	1.243	1.121	1.69	3.24305	0.2582	1	6.373e-05	0.0008909	3.189e-09	protein_coding	cytochrome P450, family 71, subfamily B, polypeptide 3
AT4G08500	24.96	22.8	25.86	31.76	44.26	30.37	28.41	26.31	24.74	35.12	39.66	36.05	0	0	0	0	1	0.528	0.112	0.479	0.062	0.59	1.50543	0.0133	1	0.02379	0.9394	0.001116	protein_coding	MAPK/ERK kinase kinase 1
AT1G56510	59.38	55.87	51.93	74.2	68.64	82.93	58.84	59.84	64.69	95.07	99.2	95.63	0	0	1	0	1	0.435	0.133	0.662	0.36	0.795	1.73406	0.009798	1	1.776e-06	0.06127	8.576e-10	protein_coding	Disease resistance protein (TIR-NBS-LRR class)
AT3G19710	102.35	105.74	135.89	135.37	211.65	123.45	131.28	121.08	146.49	153.52	162.13	211.37	0	0	0	0	1	0.451	0.213	0.402	0.164	0.615	1.53212	0.1614	1	0.2411	0.7978	0.01183	protein_coding	branched-chain aminotransferase4
AT1G02610	5.06	4.14	4.81	8.6	4.48	9.74	5.98	6.43	8.59	13.67	14.68	10.98	0	0	1	1	1	0.71	0.576	0.913	0.779	1.489	2.80728	0.07258	0.8763	0.003723	0.03269	2.909e-08	protein_coding	RING/FYVE/PHD zinc finger superfamily protein
AT1G05575	1.25	1.2	0.76	1.07	0.94	1.15	1.01	2.52	1.37	3.14	2.5	2.37	0	0	0	1	1	0	0.626	0.695	1.321	1.321	2.49533	1	1	0.2451	0.007996	0.001928	protein_coding
AT1G16110	2.76	3.06	2.81	4.97	3.3	5.07	2.33	3.25	4.04	7.34	6.24	7.43	0	0	1	0	1	0.635	0.135	1.144	0.644	1.279	2.43453	0.1128	1	5.032e-05	0.08028	6.576e-07	protein_coding	wall associated kinase-like 6
AT1G16130	2.17	2.22	1.3	3.09	2.36	2.91	2.52	2.58	2.66	4.52	3.65	4.11	0	0	0	0	1	0.574	0.46	0.656	0.542	1.116	2.15817	0.2493	1	0.07797	0.2481	9.555e-05	protein_coding	wall associated kinase-like 2
AT1G19310	2.04	1.8	1.57	2.82	2.36	2.57	1.64	2.19	2.15	4.01	4.84	4.73	0	0	1	1	1	0.53	0.142	1.197	0.809	1.339	2.51017	0.2641	1	1.794e-05	0.01516	2.436e-07	protein_coding	RING/U-box superfamily protein
AT1G19670	79.16	95.11	86.55	148.27	110.07	121.82	78.11	73.1	76.64	138.84	162.38	136.47	0	0	1	0	1	0.544	-0.195	0.942	0.203	0.747	1.67813	0.002639	1	3.766e-10	0.5505	7.377e-07	protein_coding	chlorophyllase 1
AT1G30755	7.09	6.36	5.63	9.13	7.7	9.61	6.3	6.1	7.9	14.8	13.14	14.19	0	0	1	1	1	0.479	0.083	1.061	0.666	1.145	2.20807	0.08949	1	2.141e-08	0.002318	1.582e-10	protein_coding	Protein of unknown function (DUF668)
AT1G51380	2.89	2.82	3.35	4.03	4.32	3.92	4.22	3.64	4.55	3.95	6.34	5.24	0	0	0	0	1	0.431	0.444	0.337	0.35	0.781	1.71413	0.3239	1	0.5038	0.5307	0.004859	protein_coding	DEA(D/H)-box RNA helicase family protein
AT1G51800	2.63	4.2	4.81	4.83	4.32	6.63	3.4	2.78	4.21	7.15	8.14	8.9	0	0	1	0	1	0.434	-0.184	1.23	0.612	1.046	2.07818	0.3669	1	3.699e-05	0.1569	0.000211	protein_coding	Leucine-rich repeat protein kinase family protein
AT1G67470	8.34	7.98	6.44	10.27	12.26	10.76	9.64	11.33	10.83	13.86	15.18	13.07	0	0	0	0	1	0.55	0.485	0.408	0.343	0.893	1.85018	0.02193	0.3686	0.1011	0.2788	5.155e-07	protein_coding	Protein kinase superfamily protein
AT2G18690	5.91	9.18	6.87	10.48	9.28	14.07	6.68	10.07	7.73	12.48	12.09	10.81	0	0	0	0	1	0.624	0.156	0.53	0.062	0.686	1.61111	0.05577	1	0.1193	0.9586	0.01049	protein_coding
AT2G20960	39.09	41.47	37.33	55.47	42.22	54.11	36.28	39.83	46.57	67.98	59.39	64.6	0	0	1	0	1	0.366	0.055	0.648	0.337	0.703	1.62838	0.1045	1	0.0001215	0.1911	7.867e-06	protein_coding	Arabidopsis phospholipase-like protein (PEARLI 4) family
AT2G47115	0.99	1.32	3.08	1.34	2.75	1.15	1.76	2.52	7.65	6.52	3.8	5.35	0	0	0	0	1	-0.058	1.118	0.405	1.582	1.524	2.90724	0.9914	0.9991	0.7988	0.05979	0.02135	protein_coding
AT3G23010	3.22	2.52	1.62	2.75	3.62	4.13	2.58	4.11	1.8	4.95	4.35	5.35	0	0	0	0	1	0.52	0.233	0.767	0.48	1	1.99049	0.3836	1	0.09942	0.5029	0.008606	protein_coding	receptor like protein 36
AT3G50480	17.47	20.04	16.45	19.41	13.99	30.64	15.43	21.41	26.81	39.01	30.42	30.08	0	0	0	0	1	0.249	0.235	0.647	0.633	0.882	1.84414	0.6405	1	0.07886	0.1317	0.002543	protein_coding	homolog of RPW8 4
AT3G62720	15.63	15.9	16.5	20.41	23.27	19.35	18.08	22.47	22.77	32.55	32.07	31.37	0	0	1	1	1	0.389	0.394	0.603	0.608	0.998	1.99854	0.07747	0.4345	0.0002739	0.0005559	7.311e-12	protein_coding	xylosyltransferase 1
AT4G01750	1.05	1.26	1.73	2.48	1.65	2.64	1.7	2.12	1.72	3.7	2.4	3.32	0	0	0	0	1	0.737	0.442	0.751	0.456	1.194	2.33168	0.1766	1	0.1115	0.5107	0.0006961	protein_coding	rhamnogalacturonan xylosyltransferase 2
AT4G25110	0.26	1.08	0.65	1.21	0.79	1.01	1.26	1.06	1.37	2.38	1.85	1.18	0	0	0	0	1	0.583	0.861	0.55	0.827	1.411	2.71859	0.5673	1	0.5475	0.2902	0.00533	protein_coding	metacaspase 2
AT4G34410	0.53	0.72	0.6	0.6	1.1	1.96	1.2	1.26	0.43	3.2	2.55	3.04	0	0	1	1	1	0.985	0.68	1.555	1.25	2.236	4.75135	0.2186	1	0.001121	0.02741	5.057e-07	protein_coding	redox responsive transcription factor 1
AT4G38940	4.47	4.14	3.46	5.84	5.35	5.28	5.54	5.1	4.73	6.4	6.14	6.2	0	0	0	0	1	0.455	0.362	0.277	0.184	0.639	1.55261	0.1609	1	0.491	0.7545	0.005025	protein_coding	Galactose oxidase/kelch repeat superfamily protein
AT5G10695	0.85	0.72	0.76	1.41	0.86	1.22	0.63	0.99	0.86	1.69	1.3	2.2	0	0	0	0	1	0.594	0.086	1.057	0.549	1.144	2.22747	0.4742	1	0.05139	0.5324	0.01125	protein_coding
AT2G03760	12.02	21.78	21.15	22.83	27.75	22.73	20.09	19.02	25.6	35.87	41.26	40.27	0	0	1	1	1	0.412	0.23	0.863	0.681	1.092	2.13649	0.2273	1	0.0002338	0.0138	2.655e-07	protein_coding	sulphotransferase 12
AT4G35770	4.14	3	2.98	6.45	3.14	7.37	5.35	9.28	8.42	16.05	13.49	12.67	0	1	1	1	1	0.758	1.188	0.875	1.305	2.063	4.17095	0.1004	0.009662	0.01479	9.692e-05	2.028e-12	protein_coding	Rhodanese/Cell cycle control phosphatase superfamily protein
AT1G07040	8.08	9.66	9.36	7.86	9.36	9.74	9.83	9.87	9.79	13.73	12.89	14.47	0	0	0	1	1	-0.012	0.12	0.477	0.609	0.597	1.51624	0.9989	1	0.02259	0.003255	0.0007459	protein_coding
AT5G45310	1.51	0.96	0.87	1.81	2.04	1.15	1.83	1.52	0.77	2.26	3.4	2.08	0	0	0	0	1	0.589	0.349	0.88	0.641	1.23	2.31737	0.4609	1	0.1217	0.4265	0.007422	protein_coding
AT3G26230	11.3	16.32	14.17	18.53	17.14	21.51	12.66	12.39	15.72	21.57	23.73	18.42	0	0	1	0	1	0.451	-0.043	0.65	0.155	0.607	1.52477	0.1042	1	0.004364	0.7821	0.004115	protein_coding	cytochrome P450, family 71, subfamily B, polypeptide 24
AT4G12720	46.18	49.15	41.11	60.37	79.96	57.36	53.86	56.26	51.29	109.31	99.5	110.45	0	0	1	1	1	0.534	0.244	0.983	0.693	1.227	2.33993	0.005036	1	1.199e-10	6.59e-05	4.701e-17	protein_coding	MutT/nudix family protein
AT4G16860	28.64	27.24	21.26	31.29	37.58	34.57	23.12	29.23	30.16	47.41	41.26	47.25	0	0	1	0	1	0.424	0.096	0.722	0.394	0.818	1.76199	0.07258	1	5.625e-05	0.1348	8.9e-07	protein_coding	Disease resistance protein (TIR-NBS-LRR class) family
AT1G59218	0.33	0.3	0.16	1.95	1.1	0.27	0.5	0.13	0.26	1.82	1.55	0.17	0	0	0	0	1	2.051	0.203	1.938	0.088	2.143	4.48101	0.09284	1	0.1184	0.9999	0.03738	protein_coding	Disease resistance protein (CC-NBS-LRR class) family
AT3G04210	65.56	73.93	65.02	100.93	63.29	96.53	79.62	95.96	90.56	146.49	137.41	137.26	0	0	1	1	1	0.351	0.38	0.662	0.691	1.042	2.05936	0.1927	0.7741	0.0006104	0.0006755	7.086e-10	protein_coding	Disease resistance protein (TIR-NBS class)
AT2G29300	33.63	27.48	27.16	42.57	27.83	55.53	34.33	35.19	42.7	50.67	50.15	51.03	0	0	0	0	1	0.515	0.345	0.438	0.268	0.783	1.72029	0.09132	1	0.1756	0.5862	0.0005807	protein_coding	NAD(P)-binding Rossmann-fold superfamily protein
AT1G02300	3.22	4.08	3.08	4.5	5.74	5.14	4.22	5.1	4.38	5.33	5.69	5.69	0	0	0	0	1	0.562	0.403	0.286	0.126	0.689	1.60983	0.08624	1	0.5237	0.8878	0.006001	protein_coding	Cysteine proteinases superfamily protein
AT1G03230	21.28	17.7	16.07	25.18	15.88	30.37	21.42	23.79	26.12	40.95	38.86	38.24	0	0	1	1	1	0.38	0.373	0.728	0.721	1.102	2.14441	0.2792	1	0.00269	0.005444	1.226e-07	protein_coding	Eukaryotic aspartyl protease family protein
AT1G04360	4.53	3.96	3.95	5.91	4.4	7.85	4.47	4.04	3.69	7.46	5.59	6.59	0	0	1	0	1	0.554	-0.019	0.675	0.102	0.656	1.57878	0.1532	1	0.04111	0.9239	0.02685	protein_coding	RING/U-box superfamily protein
AT1G07520	7.62	8.82	7.36	11.55	10.46	8.93	7.62	8.95	11.6	13.55	11.84	12.56	0	0	0	0	1	0.378	0.232	0.439	0.293	0.671	1.59454	0.2518	1	0.1357	0.4881	0.001996	protein_coding	GRAS family transcription factor
AT1G08050	3.42	3.84	3.35	3.76	6.13	4.33	4.72	4.24	3.26	6.4	5.54	5.24	0	0	0	0	1	0.413	0.218	0.474	0.279	0.692	1.61923	0.3426	1	0.226	0.6608	0.01822	protein_coding	Zinc finger (C3HC4-type RING finger) family protein
AT1G08940	1.64	2.1	3.79	3.09	4.17	2.77	3.28	2.98	3.35	4.7	4.5	4.39	0	0	0	0	1	0.389	0.332	0.501	0.444	0.833	1.80478	0.5013	1	0.3612	0.5095	0.01823	protein_coding	Phosphoglycerate mutase family protein
AT1G11175	4.53	2.04	3.25	5.37	6.84	4.19	3.28	4.04	4.21	6.84	5.94	4.67	0	0	0	0	1	0.74	0.232	0.601	0.092	0.833	1.77699	0.09988	1	0.2183	0.9537	0.02152	other_rna	other RNA
AT1G22350	3.35	3.36	4.87	5.3	5.66	5.41	4.47	4.64	4.47	7.02	7.84	6.7	0	0	1	0	1	0.488	0.22	0.668	0.4	0.888	1.86183	0.1482	1	0.0105	0.3085	5.272e-05	pseudogene
AT1G22380	0.72	0.78	1.08	1.68	2.04	1.56	2.08	1.39	1.63	2.19	3.65	2.76	0	0	0	0	1	1.003	0.967	0.755	0.719	1.723	3.33333	0.06447	0.487	0.1204	0.2043	1.519e-06	protein_coding	UDP-glucosyl transferase 85A3
AT1G33560	8.47	10.08	8.93	11.15	12.11	10.48	9.07	8.81	14.52	13.8	12.94	16.9	0	0	0	0	1	0.294	0.225	0.44	0.371	0.665	1.58806	0.4564	1	0.1954	0.3785	0.005774	protein_coding	Disease resistance protein (CC-NBS-LRR class) family
AT1G33970	4.66	5.04	5.14	6.92	7	6.7	6.36	6.49	6.96	10.28	9.19	10.31	0	0	1	0	1	0.47	0.409	0.589	0.529	0.999	2.00674	0.08346	0.8352	0.004686	0.0243	9.37e-09	protein_coding	P-loop containing nucleoside triphosphate hydrolases superfamily protein
AT1G50740	7.82	7.44	7.14	10.54	6.45	11.63	8.13	9.48	10.14	12.98	12.99	13.69	0	0	0	0	1	0.362	0.305	0.52	0.463	0.825	1.77054	0.3288	1	0.07683	0.1822	0.0002212	protein_coding	Transmembrane proteins 14C
AT1G51402	2.76	3.18	6.17	4.77	4.17	5.48	4.6	8.22	20.53	20.01	7.44	11.26	0	0	0	1	1	0.248	1.45	0.219	1.421	1.669	3.19653	0.8361	0.1833	0.8933	0.04277	0.002402	protein_coding
AT1G61370	2.36	2.7	2.38	2.01	3.38	2.84	2.39	2.98	3.35	4.01	5.19	4.45	0	0	0	0	1	0.135	0.216	0.663	0.743	0.879	1.83468	0.8458	1	0.07868	0.05894	0.002801	protein_coding	S-locus lectin protein kinase family protein
AT1G77960	1.38	1.26	1.57	2.35	0.79	2.44	1.95	1.59	2.06	4.33	2.6	2.87	0	0	0	0	1	0.418	0.403	0.801	0.786	1.204	2.32779	0.6051	1	0.1621	0.2213	0.00491	protein_coding
AT1G79700	10.64	9.42	9.79	11.48	8.18	14.81	13.1	12.79	15.46	21.13	16.73	13.46	0	0	0	0	1	0.212	0.468	0.313	0.568	0.78	1.71926	0.6542	0.934	0.4969	0.1075	0.001928	protein_coding	Integrase-type DNA-binding superfamily protein
AT2G02370	3.48	4.92	4.92	6.78	5.66	6.29	5.23	6.3	6.44	7.02	7.54	8.56	0	0	0	0	1	0.487	0.418	0.371	0.302	0.789	1.73574	0.144	1	0.316	0.5218	0.0005389	protein_coding	SNARE associated Golgi protein family
AT2G15040	1.25	0.66	1.08	1.88	0.39	1.29	1.39	1.33	2.23	2.57	2.95	2.25	0	0	0	0	1	0.277	0.704	0.672	1.099	1.377	2.59866	0.8341	1	0.3771	0.07951	0.004031	pseudogene
AT2G31865	2.96	4.8	2.65	4.23	3.7	4.53	2.83	4.64	5.5	5.96	5.64	5.74	0	0	0	0	1	0.263	0.304	0.432	0.473	0.737	1.66571	0.6822	1	0.4525	0.4269	0.03636	protein_coding	poly(ADP-ribose) glycohydrolase 2
AT2G37760	39.22	46.27	48.96	58.76	63.92	48.3	52.1	44	46.05	64.09	75.47	66.46	0	0	0	0	1	0.345	0.08	0.535	0.27	0.615	1.53232	0.139	1	0.003299	0.3705	0.0001686	protein_coding	NAD(P)-linked oxidoreductase superfamily protein
AT3G05905	1.51	1.44	3.46	3.69	4.17	2.5	2.71	4.04	8.76	10.79	3.65	6.98	0	0	0	0	1	0.68	1.252	0.472	1.044	1.725	3.34165	0.4618	0.4891	0.7013	0.2293	0.001942	other_rna	other RNA
AT3G14620	47.82	55.87	52.47	76.48	65.88	73.12	60.35	47.72	60.48	77.7	98.35	91.52	0	0	1	0	1	0.465	0.109	0.668	0.312	0.777	1.71343	0.01917	1	4.682e-05	0.2402	3.437e-07	protein_coding	cytochrome P450, family 72, subfamily A, polypeptide 8
AT3G22160	2.89	3	1.73	2.01	1.18	2.77	2.77	3.71	4.04	6.4	4	4.28	0	0	0	1	1	-0.332	0.464	0.481	1.276	0.945	1.92651	0.6474	1	0.4814	0.003041	0.01882	protein_coding	VQ motif-containing protein
AT3G24927	6.44	10.14	6.82	7.66	8.73	9.06	7.06	8.55	9.28	12.17	13.29	11.71	0	0	1	0	1	0.12	0.082	0.586	0.548	0.668	1.58846	0.8067	1	0.03018	0.07777	0.003681	pseudogene
AT3G26740	19.18	16.02	13.9	23.03	9.91	32.94	25.51	23.26	29.3	48.23	31.57	38.58	0	0	0	0	1	0.427	0.669	0.601	0.842	1.269	2.411	0.455	0.8763	0.2396	0.0712	0.0001708	protein_coding	CCR-like
AT3G51450	2.36	3.36	4.76	5.44	3.46	5.82	4.47	3.78	4.73	8.34	7.89	9.01	0	0	1	1	1	0.483	0.291	0.962	0.77	1.253	2.4084	0.3063	1	0.002217	0.03937	5.095e-06	protein_coding	Calcium-dependent phosphotriesterase superfamily protein
AT3G54150	1.58	1.56	1.08	1.61	1.97	2.23	0.88	1.26	1.63	5.27	3.3	5.29	0	0	1	1	1	0.468	-0.178	1.892	1.246	1.714	3.28436	0.4953	1	1.09e-07	0.001395	2.586e-07	protein_coding	S-adenosyl-L-methionine-dependent methyltransferases superfamily protein
AT4G12070	3.09	4.68	5.14	4.77	6.29	5.48	4.72	5.37	5.41	7.27	6.89	6.03	0	0	0	0	1	0.343	0.251	0.383	0.291	0.634	1.5639	0.4017	1	0.3508	0.5905	0.01809	protein_coding
AT4G14365	14.65	19.38	13.2	18.73	22.49	23.67	15.43	18.62	18.21	27.28	28.62	33.12	0	0	1	0	1	0.459	0.145	0.77	0.457	0.915	1.88482	0.08283	1	0.0001087	0.1005	5.924e-07	protein_coding	XB3 ortholog 4 in Arabidopsis thaliana
AT4G18250	2.63	3.3	2.16	3.56	3.93	5.14	2.77	3.51	5.07	8.97	5.34	6.31	0	0	1	0	1	0.645	0.474	0.871	0.7	1.345	2.54883	0.2083	1	0.02595	0.1499	2.477e-05	protein_coding	receptor serine/threonine kinase, putative
AT4G27280	18.07	23.1	21.53	17.66	39.94	22.32	31.94	39.56	35.14	34.55	31.37	40.83	0	0	0	0	1	0.346	0.765	0.001	0.42	0.767	1.70255	0.4306	0.1305	1	0.3975	0.006538	protein_coding	Calcium-binding EF-hand family protein
AT4G31950	0.72	0.18	0.11	1.01	1.26	0.27	0.31	0.4	0.09	1.88	2.15	1.63	0	0	1	0	1	1.345	-0.216	2.732	1.17	2.518	5.60396	0.1985	1	1.59e-05	0.2022	4.809e-05	protein_coding	cytochrome P450, family 82, subfamily C, polypeptide 3
AT4G35130	2.63	2.46	1.95	2.35	2.83	2.44	2.65	2.12	2.58	3.2	3.85	4.45	0	0	0	0	1	0.117	0.067	0.651	0.601	0.719	1.63352	0.884	1	0.08462	0.1915	0.02324	protein_coding	Tetratricopeptide repeat (TPR)-like superfamily protein
AT5G04020	14.78	18	15.74	22.23	27.67	22.59	18.71	15.57	20.96	30.1	25.07	27.43	0	0	0	0	1	0.576	0.183	0.583	0.189	0.765	1.70239	0.007413	1	0.004064	0.6642	1.255e-05	protein_coding	calmodulin binding
AT5G05440	5.39	4.2	6.33	6.58	5.9	4.87	6.24	7.69	6.1	7.71	8.54	8.67	0	0	0	0	1	0.12	0.331	0.314	0.524	0.645	1.56533	0.8307	1	0.4461	0.1287	0.009182	protein_coding	Polyketide cyclase/dehydrase and lipid transport superfamily protein
AT5G14120	137.23	126.98	144.22	170.9	165.65	176.01	145.64	168.46	176.73	238.49	228.96	209.85	0	0	0	0	1	0.328	0.264	0.465	0.402	0.73	1.6583	0.08389	0.9646	0.002616	0.0258	2.841e-08	protein_coding	Major facilitator superfamily protein
AT5G16410	4.27	3.84	3.41	5.3	6.76	4.6	4.98	3.71	4.73	6.52	7.34	5.8	0	0	0	0	1	0.53	0.222	0.556	0.247	0.778	1.7066	0.1536	1	0.1003	0.6972	0.002866	protein_coding	HXXXD-type acyl-transferase family protein
AT5G40720	5.12	4.5	5.68	6.04	7.39	8.32	7.56	5.96	7.65	9.91	10.94	9.69	0	0	0	0	1	0.503	0.461	0.533	0.491	0.995	1.99608	0.1003	0.7855	0.04575	0.1134	9.248e-07	protein_coding	Domain of unknown function (DUF23)
AT5G48657	1.12	1.26	1.08	1.81	0.71	2.03	1.57	1.19	1.55	3.83	2.65	2.87	0	0	1	1	1	0.415	0.314	1.108	1.007	1.423	2.70231	0.6281	1	0.01141	0.03971	0.0002055	protein_coding	defense protein-related
AT5G52250	6.7	4.86	4.87	5.1	8.57	7.24	6.87	7.82	6.01	10.16	8.99	9.01	0	0	0	0	1	0.347	0.344	0.437	0.433	0.78	1.71394	0.4024	1	0.2287	0.3135	0.002139	protein_coding	Transducin/WD40 repeat-like superfamily protein
AT1G78570	405.25	422.4	415.99	361.27	347.51	378.26	318.24	303.26	310.59	236.67	255.33	232.78	0	0	0	0	-1	-0.194	-0.416	-0.363	-0.585	-0.779	0.582789	0.3426	0.043	0.01644	1.353e-05	3.669e-11	protein_coding	rhamnose biosynthesis 1
AT5G67160	3.74	4.26	4.98	4.03	2.04	3.79	4.35	3.31	3.35	2.57	2.15	2.08	0	0	0	0	-1	-0.388	-0.235	-0.704	-0.551	-0.939	0.523883	0.443	1	0.1115	0.3696	0.004476	protein_coding	HXXXD-type acyl-transferase family protein
AT1G31835	3.09	2.46	2.76	0.94	1.42	1.49	2.02	0.4	1.37	1.13	0.8	0.79	0	0	0	0	-1	-1.11	-1.125	-0.488	-0.503	-1.613	0.327316	0.05812	0.3648	0.6963	0.7034	0.0005942	protein_coding
AT4G38860	46.58	40.69	45.82	45.86	23.43	47.62	51.34	45.73	42.79	29.91	26.07	20.22	0	0	-1	0	-1	-0.185	0.072	-0.877	-0.62	-0.805	0.572545	0.6951	1	0.0009671	0.07652	0.001708	protein_coding	SAUR-like auxin-responsive protein family
AT5G20790	1.31	2.46	2.06	2.15	3.14	2.1	1.89	1.52	0.86	0.69	1.05	1.18	0	0	0	-1	-1	0.326	-0.423	-0.564	-1.313	-0.988	0.500858	0.6655	1	0.5394	0.009663	0.03953	protein_coding
AT5G26330	4.4	4.98	4.27	3.69	1.42	3.45	4.16	4.04	3.52	2.45	2.35	1.46	0	0	-1	0	-1	-0.658	-0.215	-0.908	-0.466	-1.123	0.458608	0.1808	1	0.03675	0.5729	0.001646	protein_coding	Cupredoxin superfamily protein
AT5G61000	18.92	18.24	18.55	12.76	11.01	14.68	17.45	16.83	13.92	10.97	11.89	13.18	0	0	0	0	-1	-0.532	-0.204	-0.423	-0.095	-0.627	0.646922	0.01505	1	0.07908	0.8885	0.0005183	protein_coding	Replication factor-A protein 1-related
AT4G38620	21.28	23.16	26.34	26.26	15.33	21.44	22.61	20.61	21.05	14.17	11.74	11.26	0	0	-1	-1	-1	-0.165	-0.14	-0.792	-0.767	-0.932	0.525148	0.6732	1	0.0004339	0.001679	4.759e-06	protein_coding	myb domain protein 4
AT2G45570	0.46	0.72	5.08	0.27	0.31	1.22	1.01	0	0.77	0.31	0.45	0.28	0	0	0	0	-1	-1.785	-1.812	-0.746	-0.773	-2.56	0.166134	0.2582	1	0.798	0.7978	0.03409	protein_coding	cytochrome P450, family 76, subfamily C, polypeptide 2
AT3G14440	8.47	7.14	10.28	13.56	9.91	9.13	7.56	6.1	7.82	6.96	3.95	5.35	0	0	0	-1	-1	0.331	-0.275	-0.407	-1.013	-0.681	0.628042	0.4533	1	0.4091	0.000878	0.02675	protein_coding	nine-cis-epoxycarotenoid dioxygenase 3
AT2G21050	25.62	28.8	23.26	19.54	15.65	17.79	24.19	25.45	22.25	18.5	15.18	16.9	0	0	0	0	-1	-0.549	-0.109	-0.511	-0.071	-0.621	0.651133	0.00578	1	0.009852	0.9265	0.0002657	protein_coding	like AUXIN RESISTANT 2
AT1G16330	5.06	5.22	2.49	2.95	2.28	1.96	4.09	3.91	3.09	1.63	1.45	3.44	0	0	0	0	-1	-0.818	-0.191	-0.773	-0.146	-0.965	0.510572	0.1809	1	0.2317	0.9454	0.04359	protein_coding	cyclin b3;1
AT1G44110	14.12	13.44	12.71	7.66	12.26	7.85	10.58	10.27	9.97	6.58	6.69	6.59	0	0	-1	0	-1	-0.543	-0.383	-0.634	-0.474	-1.017	0.493171	0.04733	1	0.01206	0.1651	3.856e-07	protein_coding	Cyclin A1;1
AT1G79110	15.57	11.82	13.04	11.48	12.58	13.19	13.17	12.66	12.8	8.03	7.34	8.5	0	0	-1	-1	-1	-0.116	-0.063	-0.696	-0.643	-0.759	0.590403	0.7475	1	0.0004018	0.002936	2.167e-05	protein_coding	zinc ion binding
AT2G33560	7.69	5.16	6.55	3.56	4.87	4.87	5.29	4.97	5.33	4.58	3.65	3.21	0	0	0	0	-1	-0.544	-0.313	-0.451	-0.22	-0.764	0.589691	0.1392	1	0.2932	0.7824	0.005052	protein_coding	BUB1-related (BUB1: budding uninhibited by benzymidazol 1)
AT2G45900	3.94	4.86	5.3	2.55	5.35	2.44	3.91	4.37	4.12	2.88	2.7	2.42	0	0	0	0	-1	-0.467	-0.189	-0.632	-0.353	-0.821	0.567376	0.3892	1	0.1979	0.6651	0.02461	protein_coding	Phosphatidylinositol N-acetyglucosaminlytransferase subunit P-related
AT3G14190	8.21	8.46	6.06	4.83	4.4	5.82	7.75	7.49	6.36	5.83	3.4	4.73	0	0	0	0	-1	-0.587	-0.065	-0.644	-0.122	-0.709	0.614166	0.1004	1	0.05899	0.9167	0.01261	protein_coding
AT3G15550	14.39	14.22	15.42	10.48	11.95	7.98	14.55	12.79	14.95	9.53	8.69	10.31	0	0	0	0	-1	-0.539	-0.061	-0.567	-0.089	-0.628	0.647967	0.02719	1	0.01224	0.911	0.0016	protein_coding
AT3G27190	3.68	4.86	6.33	4.63	3.62	3.86	5.73	5.37	4.12	3.57	2.8	2.87	0	0	-1	0	-1	-0.301	0.036	-0.734	-0.397	-0.698	0.621385	0.5745	1	0.04398	0.5382	0.03487	protein_coding	uridine kinase-like 2
AT3G44450	17.87	15.18	17.8	14.37	13.44	17.72	15.12	16.3	11.17	9.53	10.59	9.07	0	0	0	-1	-1	-0.157	-0.248	-0.55	-0.641	-0.799	0.574041	0.6791	1	0.02805	0.01034	6.213e-05	protein_coding
AT4G27570	4.4	5.1	4.27	2.69	5.66	3.18	4.28	3.84	3.44	2.7	1.65	2.59	0	0	0	0	-1	-0.269	-0.246	-0.751	-0.729	-0.998	0.503994	0.6791	1	0.1138	0.1796	0.004964	protein_coding	UDP-Glycosyltransferase superfamily protein
AT4G29920	9.79	10.56	8.01	6.51	7.7	7.71	5.98	8.48	6.96	5.39	5.84	7.27	0	0	0	0	-1	-0.37	-0.402	-0.21	-0.242	-0.612	0.652327	0.2936	1	0.706	0.6704	0.01218	protein_coding	Double Clp-N motif-containing P-loop nucleoside triphosphate hydrolases superfamily protein
AT4G37490	4.99	6.24	4.87	3.63	5.98	3.52	5.48	4.9	4.81	2.45	2.4	3.04	0	0	-1	0	-1	-0.306	-0.08	-0.948	-0.722	-1.028	0.490062	0.5363	1	0.003551	0.08256	0.0003236	protein_coding	CYCLIN B1;1
AT5G09300	4.2	4.98	6.6	3.76	2.44	4.06	4.16	4.44	4.47	2.7	2.35	3.89	0	0	0	0	-1	-0.618	-0.28	-0.549	-0.211	-0.829	0.56654	0.1624	1	0.2717	0.8409	0.01339	protein_coding	Thiamin diphosphate-binding fold (THDP-binding) superfamily protein
AT5G18080	5.65	6.66	5.73	6.04	2.44	8.18	5.17	6.83	4.73	4.26	2.65	2.2	0	0	0	0	-1	-0.108	-0.107	-0.884	-0.884	-0.991	0.504989	0.9135	1	0.1068	0.1641	0.02839	protein_coding	SAUR-like auxin-responsive protein family
AT5G24660	16.82	19.74	19.96	17.66	29.56	19.21	17.76	15.37	17.01	9.72	12.39	10.36	0	0	-1	-1	-1	0.228	-0.174	-0.624	-1.026	-0.798	0.574487	0.5554	1	0.0192	1.026e-05	0.000405	protein_coding	response to low sulfur 2
AT5G42700	2.56	1.56	1.73	1.01	1.65	1.01	2.2	1.99	1.37	0.94	0.8	1.07	0	0	0	0	-1	-0.676	-0.044	-1.005	-0.373	-1.049	0.480342	0.3009	1	0.06619	0.7565	0.01949	protein_coding	AP2/B3-like transcriptional factor family protein
AT5G62550	17.34	13.86	14.44	10.74	12.19	9.54	12.47	12.06	11.43	8.34	8.39	12.11	0	0	0	0	-1	-0.492	-0.34	-0.32	-0.168	-0.66	0.631902	0.07591	1	0.3863	0.7788	0.002137	protein_coding
AT5G63100	12.81	11.82	11.63	8.39	13.37	10.01	10.71	8.48	8.33	6.84	7.84	8.67	0	0	0	0	-1	-0.195	-0.392	-0.24	-0.436	-0.632	0.64396	0.6353	1	0.6309	0.233	0.006899	protein_coding	S-adenosyl-L-methionine-dependent methyltransferases superfamily protein
AT2G41100	141.63	131.6	114.52	204.47	166.76	250.95	146.08	189.07	200.27	387.43	319.72	347.67	1	0	1	1	1	0.683	0.465	0.979	0.761	1.444	2.72036	0.001259	0.3861	1.1e-07	0.0002427	5.262e-17	protein_coding	Calcium-binding EF hand family protein
AT1G77210	4.93	4.8	5.73	7.92	7.31	8.25	6.49	7.62	8.08	10.54	11.09	10.98	1	0	0	0	1	0.601	0.509	0.563	0.471	1.072	2.10931	0.014	0.3487	0.008881	0.06423	8.576e-10	protein_coding	sugar transporter 14
AT3G18830	32.71	35.95	34.84	56.47	66.83	61.96	37.04	38.5	39.18	76.7	75.22	79.81	1	0	1	0	1	0.839	0.147	1.015	0.324	1.162	2.23894	3.4e-10	1	5.211e-16	0.1005	1.283e-21	protein_coding	polyol/monosaccharide transporter 5
AT1G59870	229	256.12	193.72	373.22	363.23	411.81	225.2	281.59	272.7	701.93	608.92	651.69	1	0	1	1	1	0.759	0.199	1.332	0.773	1.532	2.89102	3.736e-06	1	2.77e-20	2.151e-06	5.549e-27	protein_coding	ABC-2 and Plant PDR ABC-type transporter family protein
AT5G04770	3.35	2.64	2.98	5.04	3.93	6.36	4.85	4.51	4.64	7.71	4.55	5.35	1	0	0	0	1	0.78	0.644	0.322	0.187	0.967	1.96321	0.045	0.7366	0.5689	0.8248	0.001306	protein_coding	cationic amino acid transporter 6
AT1G56600	4.8	7.92	6.87	11.15	7.31	14.81	7.56	6.3	6.19	14.05	13.64	12	1	0	1	0	1	0.765	0.033	0.981	0.249	1.014	2.02603	0.02537	1	0.0007621	0.7169	0.0001879	protein_coding	galactinol synthase 2
AT1G69490	31.47	27.66	28.24	60.64	34.12	68.79	44.66	38.97	52.67	69.23	74.47	58.07	1	0	0	0	1	0.906	0.641	0.567	0.302	1.208	2.30937	0.0004795	0.2131	0.05948	0.5494	6.356e-08	protein_coding	NAC-like, activated by AP3/PI
AT4G24570	23.52	23.28	24.56	23.91	51.58	41.53	26.96	40.16	38.15	52.68	39.21	45.9	1	0	0	0	1	0.712	0.56	0.389	0.237	0.948	1.93091	0.02686	0.6771	0.3793	0.7197	0.0002442	protein_coding	dicarboxylate carrier 2
AT5G18130	8.61	9.42	12.39	20.14	14.62	20.63	12.28	12.92	12.46	30.23	32.92	29.12	1	0	1	1	1	0.863	0.303	1.292	0.733	1.596	3.0332	5.125e-05	1	1.337e-12	0.0005812	1.323e-19	protein_coding
AT1G17380	1.38	2.1	1.41	4.43	1.89	3.59	2.27	2.05	1.55	9.53	8.99	8.84	1	0	1	1	1	1.029	0.279	2.201	1.451	2.48	5.59509	0.01666	1	9.66e-14	2.546e-06	1.175e-17	protein_coding	jasmonate-zim-domain protein 5
AT1G19180	8.93	8.22	10.01	19.67	14.07	18.74	11.72	13.25	12.46	54.87	49.75	44.94	1	0	1	1	1	0.951	0.46	1.998	1.506	2.458	5.50663	1.076e-06	0.4971	3.175e-35	3.052e-20	3.633e-52	protein_coding	jasmonate-zim-domain protein 1
AT1G72450	44.87	49.33	47.6	79.98	72.25	73.26	48.63	51.23	47.43	148.88	170.42	153.08	1	0	1	1	1	0.669	0.055	1.681	1.067	1.736	3.33131	2.338e-06	1	3.803e-44	1.721e-17	6.967e-48	protein_coding	jasmonate-zim-domain protein 6
AT2G30250	5.98	7.98	8.55	11.68	11.48	13.06	8	9.54	12.11	17.56	22.18	20.67	1	0	1	1	1	0.682	0.383	1.037	0.738	1.42	2.6837	0.00919	1	7.162e-07	0.001971	2.156e-13	protein_coding	WRKY DNA-binding protein 25
AT3G25760	9.99	7.44	9.03	25.99	10.93	19.62	10.65	9.61	11.86	44.09	39.86	36.1	1	0	1	1	1	1.099	0.277	1.904	1.082	2.181	4.53704	0.0001802	1	2.625e-14	0.0001485	5.203e-19	protein_coding	allene oxide cyclase 1
AT3G11820	29.1	32.76	30.73	45.26	43.32	50.6	30.36	40.62	38.58	63.78	53.89	60.04	1	0	1	0	1	0.588	0.241	0.699	0.351	0.939	1.91932	0.00104	1	1.486e-05	0.1478	1.926e-10	protein_coding	syntaxin of plants 121
AT3G21780	1.58	1.44	1.79	2.69	4.8	3.99	1.89	2.25	2.32	5.21	5.89	5.41	1	0	1	0	1	1.239	0.415	1.359	0.535	1.775	3.43243	0.0002482	1	2.417e-06	0.2347	6.655e-11	protein_coding	UDP-glucosyl transferase 71B6
AT5G27420	10.25	6.84	6.49	10.48	23.98	16.84	9.07	12.39	11.51	23.64	20.98	25.68	1	0	1	0	1	1.121	0.486	1.093	0.457	1.579	2.98134	0.0005211	1	0.0003343	0.3946	8.843e-09	protein_coding	carbon/nitrogen insensitive 1
AT5G47220	2.63	3.66	3.19	12.15	20.44	13.12	4.03	9.94	5.58	55.94	58.54	52.15	1	0	1	1	1	2.261	1.042	3.087	1.868	4.13	17.577	4.818e-14	0.05398	7.733e-30	1.447e-11	4.311e-48	protein_coding	ethylene responsive element binding factor 2
AT4G11280	44.47	46.69	46.09	54.06	100.08	71.3	60.54	68.59	62.8	69.99	69.88	77.16	1	0	0	0	1	0.714	0.484	0.177	-0.054	0.661	1.58128	0.001287	0.4142	0.7058	0.9544	0.00133	protein_coding	1-aminocyclopropane-1-carboxylic acid (acc) synthase 6
AT5G25190	13.99	10.5	9.36	17.73	12.42	20.43	19.91	22.07	21.31	19.57	16.58	16.05	1	1	0	0	1	0.586	0.906	-0.279	0.041	0.627	1.5421	0.04337	0.002511	0.5072	0.9743	0.009806	protein_coding	Integrase-type DNA-binding superfamily protein
AT2G26560	3.22	4.68	2.43	7.25	6.37	9.27	3.59	4.44	4.12	16.93	13.24	14.42	1	0	1	1	1	1.154	0.236	1.873	0.956	2.11	4.31655	6.05e-05	1	4.592e-15	0.0004278	1.517e-19	protein_coding	phospholipase A 2A
AT3G52400	12.28	11.1	10.01	16.38	24.84	20.63	13.42	16.97	17.44	31.79	25.52	28.39	1	0	1	0	1	0.889	0.517	0.843	0.472	1.36	2.56664	5.125e-05	0.3781	4.166e-05	0.1073	2.64e-13	protein_coding	syntaxin of plants 122
AT2G37710	87.17	102.86	88.39	126.11	164.4	144.42	86.36	99.14	91.93	146.56	140.4	143.9	1	0	1	0	1	0.643	-0.005	0.635	-0.013	0.63	1.54752	5.125e-05	1	3.218e-05	0.9955	1.697e-05	protein_coding	receptor lectin kinase
AT3G15500	1.45	1.56	3.03	6.04	3.54	4.8	3.09	2.85	2.84	14.61	18.83	14.81	1	0	1	1	1	1.238	0.521	2.456	1.739	2.978	7.98841	0.0003446	1	1.047e-20	6.332e-11	1.334e-29	protein_coding	NAC domain containing protein 3
AT1G15890	1.64	1.74	1.08	3.36	1.89	3.86	2.46	1.99	2.15	5.64	4.25	5.46	1	0	1	0	1	1.045	0.573	1.21	0.738	1.783	3.4417	0.01989	1	0.0004903	0.1126	2.171e-08	protein_coding	Disease resistance protein (CC-NBS-LRR class) family
AT2G14080	31.07	31.8	27.43	49.76	48.12	56.35	29.17	31.81	41.33	58.64	56.94	52.38	1	0	1	0	1	0.773	0.176	0.72	0.122	0.896	1.86002	7.682e-06	1	1.964e-05	0.7958	7.296e-09	protein_coding	Disease resistance protein (TIR-NBS-LRR class) family
AT1G02660	8.08	7.14	11.04	11.95	20.6	14.95	9.51	16.9	19.76	33.55	27.62	31.93	1	0	1	1	1	0.85	0.806	1.016	0.973	1.822	3.54532	0.01774	0.1833	0.0009486	0.003481	1.01e-11	protein_coding	alpha/beta-Hydrolases superfamily protein
AT1G05675	9.72	7.62	4.98	14.71	17.53	17.45	6.24	9.74	8.59	30.04	26.07	28.16	1	0	1	1	1	1.161	0.143	1.78	0.762	1.923	3.77554	4.275e-06	1	8.021e-16	0.005422	6.352e-19	protein_coding	UDP-Glycosyltransferase superfamily protein
AT1G09250	23.32	21.18	22.61	28.34	47.96	25.84	27.59	24.72	26.29	31.23	36.51	35.88	1	0	0	0	1	0.603	0.228	0.399	0.024	0.627	1.54403	0.02894	1	0.2338	0.9938	0.008247	protein_coding	basic helix-loop-helix (bHLH) DNA-binding superfamily protein
AT1G20350	0.72	0.36	0.6	1.14	1.89	1.22	0.94	1.13	0.69	1.51	2.15	1.3	1	0	0	0	1	1.32	0.737	0.827	0.244	1.565	2.95238	0.03085	1	0.2231	0.876	0.001012	protein_coding	translocase inner membrane subunit 17-1
AT1G21000	41.98	42.19	42.25	56	63.76	70.69	49.45	50.1	50.09	71.12	63.88	63.98	1	0	0	0	1	0.591	0.243	0.411	0.063	0.654	1.57396	9.413e-05	1	0.01267	0.9097	1.275e-06	protein_coding	PLATZ transcription factor family protein
AT1G21110	4.53	3.48	1.51	8.19	7.7	8.66	4.03	4.18	5.07	13.67	11.54	13.18	1	0	1	0	1	1.382	0.488	1.536	0.642	2.024	4.03256	1.142e-05	1	3.045e-08	0.113	3.935e-14	protein_coding	O-methyltransferase family protein
AT1G22360	22.86	25.86	18.61	30.35	41.35	31.39	25.07	26.04	25.17	34.18	39.96	38.47	1	0	0	0	1	0.614	0.182	0.562	0.13	0.744	1.67251	0.003254	1	0.005987	0.8047	2.472e-05	protein_coding	UDP-glucosyl transferase 85A2
AT1G23710	20.3	17.7	18.34	30.89	57.16	27.67	20.72	26.97	23.03	31.23	34.21	30.47	1	0	0	0	1	1.036	0.328	0.44	-0.268	0.768	1.70234	0.0001104	1	0.2619	0.6494	0.003695	protein_coding	Protein of unknown function (DUF1645)
AT1G24150	10.64	10.92	8.76	14.97	13.76	20.09	11.91	13.85	12.29	26.46	22.73	23.54	1	0	1	0	1	0.692	0.33	0.933	0.571	1.263	2.39875	0.002502	1	1.059e-06	0.01652	1.354e-12	protein_coding	formin homologue 4
AT1G26380	4.27	5.88	3.68	7.19	10.3	11.91	4.35	4.9	7.13	18.81	17.58	16.45	1	0	1	1	1	1.087	0.231	1.702	0.846	1.934	3.82068	0.0001826	1	5.722e-12	0.004242	5.288e-16	protein_coding	FAD-binding Berberine family protein
AT1G30730	0.79	1.08	0.43	2.01	2.12	2.98	1.2	0.8	1.29	2.26	2.75	2.53	1	0	1	0	1	1.638	0.511	1.212	0.085	1.724	3.27826	0.0001771	1	0.005559	0.9656	6.894e-06	protein_coding	FAD-binding Berberine family protein
AT1G42990	28.9	32.34	30.4	34.92	72.88	35.99	29.61	32.8	26.63	47.28	53.79	48.55	1	0	1	0	1	0.648	-0.041	0.748	0.06	0.707	1.63269	0.04619	1	0.01023	0.9634	0.009636	protein_coding	basic region/leucine zipper motif 60
AT1G52000	98.73	115.22	87.26	185.74	159.13	141.31	99.65	83.44	100.87	167.13	181.91	191.61	1	0	1	0	1	0.691	-0.085	0.929	0.153	0.844	1.79493	9.826e-05	1	5.59e-09	0.7197	7.304e-08	protein_coding	Mannose-binding lectin superfamily protein
AT1G61360	4.8	4.86	4.44	9.07	7.08	7.78	6.3	5.43	5.33	10.85	13.14	10.14	1	0	1	0	1	0.768	0.282	0.997	0.512	1.279	2.42057	0.002336	1	1.432e-06	0.07017	3.331e-11	protein_coding	S-locus lectin protein kinase family protein
AT1G66920	3.42	5.76	4.6	7.45	10.46	7.44	4.22	5.83	5.76	12.98	12.54	11.88	1	0	1	0	1	0.869	0.187	1.247	0.565	1.435	2.71408	0.002322	1	1.52e-07	0.1002	1.385e-10	protein_coding	Protein kinase superfamily protein
AT1G70530	28.97	29.7	27.05	43.24	47.8	45.66	30.8	32.47	29.9	61.33	57.99	53.96	1	0	1	0	1	0.673	0.122	0.894	0.342	1.015	2.02147	2.596e-06	1	3.685e-12	0.07475	2.615e-16	protein_coding	cysteine-rich RLK (RECEPTOR-like protein kinase) 3
AT1G78460	8.8	8.1	7.84	16.92	16.04	22.46	9.32	12.33	12.37	26.72	25.27	22.36	1	0	1	0	1	1.166	0.456	1.132	0.421	1.588	3.00525	7.978e-09	0.7011	2.073e-09	0.1547	1.241e-18	protein_coding	SOUL heme-binding family protein
AT2G01300	0.79	1.32	0.7	1.48	3.22	1.89	3.28	2.39	2.23	2.57	2.45	2.82	1	1	0	0	1	1.21	1.495	-0.022	0.263	1.474	2.79004	0.0204	0.008597	1	0.8306	0.0002914	protein_coding
AT2G26530	23.06	20.28	21.91	35.19	26.1	37.34	27.34	34.79	27.15	47.72	52.7	45.96	1	0	1	0	1	0.598	0.454	0.712	0.568	1.166	2.24337	0.004862	0.367	0.0001065	0.007942	1.03e-12	protein_coding	Protein of unknown function (DUF1645)
AT2G28400	2.36	1.8	3.62	3.49	10.77	3.72	3.15	3.78	4.81	9.53	10.54	9.86	1	0	1	0	1	1.191	0.578	1.356	0.743	1.934	3.84704	0.02645	1	0.00405	0.3016	2.552e-06	protein_coding	Protein of unknown function, DUF584
AT2G35945	4.4	5.7	5.3	8.73	14.39	6.56	5.67	6.96	7.56	10.22	10.69	10.48	1	0	0	0	1	0.936	0.383	0.641	0.088	1.024	2.03831	0.004711	1	0.08904	0.9472	0.0003182	other_rna	other RNA
AT2G36770	3.88	2.34	2.98	5.57	5.27	5.14	3.46	4.84	4.9	8.65	8.24	7.43	1	0	1	0	1	0.804	0.518	0.89	0.604	1.408	2.64348	0.01103	0.9171	0.000552	0.0644	5.887e-10	protein_coding	UDP-Glycosyltransferase superfamily protein
AT2G38790	2.69	1.92	2.27	5.84	5.11	5.61	1.83	4.37	3.78	9.72	8.09	9.12	1	0	1	0	1	1.269	0.526	1.44	0.697	1.967	3.91424	0.0001495	1	5.337e-07	0.07321	4.471e-13	protein_coding
AT2G39980	20.89	20.82	19.1	31.63	38.45	31.93	21.23	25.12	26.55	37.31	40.11	37.57	1	0	1	0	1	0.745	0.259	0.661	0.175	0.92	1.89097	5.378e-06	1	3.725e-05	0.6326	2.215e-10	protein_coding	HXXXD-type acyl-transferase family protein
AT2G46620	4.66	2.94	3.79	6.38	8.02	5.61	4.03	4.24	4.47	8.72	9.79	8.79	1	0	1	0	1	0.811	0.162	1.103	0.455	1.266	2.39684	0.005152	1	3.181e-06	0.2297	9.458e-09	protein_coding	P-loop containing nucleoside triphosphate hydrolases superfamily protein
AT3G09830	10.64	11.76	8.98	20.21	14.31	22.05	12.66	16.17	13.32	28.03	25.97	27.03	1	0	1	0	1	0.855	0.428	0.941	0.515	1.369	2.58222	0.0001308	0.8664	2.881e-06	0.06096	2.08e-13	protein_coding	Protein kinase superfamily protein
AT3G10640	15.9	13.98	17.15	20.48	29.8	21.38	20.09	20.08	20.62	26.4	25.87	27.15	1	0	0	0	1	0.603	0.369	0.386	0.152	0.755	1.68871	0.004598	0.8688	0.1217	0.7621	1.924e-05	protein_coding	SNF7 family protein
AT3G15518	0.66	0.66	0.43	1.95	1.81	2.23	0.82	1.26	1.2	3.26	2.85	3.32	1	0	1	0	1	1.78	0.899	1.527	0.646	2.428	5.38857	4.064e-05	0.8763	7.083e-06	0.1902	7.861e-13	protein_coding
AT3G49580	1.25	2.22	0.76	4.63	7.7	4.53	1.83	2.78	1.98	3.39	3.05	3.89	1	0	0	0	1	1.994	0.649	0.641	-0.704	1.291	2.44208	7.953e-07	1	0.3188	0.2512	0.002313	protein_coding	response to low sulfur 1
AT3G49790	15.77	14.76	13.15	26.59	44.19	29.63	18.65	23	24.83	38.88	38.46	35.93	1	0	1	0	1	1.2	0.604	0.772	0.176	1.376	2.59318	9.863e-09	0.149	0.0004561	0.7556	9.035e-13	protein_coding	Carbohydrate-binding protein
AT3G50840	17.28	18.78	15.9	26.46	34.36	31.45	19.28	18.62	20.02	28.97	33.02	27.37	1	0	1	0	1	0.827	0.156	0.628	-0.044	0.784	1.71978	1.254e-06	1	0.0003622	0.9548	8.03e-07	protein_coding	Phototropic-responsive NPH3 family protein
AT3G61060	19.05	17.7	17.8	28.61	27.75	32.4	22.24	26.57	27.49	46.91	44.95	36.61	1	0	1	0	1	0.704	0.482	0.754	0.532	1.236	2.35509	9.826e-05	0.1489	4.009e-06	0.006153	8.826e-17	protein_coding	phloem protein 2-A13
AT3G62550	1.77	2.58	2.98	4.23	4.64	4.94	3.97	3.58	4.04	11.23	12.64	10.14	1	0	1	1	1	0.897	0.642	1.556	1.301	2.198	4.63984	0.002777	0.4436	1.423e-13	2.3e-09	5.325e-26	protein_coding	Adenine nucleotide alpha hydrolases-like superfamily protein
AT4G15975	2.04	1.68	1.41	3.02	3.85	2.44	1.89	2.05	2.32	5.96	5.34	6.76	1	0	1	1	1	0.86	0.29	1.532	0.962	1.822	3.52047	0.03188	1	2.141e-08	0.001897	3.122e-12	protein_coding	RING/U-box superfamily protein
AT4G22710	2.43	1.98	1.3	3.09	3.46	4.06	1.95	3.25	1.8	4.33	5.29	4.22	1	0	1	0	1	0.905	0.32	0.972	0.387	1.292	2.42382	0.04226	1	0.00807	0.5839	7.429e-05	protein_coding	cytochrome P450, family 706, subfamily A, polypeptide 2
AT4G23870	3.55	4.02	4.11	6.51	9.59	6.56	3.4	5.1	4.55	7.53	8.74	7.43	1	0	1	0	1	0.946	0.153	0.866	0.073	1.019	2.02911	0.0006919	1	0.001766	0.9557	3.36e-05	protein_coding
AT4G28490	29.17	32.7	26.94	42.57	45.84	45.79	32.06	31.94	32.22	56.13	57.39	57.95	1	0	1	0	1	0.596	0.116	0.834	0.354	0.95	1.93075	5.505e-05	1	1.411e-10	0.06004	2.428e-14	protein_coding	Leucine-rich receptor-like protein kinase family protein
AT4G38550	48.87	45.01	41.49	72.66	58.81	85.84	41.76	65.28	62.37	145.87	116.03	123.01	1	0	1	1	1	0.684	0.323	1.185	0.824	1.508	2.84339	0.003903	1	1.001e-09	0.0001938	3.885e-16	protein_coding	Arabidopsis phospholipase-like protein (PEARLI 4) family
AT5G06865	3.61	3.84	3.35	9.13	12.89	10.35	5.17	4.9	6.01	15.3	23.48	19.32	1	0	1	1	1	1.579	0.568	1.861	0.85	2.429	5.37963	4.125e-11	0.7108	2.768e-18	0.0006214	3.234e-30	other_rna	other RNA
AT5G17490	3.61	2.34	2.87	6.31	6.6	5.48	3.28	3.05	5.33	7.59	12.34	7.27	1	0	1	0	1	1.061	0.387	1.243	0.569	1.63	3.0839	0.005537	1	0.0001576	0.2663	4.561e-08	protein_coding	RGA-like protein 3
AT5G18470	2.63	2.4	1.41	4.03	4.01	7.03	2.77	2.45	2.84	7.71	6.64	5.74	1	0	1	0	1	1.241	0.333	1.317	0.409	1.65	3.11957	0.0009671	1	7.262e-05	0.5324	8.962e-08	protein_coding	Curculin-like (mannose-binding) lectin family protein
AT5G25930	12.61	11.28	8.06	16.52	14.7	17.52	6.3	11	10.4	28.91	26.02	24.95	1	0	1	1	1	0.614	-0.208	1.533	0.711	1.325	2.50016	0.04106	1	1.888e-12	0.009356	4.467e-10	protein_coding	Protein kinase family protein with leucine-rich repeat domain
AT5G36002	3.88	2.88	2.6	4.43	6.45	5.28	4.35	4.24	3.35	6.27	6.19	6.76	1	0	1	0	1	0.79	0.372	0.675	0.257	1.047	2.05342	0.01348	1	0.0239	0.6743	2.726e-05	other_rna	other RNA
AT5G48540	31.2	29.64	27.26	40.09	45.84	49.79	29.48	30.22	25.86	54.31	49.25	46.3	1	0	1	0	1	0.624	-0.039	0.805	0.143	0.767	1.70102	0.0001622	1	5.831e-08	0.7144	1.069e-07	protein_coding	receptor-like protein kinase-related family protein
AT5G56870	8.15	11.94	8.01	14.44	15.25	24.01	14.87	15.84	17.7	43.58	31.57	30.64	1	0	1	1	1	0.936	0.783	1.129	0.975	1.911	3.76477	0.000931	0.0842	4.756e-06	0.0003253	5.652e-17	protein_coding	beta-galactosidase 4
AT5G59550	18.59	15.72	15.31	25.58	37.03	24.42	20.41	24.26	22.08	29.22	28.62	28.05	1	0	0	0	1	0.809	0.429	0.364	-0.016	0.793	1.73096	8.337e-05	0.6596	0.1984	0.9955	2.658e-05	protein_coding	zinc finger (C3HC4-type RING finger) family protein
AT1G33265	6.17	8.04	7.9	4.03	5.74	4.67	6.8	6.03	6.79	4.77	3.95	5.41	-1	0	0	0	-1	-0.625	-0.177	-0.477	-0.029	-0.654	0.639077	0.04286	1	0.1684	0.9929	0.01006	protein_coding	Transmembrane proteins 14C
AT1G62500	19.44	16.2	23.42	7.99	8.88	7.44	13.61	16.9	18.13	9.91	9.09	11.26	-1	0	-1	0	-1	-1.284	-0.286	-0.681	0.317	-0.967	0.51236	3.779e-10	1	0.00329	0.482	7.674e-07	protein_coding	Bifunctional inhibitor/lipid-transfer protein/seed storage 2S albumin superfamily protein
AT4G22513	25.75	16.8	16.23	9	6.13	5.01	19.28	17.23	13.15	8.28	9.79	7.66	-1	0	-1	0	-1	-1.54	-0.238	-0.95	0.353	-1.188	0.437734	1.262e-08	1	0.001052	0.5675	4.119e-06	protein_coding	Bifunctional inhibitor/lipid-transfer protein/seed storage 2S albumin superfamily protein
AT1G15550	5.06	4.14	4.27	2.62	1.65	3.25	4.72	3.05	3.95	2.7	2.6	2.76	-1	0	0	0	-1	-0.824	-0.196	-0.543	0.085	-0.739	0.598367	0.03085	1	0.2512	0.9571	0.0254	protein_coding	gibberellin 3-oxidase 1
AT1G16520	15.83	13.38	15.09	9.6	9.67	9.81	12.79	13.98	14.61	9.22	8.39	10.42	-1	0	0	0	-1	-0.606	-0.101	-0.56	-0.055	-0.661	0.632731	0.002777	1	0.005041	0.9522	0.0001365	protein_coding
AT1G23205	40.07	38.53	45.82	25.99	9.2	31.05	34.52	32.21	30.5	17.81	16.53	14.76	-1	0	-1	0	-1	-0.907	-0.355	-0.986	-0.435	-1.342	0.394631	0.0205	1	0.007131	0.5268	1.978e-05	protein_coding	Plant invertase/pectin methylesterase inhibitor superfamily protein
AT1G27660	7.16	6.06	6.87	3.36	3.7	4.8	5.42	4.9	6.44	5.52	3.55	4.17	-1	0	0	0	-1	-0.757	-0.268	-0.342	0.147	-0.611	0.659034	0.01602	1	0.4893	0.8729	0.03534	protein_coding	basic helix-loop-helix (bHLH) DNA-binding superfamily protein
AT2G22610	13.27	16.08	12.77	9.94	9.59	7.91	13.86	12.72	12.63	8.22	7.39	9.91	-1	0	-1	0	-1	-0.618	-0.101	-0.623	-0.105	-0.724	0.605888	0.008314	1	0.005493	0.8874	0.0002116	protein_coding	Di-glucose binding protein with Kinesin motor domain
AT3G05330	8.08	8.1	6.98	5.84	3.62	5.21	8.32	7.22	8.33	4.2	3.7	5.07	-1	0	-1	0	-1	-0.647	0.044	-0.881	-0.189	-0.837	0.560017	0.03056	1	0.0005176	0.8064	0.000476	protein_coding	cyclin family
AT3G22880	5.19	4.38	4.33	2.55	2.83	3.25	4.66	4.24	5.24	2.45	3.05	3.32	-1	0	-1	0	-1	-0.682	0.022	-0.667	0.036	-0.645	0.634532	0.04087	1	0.0294	0.9969	0.01832	protein_coding	DNA repair (Rad51) family protein
AT3G51280	11.43	14.46	10.82	7.32	9.59	6.29	7.69	8.88	9.11	6.65	6.09	7.77	-1	0	0	0	-1	-0.667	-0.518	-0.321	-0.173	-0.84	0.558703	0.01457	0.5156	0.4493	0.7972	0.0001614	protein_coding	Tetratricopeptide repeat (TPR)-like superfamily protein
AT3G51740	20.89	16.5	17.2	11.82	9.04	11.97	18.2	19.42	17.27	12.04	9.74	10.31	-1	0	-1	0	-1	-0.727	0.011	-0.779	-0.041	-0.768	0.587837	0.0004396	1	6.373e-05	0.9782	3.01e-05	protein_coding	inflorescence meristem receptor-like kinase 2
AT3G52630	6.83	7.26	7.19	4.43	3.22	5.28	6.61	6.69	6.7	3.95	4.7	4.34	-1	0	-1	0	-1	-0.709	-0.091	-0.618	0	-0.709	0.610432	0.007929	1	0.02379	1	0.002042	protein_coding	Nucleic acid-binding, OB-fold-like protein
AT3G54400	118.77	99.67	114.74	69.9	36.4	79.95	107.47	111	103.44	80.71	62.83	59.64	-1	0	-1	0	-1	-0.838	-0.049	-0.664	0.124	-0.714	0.609821	0.002529	1	0.02291	0.8874	0.006187	protein_coding	Eukaryotic aspartyl protease family protein
AT3G59550	7.09	7.14	5.14	4.9	2.67	4.26	5.1	6.03	5.15	4.45	3.7	4.22	-1	0	0	0	-1	-0.695	-0.244	-0.402	0.049	-0.646	0.638616	0.04455	1	0.4168	0.9731	0.03227	protein_coding	Rad21/Rec8-like family protein
AT3G60900	6.37	4.68	6.44	3.96	1.57	2.98	6.24	6.16	4.81	3.76	2.6	3.32	-1	0	-1	0	-1	-1.023	-0.017	-0.841	0.165	-0.858	0.553459	0.006421	1	0.03132	0.898	0.01328	protein_coding	FASCICLIN-like arabinogalactan-protein 10
AT3G63300	8.28	10.32	9.63	6.65	4.4	6.43	8.95	8.28	7.73	5.52	4.99	6.53	-1	0	0	0	-1	-0.685	-0.175	-0.555	-0.046	-0.731	0.603613	0.01065	1	0.05503	0.9799	0.001488	protein_coding	FORKED 1
AT5G08000	12.35	11.76	10.28	7.79	5.42	6.9	8.69	10.54	9.28	7.09	6.64	7.83	-1	0	0	0	-1	-0.764	-0.268	-0.404	0.092	-0.672	0.626926	0.000666	1	0.1789	0.9123	0.001079	protein_coding	glucan endo-1,3-beta-glucosidase-like protein 3
AT5G17160	15.37	15.78	13.9	7.79	12.74	9.27	13.17	13.32	13.06	9.59	8.59	9.01	-1	0	0	0	-1	-0.602	-0.187	-0.542	-0.126	-0.729	0.603552	0.01448	1	0.02819	0.852	0.0002978	protein_coding
AT5G42720	47.1	43.69	43.01	27.53	18	33.69	39.81	40.49	40.29	26.28	22.88	29.01	-1	0	-1	0	-1	-0.753	-0.15	-0.626	-0.023	-0.776	0.58423	0.0008263	1	0.007286	0.9938	0.0001335	protein_coding	Glycosyl hydrolase family 17 protein
AT5G63920	11.1	9.78	8.93	7.59	4.8	7.24	9.26	9.15	11.17	7.34	5.99	6.31	-1	0	-1	0	-1	-0.592	-0.014	-0.588	-0.01	-0.603	0.658839	0.0388	1	0.03094	1	0.0137	protein_coding	topoisomerase 3alpha
AT5G67270	7.36	6.6	8.82	4.36	5.98	3.45	8.06	6.3	7.82	4.45	3.5	5.63	-1	0	-1	0	-1	-0.733	-0.042	-0.709	-0.018	-0.751	0.596137	0.03986	1	0.03789	1	0.01217	protein_coding	end binding protein 1C
AT3G47340	3.68	1.74	1.95	3.02	4.01	4.26	4.03	5.57	7.3	17.94	15.28	18.81	0	1	1	1	1	0.627	1.197	1.633	2.203	2.83	7.0597	0.2092	0.00687	2.353e-09	1.204e-15	2.106e-25	protein_coding	glutamine-dependent asparagine synthase 1
AT5G18170	27.85	29.46	26.67	30.15	33.65	28.95	28.41	33.27	36.08	40.45	47.25	50.07	0	0	0	0	1	0.142	0.217	0.499	0.573	0.715	1.64051	0.6379	1	0.00539	0.001509	2.373e-06	protein_coding	glutamate dehydrogenase 1
AT5G20250	60.37	51.31	54.85	73.66	95.29	76.17	69.92	98.55	97.26	120.97	102.19	90.45	0	1	0	0	1	0.557	0.674	0.24	0.356	0.913	1.8832	0.01457	0.0116	0.5032	0.2578	2.884e-07	protein_coding	Raffinose synthase family protein
AT5G20230	17.15	23.76	24.4	32.84	41.28	37.74	19.28	23.66	23.8	57.82	57.39	59.48	1	0	1	1	1	0.772	0.026	1.39	0.644	1.417	2.67478	3.401e-05	1	2.854e-18	0.0009326	1.324e-19	protein_coding	blue-copper-binding protein
AT1G08920	10.51	9.42	10.33	11.82	17.38	13.73	12.91	10.54	13.75	21.51	21.78	22.25	0	0	1	1	1	0.5	0.294	0.821	0.615	1.114	2.1659	0.04994	1	2.024e-05	0.006346	2.338e-10	protein_coding	ERD (early response to dehydration) six-like 1
AT1G11260	74.49	72.85	67.19	77.63	85.07	90.57	75.78	88.14	101.72	171.45	132.06	154.49	0	0	1	1	1	0.24	0.307	0.787	0.854	1.094	2.1349	0.3638	0.9646	8.297e-07	1.523e-07	1.388e-13	protein_coding	sugar transporter 1
AT1G30220	0.72	1.56	1.14	2.08	2.2	2.44	1.57	1.59	1.55	1.82	2	2.25	1	0	0	0	1	0.959	0.451	0.365	-0.144	0.816	1.77485	0.03744	1	0.6299	0.9236	0.04514	protein_coding	inositol transporter 2
AT1G08930	50.71	53.65	48.04	67.35	90.41	72.24	51.65	69.85	62.72	125.93	126.32	128.41	1	0	1	1	1	0.593	0.273	1.047	0.728	1.321	2.49777	0.001283	1	8.11e-12	2.609e-05	3.445e-19	protein_coding	Major facilitator superfamily protein
AT4G36670	3.02	3.66	2.16	3.63	5.74	3.99	3.34	3.05	4.55	7.9	5.79	7.49	0	0	1	0	1	0.591	0.298	0.962	0.669	1.26	2.39593	0.2061	1	0.004066	0.13	1.471e-05	protein_coding	Major facilitator superfamily protein
AT3G19930	20.63	21.36	21.58	28.34	29.33	32.6	23.56	27.7	26.89	38.76	35.86	36.67	0	0	0	0	1	0.505	0.296	0.511	0.301	0.806	1.75067	0.003254	0.8763	0.001247	0.1945	2.947e-09	protein_coding	sugar transporter 4
AT1G08900	14.45	13.68	14.01	17.46	17.85	20.77	15.12	16.77	15.29	22.33	21.93	21.46	0	0	0	0	1	0.413	0.164	0.477	0.228	0.641	1.55956	0.04807	1	0.008272	0.4653	3.137e-05	protein_coding	Major facilitator superfamily protein
AT1G27290	46.51	41.83	38.95	56.47	54.33	65.82	49.07	56.33	63.23	77.01	73.77	70.46	0	0	0	0	1	0.474	0.405	0.394	0.324	0.798	1.73808	0.011	0.2766	0.03872	0.1786	3.189e-08	protein_coding
AT2G26180	7.16	7.86	7.41	4.77	10.77	4.67	5.48	5.24	5.33	5.08	2.95	4.73	0	0	0	0	-1	-0.159	-0.483	-0.337	-0.66	-0.82	0.568881	0.8393	1	0.671	0.2508	0.03614	protein_coding	IQ-domain 6
AT3G13430	6.83	8.82	7.3	8.19	15.8	9.4	7.18	7.82	8.94	11.23	11.84	12.78	0	0	0	0	1	0.533	0.055	0.587	0.109	0.642	1.56209	0.1436	1	0.0864	0.9167	0.02441	protein_coding	RING/U-box superfamily protein
AT5G61520	3.88	4.68	5.08	4.63	6.37	5.14	4.85	5.5	5.93	9.09	8.04	6.25	0	0	0	0	1	0.232	0.244	0.526	0.538	0.77	1.71408	0.6253	1	0.1159	0.1477	0.001968	protein_coding	Major facilitator superfamily protein
AT5G27520	4.66	5.52	5.9	6.78	3.46	7.51	5.48	5.24	4.38	11.41	10.54	7.88	0	0	1	0	1	0.148	-0.088	0.975	0.739	0.887	1.8551	0.8314	1	0.001996	0.05828	0.002801	protein_coding	peroxisomal adenine nucleotide carrier 2
AT3G17700	14.39	13.44	11.31	14.57	16.2	16.78	11.72	13.85	15.89	21.82	21.08	23.15	0	0	1	0	1	0.283	0.079	0.678	0.474	0.758	1.68753	0.335	1	0.0002966	0.04623	9.97e-06	protein_coding	cyclic nucleotide-binding transporter 1
AT1G71140	6.9	9.96	9.41	13.36	11.09	12.04	12.54	9.41	11.6	12.61	17.38	12.73	0	0	0	0	1	0.472	0.348	0.352	0.229	0.701	1.62619	0.139	1	0.342	0.6674	0.002466	protein_coding	MATE efflux family protein
AT2G03530	7.29	6.78	7.9	11.68	5.98	12.38	7.81	8.15	10.48	16.87	12.19	13.29	0	0	1	0	1	0.456	0.26	0.683	0.487	0.943	1.92763	0.2949	1	0.04512	0.2863	0.0006258	protein_coding	ureide permease 2
AT2G36830	538.14	531.62	607.6	478.51	293.18	517.94	502.94	511.08	492.04	401.42	354.98	337.98	0	0	0	0	-1	-0.379	-0.155	-0.461	-0.237	-0.616	0.652442	0.1946	1	0.07718	0.5947	0.00317	protein_coding	gamma tonoplast intrinsic protein
AT4G15233	4.93	6.3	4.49	6.92	3.62	7.37	5.17	5.83	5.84	11.92	10.04	9.69	0	0	1	1	1	0.198	0.098	0.91	0.81	1.008	2.01336	0.7315	1	0.002056	0.01348	0.0001589	protein_coding	ABC-2 and Plant PDR ABC-type transporter family protein
AT4G15236	0.92	0.9	0.7	0.94	1.26	1.62	0.94	0.99	0.95	2.88	2	2.48	0	0	1	0	1	0.603	0.201	1.335	0.933	1.536	2.92063	0.4159	1	0.001346	0.06321	4.154e-05	protein_coding	ABC-2 and Plant PDR ABC-type transporter family protein
AT4G18197	12.15	9.78	8.76	15.91	10.93	18.47	9.2	14.12	14.52	21.26	19.03	19.32	0	0	1	0	1	0.568	0.299	0.66	0.392	0.959	1.94233	0.09172	1	0.02453	0.3791	7.221e-05	protein_coding	purine permease 7
AT4G18205	22.27	18.78	15.96	29.68	14.86	36.73	18.33	26.57	22.34	44.27	43.5	38.19	0	0	1	0	1	0.515	0.239	0.906	0.63	1.145	2.20944	0.2291	1	0.003838	0.1361	3.505e-05	protein_coding	Nucleotide-sugar transporter family protein
AT5G54170	53.87	46.39	55.29	64.6	76.89	64.53	55.24	54.67	63.58	77.7	91.5	80.6	0	0	0	0	1	0.405	0.156	0.528	0.279	0.684	1.60591	0.04062	1	0.001591	0.2906	3.588e-06	protein_coding	Polyketide cyclase/dehydrase and lipid transport superfamily protein
AT5G64410	22.66	22.44	22.77	28.87	21.07	29.02	26.27	25.85	27.58	39.38	35.41	30.36	0	0	0	0	1	0.221	0.23	0.4	0.41	0.631	1.54929	0.4608	1	0.07799	0.1018	0.0002733	protein_coding	oligopeptide transporter 4
AT5G13930	507.27	539.36	500.65	487.44	653.66	469.1	393.52	356.47	368.58	291.8	321.42	333.14	0	0	0	-1	-1	0.057	-0.468	-0.241	-0.767	-0.709	0.611628	0.8772	0.1186	0.3824	2.947e-06	3.95e-06	protein_coding	Chalcone and stilbene synthase family protein
AT2G30360	7.36	6.72	8.6	10.68	13.99	9.27	6.55	6.69	5.76	12.67	10.69	11.15	0	0	1	0	1	0.573	-0.253	0.853	0.027	0.6	1.5216	0.03744	1	0.0001844	0.9894	0.0094	protein_coding	SOS3-interacting protein 4
AT3G19553	19.38	20.04	20.93	30.15	28.93	25.97	21.8	22.66	20.88	30.73	35.76	29.34	0	0	0	0	1	0.494	0.115	0.552	0.174	0.667	1.5879	0.006898	1	0.0007732	0.6262	6.492e-06	protein_coding	Amino acid permease family protein
AT3G54830	29.82	27.66	27.21	23.03	19.73	31.12	25.64	29.09	33.51	20.01	19.83	13.74	0	0	-1	0	-1	-0.195	0.057	-0.717	-0.465	-0.66	0.63266	0.6202	1	0.002385	0.1676	0.0034	protein_coding	Transmembrane amino acid transporter family protein
AT4G21120	0.39	1.14	1.35	2.55	2.44	1.08	1.13	0.86	1.37	2.19	1.6	3.27	0	0	0	0	1	1.042	0.189	1.071	0.218	1.261	2.45139	0.1427	1	0.1283	0.9085	0.02092	protein_coding	amino acid transporter 1
AT5G15240	4.2	4.14	4.17	6.18	4.95	4.26	4.66	2.98	4.3	5.89	6.69	7.1	0	0	1	0	1	0.3	-0.07	0.725	0.355	0.655	1.57314	0.5101	1	0.01537	0.4788	0.01468	protein_coding	Transmembrane amino acid transporter family protein
AT1G68740	4.2	5.46	4.76	2.62	2.2	4.4	2.96	3.31	2.58	2.13	1.85	2.25	0	0	0	0	-1	-0.638	-0.697	-0.515	-0.575	-1.213	0.432039	0.1472	0.5697	0.3796	0.3446	8.634e-05	protein_coding	EXS (ERD1/XPR1/SYG1) family protein
AT2G30440	79.68	79.57	76.27	102	129.88	101.13	80.63	91.59	94.94	125.93	134.81	128.19	0	0	0	0	1	0.499	0.181	0.543	0.225	0.724	1.65137	0.003985	1	0.0006572	0.4456	3.34e-07	protein_coding	thylakoid processing peptide
AT2G38290	15.9	14.52	15.42	20.08	19.89	17.99	17.07	18.03	19.67	26.09	31.17	25.51	0	0	1	0	1	0.338	0.254	0.6	0.516	0.854	1.80563	0.1578	1	0.0004155	0.007175	1.294e-08	protein_coding	ammonium transporter 2
AT3G62150	11.3	13.08	10.87	15.85	14.07	15.76	11.91	13.52	11.6	26.03	27.67	23.26	0	0	1	1	1	0.376	0.074	1.053	0.751	1.127	2.18326	0.1266	1	2.112e-11	1.485e-05	1.007e-13	protein_coding	P-glycoprotein 21
AT4G23010	11.56	13.14	11.52	16.38	20.21	16.57	12.79	13.39	14.95	19.75	20.78	20.56	0	0	0	0	1	0.55	0.178	0.576	0.204	0.754	1.68664	0.005839	1	0.001737	0.5771	2.733e-06	protein_coding	UDP-galactose transporter 2
AT5G41470	1.64	0.9	1.68	0.67	0.55	0.74	1.07	0.73	0.52	0.88	0.4	0.62	0	0	0	0	-1	-1.086	-0.828	-0.344	-0.086	-1.172	0.450237	0.1259	1	0.8691	1	0.03137	protein_coding	Nuclear transport factor 2 (NTF2) family protein
AT5G42130	41.06	41.17	36.24	34.38	29.88	32.06	31.56	32.54	31.62	27.22	25.12	26.3	0	0	0	0	-1	-0.296	-0.306	-0.284	-0.294	-0.591	0.663797	0.1391	0.6798	0.1744	0.208	1.842e-05	protein_coding	Mitochondrial substrate carrier family protein
AT5G52750	7.55	7.74	4.22	9.07	10.3	9.06	5.73	9.08	8.42	13.29	11.19	12.22	0	0	1	0	1	0.547	0.253	0.663	0.368	0.916	1.88109	0.1473	1	0.03713	0.4721	0.000454	protein_coding	Heavy metal transport/detoxification superfamily protein
AT1G15520	4.14	5.88	5.68	6.98	12.58	18.13	3.46	3.78	3.52	15.93	17.38	17.12	1	0	1	0	1	1.259	-0.546	2.225	0.42	1.68	3.2121	0.0001196	1	2.677e-14	0.4819	3.166e-09	protein_coding	pleiotropic drug resistance 12
AT1G31820	7.42	8.94	8.71	13.36	13.29	13.53	10.2	8.88	9.97	16.24	20.63	15.49	1	0	1	0	1	0.677	0.209	0.853	0.385	1.062	2.08855	0.001814	1	4.849e-06	0.1896	7.474e-10	protein_coding	Amino acid permease family protein
AT5G46050	0.33	0.72	0.65	1.68	1.49	1.69	0.82	0.8	0.86	1.94	1.9	1.58	1	0	1	0	1	1.489	0.512	1.128	0.151	1.641	3.18824	0.003045	1	0.01742	0.9217	5.498e-05	protein_coding	peptide transporter 3
AT2G39210	15.77	19.44	14.98	23.5	30.82	32.94	17.89	23.53	20.1	37.44	32.87	36.1	1	0	1	0	1	0.797	0.294	0.79	0.286	1.083	2.12014	9.368e-05	1	3.955e-05	0.4324	7.24e-10	protein_coding	Major facilitator superfamily protein
AT3G10290	1.31	2.28	1.79	0.94	0.24	0.68	1.7	1.33	1.37	0.75	0.85	0.73	-1	0	0	0	-1	-1.498	-0.287	-0.91	0.301	-1.198	0.433086	0.004957	1	0.1539	0.8878	0.009839	protein_coding	Nucleotide-sugar transporter family protein
AT4G16370	273.8	183.21	226.98	179.29	108.5	164.17	187.85	250.31	169.86	159.79	143.15	152.52	-1	0	0	0	-1	-0.597	-0.17	-0.417	0.011	-0.587	0.665887	0.03669	1	0.2161	1	0.01849	protein_coding	oligopeptide transporter
AT4G27730	10.84	11.4	10.71	7.25	6.21	6.97	10.27	9.74	7.56	6.77	5.34	8.05	-1	0	0	0	-1	-0.686	-0.248	-0.463	-0.025	-0.712	0.611836	0.006383	1	0.1296	0.9964	0.001116	protein_coding	oligopeptide transporter 1
AT5G52860	3.68	3.3	3.25	1.41	1.34	2.16	2.71	2.85	2.23	1.07	1.3	1.63	-1	0	-1	0	-1	-1.043	-0.378	-0.963	-0.298	-1.342	0.391007	0.004958	1	0.013	0.7725	1.263e-05	protein_coding	ABC-2 type transporter family protein
AT2G39800	149.51	154.76	137.24	204.2	215.74	220.85	174.62	160.58	178.96	279.82	300.14	328.97	0	0	1	0	1	0.538	0.22	0.822	0.504	1.042	2.05868	0.0002892	1	1.822e-10	0.001049	2.665e-17	protein_coding	delta1-pyrroline-5-carboxylate synthase 1
AT1G27730	17.28	19.26	19.85	25.58	13.6	26.31	27.28	38.97	30.76	40.01	33.17	35.82	0	1	0	1	1	0.218	0.782	0.167	0.731	0.949	1.93297	0.6281	0.043	0.7896	0.0121	5.332e-05	protein_coding	salt tolerance zinc finger
AT3G45640	76.33	80.95	70.87	93.61	85.93	91.39	77.73	100.4	83.85	128.87	124.92	140.18	0	0	1	0	1	0.248	0.2	0.588	0.54	0.788	1.7268	0.285	1	0.0001065	0.001187	1.012e-08	protein_coding	mitogen-activated protein kinase 3
AT3G14050	20.5	17.4	16.93	23.57	26.57	22.12	19.15	22.33	21.39	34.55	35.61	36.5	0	0	1	0	1	0.399	0.199	0.764	0.564	0.962	1.94529	0.05944	1	6.927e-07	0.001466	1.838e-11	protein_coding	RELA/SPOT homolog 2
AT2G22330	79.03	77.05	77.46	107.37	102.13	104.17	91.97	87.01	89.18	143.8	129.52	160.35	0	0	1	0	1	0.426	0.2	0.693	0.467	0.893	1.85694	0.008873	1	1.52e-07	0.002999	5.715e-13	protein_coding	cytochrome P450, family 79, subfamily B, polypeptide 3
AT5G05730	44.08	46.87	48.69	58.49	75.63	56.89	46.49	43.54	55.16	77.14	78.97	80.6	0	0	1	0	1	0.45	0.054	0.707	0.311	0.761	1.69514	0.02189	1	9.035e-06	0.235	4.207e-07	protein_coding	anthranilate synthase alpha subunit 1
AT1G80840	18.79	12	12.82	15.31	11.24	21.85	16.76	23.59	19.33	34.55	26.07	32.67	0	0	0	1	1	0.155	0.455	0.643	0.943	1.098	2.13919	0.7892	1	0.05115	0.001697	2.173e-05	protein_coding	WRKY DNA-binding protein 40
AT1G02860	6.63	5.16	5.52	7.45	8.65	8.46	6.49	8.42	6.96	9.47	12.39	11.55	0	0	1	0	1	0.506	0.341	0.613	0.449	0.955	1.9301	0.09172	1	0.01099	0.1664	2.36e-06	protein_coding	SPX (SYG1/Pho81/XPR1) domain-containing protein
AT1G28370	0.72	1.02	1.68	1.21	3.93	1.29	1.64	1.99	2.06	4.89	2.7	3.72	0	0	0	0	1	0.873	0.711	0.988	0.826	1.7	3.30702	0.261	1	0.1573	0.3554	0.0007768	protein_coding	ERF domain protein 11
AT5G67300	40.93	46.39	51.23	42.71	63.68	38.35	44.35	37.44	41.41	66.29	78.32	88.54	0	0	1	1	1	0.061	-0.17	0.92	0.69	0.75	1.68279	0.9017	1	7.581e-06	0.004157	0.000262	protein_coding	myb domain protein r1
AT1G74430	3.74	3.54	3.68	5.77	5.11	3.59	4.09	3.05	3.78	5.83	5.69	6.2	0	0	1	0	1	0.398	-0.006	0.697	0.293	0.692	1.61679	0.3337	1	0.0202	0.6062	0.01069	protein_coding	myb domain protein 95
AT1G06160	0.13	0.42	0.22	0.47	1.57	0.74	0.38	0.4	0.17	3.2	1.4	1.69	0	0	1	0	1	1.795	0.327	2.649	1.18	2.979	8.16883	0.05236	1	2.52e-05	0.1597	4.687e-07	protein_coding	octadecanoid-responsive Arabidopsis AP2/ERF 59
AT1G70700	78.83	82.63	90.88	157.6	66.75	164.37	97.01	90	107.14	248.34	248.94	212.5	0	0	1	1	1	0.624	0.221	1.271	0.868	1.492	2.81279	0.08409	1	1.926e-06	0.006657	3.311e-09	protein_coding	TIFY domain/Divergent CCT motif family protein
AT1G74950	17.08	16.5	15.36	27.53	14.7	20.56	19.97	16.7	19.42	43.08	42.36	36.05	0	0	1	1	1	0.364	0.197	1.115	0.948	1.312	2.48243	0.2897	1	6.647e-08	2.081e-05	2.283e-11	protein_coding	TIFY domain/Divergent CCT motif family protein
AT1G20510	23.85	25.56	23.15	37.94	32.08	35.72	24.06	27.57	25.43	67.6	62.78	70.35	0	0	1	1	1	0.545	0.087	1.381	0.923	1.468	2.7664	0.0008894	1	5.101e-27	9.922e-12	2.858e-31	protein_coding	OPC-8:0 CoA ligase1
AT3G25780	1.05	1.56	0.87	1.75	1.89	1.56	1.51	1.52	1.12	4.01	2.85	5.29	0	0	1	1	1	0.576	0.275	1.525	1.223	1.8	3.49138	0.4179	1	4.253e-05	0.003648	2.877e-07	protein_coding	allene oxide cyclase 3
AT1G76680	83.1	78.37	95.75	100.19	102.99	107.42	82.96	80.52	82.82	139.85	148.55	130.16	0	0	1	0	1	0.272	-0.063	0.765	0.43	0.702	1.62725	0.1829	1	8.468e-09	0.01087	7.017e-08	protein_coding	12-oxophytodienoate reductase 1
AT5G60880	4.53	2.82	4	2.48	2.36	1.96	2.96	3.05	1.8	2.19	1.4	1.86	0	0	0	0	-1	-0.736	-0.517	-0.548	-0.329	-1.066	0.480176	0.1101	1	0.4034	0.7574	0.002398	protein_coding	breaking of asymmetry in the stomatal lineage
AT3G51240	128.75	144.62	149.63	126.11	128.15	135.96	107.4	95.23	106.02	80.27	88.91	83.81	0	0	0	-1	-1	-0.117	-0.455	-0.286	-0.625	-0.741	0.598085	0.6482	0.03478	0.1357	1.353e-05	5.862e-09	protein_coding	flavanone 3-hydroxylase
AT1G06000	102.41	100.87	108.14	89.24	89.16	85.77	81.7	74.56	75.52	56.19	56.24	56.32	0	0	0	-1	-1	-0.238	-0.426	-0.458	-0.646	-0.884	0.541873	0.2188	0.03816	0.00113	9.947e-07	4.541e-14	protein_coding	UDP-Glycosyltransferase superfamily protein
AT5G49330	2.3	2.52	2.27	1.68	2.91	1.22	2.33	1.66	1.46	1.25	0.9	0.68	0	0	0	0	-1	-0.305	-0.364	-0.966	-1.025	-1.33	0.399154	0.7105	1	0.1086	0.1121	0.002523	protein_coding	myb domain protein 111
AT2G30020	14.19	14.58	12.6	13.3	27.67	17.18	18.08	16.24	14.09	20.44	19.18	23.09	0	0	0	0	1	0.488	0.23	0.37	0.113	0.6	1.51583	0.1818	1	0.3886	0.9097	0.03435	protein_coding	Protein phosphatase 2C family protein
AT4G23170	7.42	9.72	6.98	10.07	7.15	15.02	6.24	10.67	9.11	16.93	13.84	14.59	0	0	1	0	1	0.423	0.107	0.803	0.487	0.91	1.8806	0.3727	1	0.01949	0.3409	0.002476	protein_coding	receptor-like protein kinase-related family protein
AT1G72520	15.96	11.94	11.79	21.15	15.49	22.12	15.75	16.1	12.54	52.49	42.51	46.86	0	0	1	1	1	0.571	0.169	1.67	1.268	1.839	3.5742	0.02802	1	3.779e-20	1.821e-11	1.367e-24	protein_coding	PLAT/LH2 domain-containing lipoxygenase family protein
AT4G37990	0	6.06	20.93	1.21	0	1.89	0	0.13	0	0	0.1	0.28	0	-1	0	0	-1	-3.107	-7.382	1.34	-2.942	-6.055	0.0140793	0.1631	0.006428	0.8405	0.3174	0.001251	protein_coding	elicitor-activated gene 3-2
AT1G61890	26.8	29.46	33.76	47.94	19.5	49.92	28.91	29.09	28.09	115.45	107.19	99.8	0	0	1	1	1	0.384	-0.065	1.904	1.456	1.84	3.58187	0.3924	1	1.079e-13	1.12e-07	2.952e-13	protein_coding	MATE efflux family protein
AT2G02710	22.27	23.34	24.72	29.61	38.13	34.23	28.85	27.64	34.54	48.66	49.5	47.93	0	0	1	0	1	0.533	0.367	0.686	0.52	1.053	2.07721	0.0037	0.5364	1.264e-05	0.004424	1.106e-13	protein_coding	PAS/LOV protein B
AT3G44860	2.96	3.6	2.49	4.23	4.09	4.87	2.2	2.52	2.32	8.09	6.14	6.08	0	0	1	0	1	0.549	-0.356	1.52	0.615	1.165	2.2442	0.1624	1	1.783e-09	0.07476	1.295e-06	protein_coding	farnesoic acid carboxyl-O-methyltransferase
AT5G01520	6.5	6.42	6.6	9.4	9.59	9.74	6.93	6.49	9.79	11.85	10.74	10.03	0	0	0	0	1	0.557	0.235	0.503	0.181	0.738	1.67111	0.03744	1	0.05573	0.7303	0.0003014	protein_coding	RING/U-box superfamily protein
AT5G47240	0.99	1.68	1.41	2.82	2.04	2.5	1.45	1.46	1.8	7.15	5.99	5.69	0	0	1	1	1	0.85	0.186	2.005	1.341	2.191	4.6152	0.05103	1	1.423e-13	1.427e-06	3.517e-17	protein_coding	nudix hydrolase homolog 8
AT4G26070	8.87	11.76	9.95	11.68	5.9	13.46	9.45	13.65	9.71	19.06	16.88	15.77	0	0	0	0	1	0.026	0.102	0.654	0.73	0.756	1.69097	0.9852	1	0.06953	0.05375	0.01283	protein_coding	MAP kinase/ ERK kinase 1
AT3G07040	10.9	11.94	10.71	10.81	12.66	15.22	12.35	12.19	12.8	17.12	15.83	18.98	0	0	0	0	1	0.206	0.153	0.476	0.423	0.629	1.54784	0.5359	1	0.03315	0.1173	0.0006673	protein_coding	NB-ARC domain-containing disease resistance protein
AT2G38470	58.86	41.23	43.17	58.35	33.18	77.72	56.38	71.44	64.01	100.4	80.97	81.61	0	0	0	0	1	0.242	0.422	0.455	0.634	0.877	1.83568	0.6219	1	0.276	0.09769	0.001365	protein_coding	WRKY DNA-binding protein 33
AT3G10190	2.17	3.42	2.81	3.89	4.56	4.33	4.35	5.43	4.3	4.64	3.6	4.79	0	0	0	0	1	0.596	0.742	-0.121	0.024	0.62	1.55119	0.1273	0.191	0.8939	1	0.04585	protein_coding	Calcium-binding EF-hand family protein
AT5G47910	71.34	65.53	61.13	85.08	63.92	81.92	70.87	80.25	80.76	108.05	95.75	102.11	0	0	0	0	1	0.223	0.228	0.4	0.404	0.628	1.545	0.3842	1	0.03755	0.0587	4.154e-05	protein_coding	respiratory burst oxidase homologue D
AT5G48880	59.25	66.01	61.02	47.21	81.22	51.81	45.17	42.02	48.63	33.24	38.61	35.31	0	0	0	-1	-1	-0.049	-0.457	-0.34	-0.748	-0.797	0.575263	0.9252	0.5482	0.2911	0.0008974	5.357e-05	protein_coding	peroxisomal 3-keto-acyl-CoA thiolase 2
AT3G12740	46.51	41.53	43.17	49.89	30.9	59.59	40.69	47.65	57.31	69.48	66.93	66.01	0	0	0	0	1	0.099	0.149	0.476	0.526	0.626	1.54272	0.8414	1	0.1094	0.0951	0.007854	protein_coding	ALA-interacting subunit 1
AT1G16420	2.69	3.36	1.68	2.95	3.77	3.45	2.14	1.79	2.75	5.08	5.74	4.9	0	0	1	0	1	0.401	-0.217	1.251	0.632	1.033	2.03364	0.4551	1	8.1e-05	0.1685	0.0006835	protein_coding	metacaspase 8
AT1G09970	99.79	107.42	108.73	148.54	156.77	144.28	107.59	107.69	112.98	198.48	209.38	218.36	0	0	1	0	1	0.508	0.055	0.932	0.478	0.987	1.98209	0.0003196	1	5.674e-15	0.00107	2.922e-17	protein_coding	Leucine-rich receptor-like protein kinase family protein
AT1G52200	0.79	2.76	3.14	3.56	3.3	4.8	3.02	2.92	3.44	4.39	5.99	5.01	0	0	0	0	1	0.787	0.466	0.721	0.4	1.188	2.30045	0.1659	1	0.2016	0.6526	0.002838	protein_coding	PLAC8 family protein
AT5G56550	43.42	40.51	39.06	60.64	40.88	62.91	52.98	60.9	68.73	64.28	81.22	67.53	0	0	0	0	1	0.421	0.569	0.224	0.373	0.793	1.73209	0.1104	0.09358	0.5547	0.2295	1.776e-05	protein_coding	oxidative stress 3
AT1G65060	59.32	51.43	53.39	41.83	19.42	46.2	49.64	49.44	50.43	31.79	30.72	28.44	0	0	-1	0	-1	-0.609	-0.135	-0.717	-0.243	-0.851	0.5541	0.06296	1	0.01417	0.7049	0.0008748	protein_coding	4-coumarate:CoA ligase 3
AT1G58170	3.22	2.64	2.7	1.34	1.42	2.03	1.76	1.66	2.49	1.82	0.5	1.63	0	0	0	0	-1	-0.83	-0.545	-0.589	-0.304	-1.135	0.461449	0.165	1	0.4869	0.8439	0.01383	protein_coding	Disease resistance-responsive (dirigent-like protein) family protein
AT5G66230	15.63	15.54	15.09	9.27	17.22	11.03	16.13	14.65	15.64	8.34	7.74	11.66	0	0	-1	0	-1	-0.308	0.004	-0.743	-0.43	-0.738	0.599654	0.4586	1	0.00821	0.33	0.004162	protein_coding	Chalcone-flavanone isomerase family protein
AT4G11850	20.56	19.32	17.04	23.37	22.96	23.81	18.77	20.15	21.22	34.87	30.07	37.57	0	0	1	0	1	0.303	0.079	0.77	0.546	0.849	1.80095	0.2172	1	7.889e-07	0.002649	7.327e-09	protein_coding	phospholipase D gamma 1
AT1G56540	4.93	4.56	3.19	7.59	4.17	6.56	4.54	4.84	5.24	7.02	6.94	6.93	0	0	0	0	1	0.545	0.208	0.519	0.182	0.727	1.64748	0.1844	1	0.1847	0.8134	0.01367	protein_coding	Disease resistance protein (TIR-NBS-LRR class) family
AT1G63740	7.62	7.08	4.87	9.33	9.12	8.86	5.61	6.1	8.76	12.23	10.69	12.78	0	0	1	0	1	0.487	0.057	0.815	0.385	0.872	1.82422	0.1565	1	0.001404	0.352	0.0001658	protein_coding	Disease resistance protein (TIR-NBS-LRR class) family
AT1G66090	13.2	10.56	11.09	10.74	14.78	14.14	11.97	13.19	12.46	21.01	16.58	17.97	0	0	0	0	1	0.186	0.112	0.56	0.486	0.672	1.59426	0.6146	1	0.01227	0.07099	0.0005589	protein_coding	Disease resistance protein (TIR-NBS class)
AT1G72900	20.82	20.58	18.83	20.55	39	17.05	24.57	27.83	27.49	29.98	33.71	46.47	0	0	0	0	1	0.344	0.407	0.464	0.527	0.871	1.82899	0.4662	1	0.2985	0.2601	0.002754	protein_coding	Toll-Interleukin-Resistance (TIR) domain-containing protein
AT1G72940	14.91	14.58	15.15	16.45	15.25	15.9	19.91	25.91	18.04	26.46	23.38	28.44	0	0	0	1	1	0.093	0.52	0.289	0.716	0.809	1.75358	0.8201	0.1405	0.3135	0.0002974	2.356e-06	protein_coding	Toll-Interleukin-Resistance (TIR) domain-containing protein
AT2G16870	1.64	1.74	1.57	2.48	3.07	2.16	1.2	2.98	2.58	3.14	3.1	4.45	0	0	0	0	1	0.633	0.435	0.672	0.474	1.107	2.1596	0.2992	1	0.2183	0.5431	0.004246	protein_coding	Disease resistance protein (TIR-NBS-LRR class) family
AT3G25510	0.92	0.84	0.76	1.28	1.65	1.83	1.51	1.99	1.98	2.51	1.8	2.25	0	0	0	0	1	0.915	1.112	0.259	0.456	1.372	2.60317	0.1083	0.1669	0.7787	0.5507	0.0002915	protein_coding	disease resistance protein (TIR-NBS-LRR class), putative
AT4G33300	35.01	37.33	33.05	40.69	47.8	38.49	38.49	46.92	45.96	62.4	55.84	68.82	0	0	0	0	1	0.268	0.317	0.511	0.56	0.828	1.77493	0.291	0.8763	0.004076	0.002267	2.909e-08	protein_coding	ADR1-like 1
AT5G04720	43.49	43.33	40.03	48.01	59.67	48.3	41.26	51.43	48.2	67.98	63.73	66.01	0	0	0	0	1	0.297	0.151	0.489	0.343	0.641	1.55869	0.1862	1	0.004016	0.1368	1.499e-05	protein_coding	ADR1-like 2
AT5G38850	11.89	13.26	11.9	16.79	14.78	19.75	11.21	13.32	12.97	23.64	19.58	20.9	0	0	1	0	1	0.472	0.015	0.774	0.317	0.789	1.73063	0.04558	1	2.259e-05	0.2997	4.505e-06	protein_coding	Disease resistance protein (TIR-NBS-LRR class)
AT5G10300	1.31	1.26	1.03	1.41	0.86	1.62	1.45	1.26	0.86	1.44	3.1	3.21	0	0	1	0	1	0.132	0.013	1.103	0.985	1.117	2.15278	0.9342	1	0.03579	0.1173	0.01448	protein_coding	methyl esterase 5
AT5G64120	6.31	11.94	4.54	10.74	7	15.83	7.5	8.68	8.59	19.57	16.08	20.61	0	0	1	0	1	0.563	0.12	1.183	0.741	1.304	2.46863	0.3152	1	0.002126	0.1685	0.0002107	protein_coding	Peroxidase superfamily protein
AT1G01140	66.74	66.49	76.22	83.33	105.82	84.55	74.84	73.63	84.03	114.7	126.32	113.88	0	0	1	0	1	0.385	0.149	0.611	0.376	0.76	1.69444	0.05251	1	9.497e-05	0.08161	1.119e-07	protein_coding	CBL-interacting protein kinase 9
AT1G01920	12.35	13.86	10.71	14.1	17.85	14.14	13.04	16.3	14.35	16.99	21.03	17.91	0	0	0	0	1	0.318	0.244	0.358	0.284	0.603	1.5149	0.299	1	0.2091	0.4615	0.002556	protein_coding	SET domain-containing protein
AT1G02360	1.31	1.98	1.73	3.56	1.73	3.38	1.51	2.58	2.32	5.58	4.55	5.01	0	0	1	0	1	0.791	0.337	1.241	0.787	1.579	3.01594	0.1281	1	0.000592	0.09032	9.885e-07	protein_coding	Chitinase family protein
AT1G02730	54.33	63.25	55.56	38.68	50.63	33.55	48.06	49.77	49.92	37.13	32.97	40.78	0	0	0	0	-1	-0.497	-0.229	-0.415	-0.147	-0.644	0.640407	0.02145	1	0.06941	0.7625	0.0002446	protein_coding	cellulose synthase-like D5
AT1G02850	15.83	19.62	23.15	23.64	25.39	23.95	28.22	20.68	28.7	38.5	56.29	45.23	0	0	1	1	1	0.313	0.401	0.854	0.942	1.255	2.38942	0.3516	0.9184	4.54e-05	1.265e-05	3.356e-11	protein_coding	beta glucosidase 11
AT1G03370	29.36	31.56	26.72	33.98	27.67	34.29	32.13	31.74	31.36	48.79	41.76	41.85	0	0	0	0	1	0.133	0.121	0.474	0.462	0.595	1.51073	0.6568	1	0.006617	0.01554	9.184e-05	protein_coding	C2 calcium/lipid-binding and GRAM domain containing protein
AT1G03760	5.98	4.86	4.38	6.11	5.58	6.29	6.11	7.36	6.44	7.34	8.24	8.05	0	0	0	0	1	0.25	0.395	0.249	0.393	0.644	1.55256	0.535	1	0.5518	0.273	0.003736	protein_coding	Prefoldin chaperone subunit family protein
AT1G07000	8.47	10.86	7.36	11.15	13.76	13.06	7.69	12.72	9.11	17.25	14.98	17.07	0	0	1	0	1	0.508	0.148	0.737	0.377	0.885	1.84713	0.1167	1	0.003897	0.3651	9.364e-05	protein_coding	exocyst subunit exo70 family protein B2
AT1G09470	6.37	5.34	6.92	4.1	8.18	3.25	5.17	4.84	4.98	2.51	3.3	4.73	0	0	0	0	-1	-0.274	-0.315	-0.505	-0.545	-0.819	0.565754	0.692	1	0.449	0.4453	0.04616	protein_coding
AT1G09575	3.61	4.38	4.38	4.5	8.26	5.41	5.67	6.43	5.93	8.22	7.14	6.93	0	0	0	0	1	0.54	0.538	0.304	0.302	0.842	1.80194	0.1593	0.8438	0.5493	0.6075	0.001462	protein_coding	Protein of unknown function (DUF607)
AT1G10140	3.28	4.26	3.35	6.71	4.87	5.21	3.59	4.97	3.52	6.58	9.39	6.7	0	0	1	0	1	0.626	0.154	0.906	0.434	1.06	2.08173	0.1045	1	0.002138	0.3696	7.123e-05	protein_coding	Uncharacterised conserved protein UCP031279
AT1G10370	177.43	195.33	189.55	179.22	272.97	189.81	153.01	144.27	135.66	115.83	120.72	117.54	0	0	0	-1	-1	0.191	-0.377	-0.29	-0.858	-0.667	0.629706	0.5205	0.6435	0.2919	8.342e-07	8.697e-05	protein_coding	Glutathione S-transferase family protein
AT1G11050	22.99	20.94	18.18	26.26	22.33	27.19	24.06	27.9	24.06	31.67	30.37	35.31	0	0	0	0	1	0.291	0.295	0.355	0.359	0.65	1.56738	0.2659	1	0.1133	0.1558	6.673e-05	protein_coding	Protein kinase superfamily protein
AT1G15125	4.8	4.86	3.03	7.59	3.07	12.45	5.67	7.36	6.87	18.19	14.34	10.81	0	0	1	0	1	0.872	0.651	1.122	0.901	1.773	3.41529	0.1328	1	0.01769	0.13	7.167e-06	protein_coding	S-adenosyl-L-methionine-dependent methyltransferases superfamily protein
AT1G15530	11.82	10.26	12.01	15.31	13.76	15.9	11.46	13.19	12.54	20.01	17.98	14.64	0	0	0	0	1	0.4	0.124	0.5	0.224	0.624	1.54385	0.1295	1	0.02341	0.57	0.0008524	protein_coding	Concanavalin A-like lectin protein kinase family protein
AT1G15710	28.31	26.16	23.53	19.94	16.67	22.25	22.17	18.09	19.07	14.11	15.03	15.88	0	0	0	0	-1	-0.402	-0.391	-0.399	-0.388	-0.79	0.577179	0.0859	0.5824	0.0976	0.1662	2.352e-06	protein_coding	prephenate dehydrogenase family protein
AT1G16150	0.53	0.18	0.27	1.07	1.1	0.54	0.31	0.46	0.6	1	0.8	1.3	0	0	0	0	1	1.472	0.482	1.181	0.191	1.666	3.16327	0.07646	1	0.1333	0.9424	0.005877	protein_coding	wall associated kinase-like 4
AT1G16630	10.05	11.88	11.41	5.3	11.01	5.88	8.06	8.22	8.25	5.96	5.29	7.94	0	0	0	0	-1	-0.596	-0.444	-0.354	-0.202	-0.798	0.575585	0.1329	1	0.5196	0.8127	0.007499	protein_coding
AT1G16670	9.85	10.44	8.55	11.28	8.65	16.03	9.51	10.8	9.02	17.43	15.93	14.76	0	0	1	0	1	0.324	0.028	0.711	0.415	0.739	1.66852	0.4018	1	0.006523	0.2857	0.001887	protein_coding	Protein kinase superfamily protein
AT1G21670	22.14	19.92	22.88	28.07	28.7	28.48	20.28	23.33	25.26	34.87	31.97	35.88	0	0	0	0	1	0.392	0.08	0.58	0.268	0.66	1.58177	0.04954	1	0.000286	0.3088	5.939e-06	protein_coding
AT1G22500	2.1	1.74	2.22	3.22	2.99	3.18	1.89	2.52	4.21	3.45	5.94	5.74	0	0	0	0	1	0.63	0.479	0.843	0.692	1.322	2.4967	0.2769	1	0.06582	0.2183	0.0001469	protein_coding	RING/U-box superfamily protein
AT1G22570	0.39	0.66	1.03	0.74	0.71	0.41	0.69	0.73	1.46	1.51	1.8	1.18	0	0	0	0	1	-0.199	0.396	0.681	1.277	1.078	2.15865	0.9155	1	0.4314	0.07321	0.04779	protein_coding	Major facilitator superfamily protein
AT1G24280	7.03	6.3	8.66	6.38	6.68	5.75	6.05	5.9	6.96	4.52	3.6	4.96	0	0	0	0	-1	-0.23	-0.227	-0.531	-0.528	-0.759	0.594816	0.5802	1	0.102	0.1494	0.001512	protein_coding	glucose-6-phosphate dehydrogenase 3
AT1G26930	2.63	2.46	3.68	4.5	4.64	2.37	3.28	3.58	2.49	4.77	4.6	6.2	0	0	0	0	1	0.38	0.096	0.723	0.439	0.819	1.77537	0.517	1	0.09216	0.5218	0.02196	protein_coding	Galactose oxidase/kelch repeat superfamily protein
AT1G27770	75.54	76.09	64.32	92.94	107.79	98.08	73.95	92.32	81.02	135.27	129.91	139.11	0	0	1	0	1	0.469	0.196	0.709	0.437	0.905	1.87215	0.007479	1	1.092e-06	0.01853	2.638e-11	protein_coding	autoinhibited Ca2+-ATPase 1
AT1G30320	14.98	15.36	14.61	21.49	22.41	20.43	19.28	16.9	18.39	22.58	23.13	23.71	0	0	0	0	1	0.516	0.28	0.348	0.111	0.627	1.54438	0.003221	1	0.07593	0.7972	1.697e-05	protein_coding	Remorin family protein
AT1G30420	8.8	9.96	7.03	10.41	11.16	10.21	7.94	9.54	9.36	18.12	15.08	16.11	0	0	1	1	1	0.303	0.058	0.878	0.632	0.936	1.91198	0.3474	1	4.555e-06	0.004536	1.92e-07	protein_coding	multidrug resistance-associated protein 12
AT1G30640	4.47	5.88	5.63	6.92	6.53	7.03	4.79	4.97	5.58	10.35	7.89	7.04	0	0	1	0	1	0.355	-0.068	0.721	0.298	0.653	1.58198	0.346	1	0.006018	0.534	0.006994	protein_coding	Protein kinase family protein
AT1G30720	1.12	1.74	1.03	1.61	2.44	1.96	1.64	1.72	2.58	3.14	2.45	3.27	0	0	0	0	1	0.62	0.589	0.592	0.56	1.181	2.27763	0.2938	1	0.2878	0.3865	0.001075	protein_coding	FAD-binding Berberine family protein
AT1G31290	4.07	3.9	4.06	5.3	5.74	4.26	6.17	5.57	6.36	8.53	6.89	7.72	0	0	0	1	1	0.342	0.585	0.353	0.596	0.938	1.92352	0.364	0.3135	0.3084	0.03663	7.79e-06	protein_coding	ARGONAUTE 3
AT1G33610	13.86	12.66	11.2	21.62	12.42	27.46	13.29	20.81	13.57	32.48	23.13	22.42	0	0	0	0	1	0.709	0.34	0.708	0.34	1.048	2.06866	0.06934	1	0.05436	0.6001	0.0003802	protein_coding	Leucine-rich repeat (LRR) family protein
AT1G49032	9.07	8.1	7.84	10.81	7.15	11.43	11.02	11.27	10.22	14.67	12.99	10.7	0	0	0	0	1	0.241	0.382	0.235	0.376	0.617	1.53379	0.5528	1	0.6025	0.326	0.008533	protein_coding
AT1G51440	17.01	17.64	17.53	16.52	11.56	14	17.13	13.12	16.84	11.23	10.94	11.49	0	0	0	0	-1	-0.307	-0.15	-0.483	-0.326	-0.633	0.645075	0.2965	1	0.0424	0.3533	0.001063	protein_coding	alpha/beta-Hydrolases superfamily protein
AT1G52750	12.61	9.54	11.31	10.48	4.09	7.51	9.7	11.13	7.99	8.34	6.34	5.8	0	0	0	0	-1	-0.592	-0.211	-0.499	-0.117	-0.709	0.612074	0.1783	1	0.325	0.9339	0.04118	protein_coding	alpha/beta-Hydrolases superfamily protein
AT1G53430	41.78	42.61	39.65	53.18	35.3	53.3	43.28	47.58	41.76	67.29	56.34	62.52	0	0	0	0	1	0.195	0.097	0.488	0.39	0.585	1.50073	0.5371	1	0.02093	0.1478	0.00135	protein_coding	Leucine-rich repeat transmembrane protein kinase
AT1G53440	25.03	25.5	23.48	23.57	21.78	27.67	27.97	28.17	30.41	50.67	42.96	48.77	0	0	1	1	1	-0.017	0.225	0.719	0.961	0.944	1.92406	0.9757	1	1.817e-06	5.721e-11	1.233e-11	protein_coding	Leucine-rich repeat transmembrane protein kinase
AT1G56140	7.36	9.66	10.93	11.01	12.19	11.77	10.52	11.07	9.28	17.87	18.18	18.19	0	0	1	1	1	0.316	0.142	0.808	0.634	0.95	1.94061	0.291	1	1.381e-05	0.002936	2.985e-08	protein_coding	Leucine-rich repeat transmembrane protein kinase
AT1G56220	96.63	82.63	78.65	117.51	119.43	123.79	97.01	108.62	112.55	155.15	136.81	141.03	0	0	0	0	1	0.485	0.303	0.445	0.263	0.748	1.67884	0.003389	0.7443	0.006107	0.2827	2.503e-08	protein_coding	Dormancy/auxin associated family protein
AT1G56570	1.58	2.16	2.33	2.62	2.52	1.49	2.96	2.58	2.66	3.14	2.9	4.11	0	0	0	0	1	0.113	0.429	0.3	0.617	0.73	1.67216	0.8993	1	0.6864	0.2709	0.04711	protein_coding	Tetratricopeptide repeat (TPR)-like superfamily protein
AT1G62422	4.93	6.84	6.6	6.98	12.66	8.18	7.43	6.76	8.08	8.53	10.34	9.57	0	0	0	0	1	0.588	0.271	0.358	0.04	0.629	1.54818	0.09163	1	0.44	0.9867	0.02881	protein_coding
AT1G63350	2.23	2.34	3.62	4.57	4.32	4.19	2.58	3.98	3.01	6.52	6.99	5.91	0	0	1	0	1	0.661	0.211	1.02	0.57	1.231	2.37118	0.08374	1	0.0002446	0.1567	1.263e-06	protein_coding	Disease resistance protein (CC-NBS-LRR class) family
AT1G63720	1.84	1.98	1.89	2.28	2.36	2.84	2.46	1.92	2.15	3.89	2.95	3.66	0	0	0	0	1	0.389	0.194	0.673	0.477	0.867	1.83888	0.4491	1	0.07088	0.3489	0.003552	protein_coding
AT1G65900	6.83	6.36	8.66	4.5	4.56	5.21	8	5.17	7.82	3.57	4.65	5.18	0	0	0	0	-1	-0.616	-0.065	-0.638	-0.087	-0.703	0.613272	0.08256	1	0.0557	0.9472	0.01238	protein_coding
AT1G69900	2.69	4.38	3.3	5.64	3.54	4.87	4.66	3.71	2.92	7.21	6.54	6.59	0	0	1	0	1	0.441	0.134	0.832	0.525	0.966	1.96143	0.3489	1	0.008961	0.2502	0.0006115	protein_coding	Actin cross-linking protein
AT1G70820	14.12	12.78	11.63	15.58	18.63	19.62	16.06	14.38	17.87	18.31	21.58	20.61	0	0	0	0	1	0.484	0.325	0.33	0.171	0.655	1.57021	0.03668	1	0.2238	0.7071	0.0002573	protein_coding	phosphoglucomutase, putative / glucose phosphomutase, putative
AT1G72200	1.31	1.68	1.35	3.02	2.04	2.64	1.57	1.46	1.8	3.64	2.5	3.21	0	0	1	0	1	0.83	0.143	0.948	0.261	1.091	2.15438	0.06772	1	0.01426	0.7556	0.0009186	protein_coding	RING/U-box superfamily protein
AT1G72280	2.5	1.56	2.76	2.95	2.99	2.5	1.57	2.12	1.98	3.7	3.6	3.49	0	0	1	0	1	0.302	-0.274	0.931	0.354	0.657	1.58211	0.6097	1	0.008104	0.5882	0.04979	protein_coding	endoplasmic reticulum oxidoreductins 1
AT1G74290	2.43	3.42	3.79	4.83	3.77	5.01	3.91	4.31	4.3	4.39	6.19	5.13	0	0	0	0	1	0.493	0.363	0.337	0.207	0.701	1.62967	0.2343	1	0.5193	0.7827	0.01567	protein_coding	alpha/beta-Hydrolases superfamily protein
AT1G74440	3.22	3.84	2.98	3.16	3.77	3.11	2.65	5.37	5.5	6.96	5.19	5.86	0	0	0	1	1	-0.001	0.417	0.423	0.842	0.84	1.79382	1	1	0.4635	0.04277	0.01212	protein_coding	Protein of unknown function (DUF962)
AT1G75190	2.76	2.34	3.41	3.56	4.17	2.77	2.83	3.78	3.87	6.15	4.94	4.96	0	0	0	0	1	0.29	0.285	0.619	0.614	0.904	1.88602	0.5845	1	0.09208	0.1376	0.001295	protein_coding
AT1G76590	1.12	1.2	1.57	1.41	2.04	2.03	1.2	1.99	2.66	3.64	3.75	3.27	0	0	1	1	1	0.479	0.547	0.893	0.961	1.44	2.74036	0.476	1	0.03581	0.03254	2.351e-05	protein_coding	PLATZ transcription factor family protein
AT1G76600	11.63	14.28	14.44	15.85	21.94	16.1	20.16	22.33	16.07	29.54	33.32	30.98	0	0	1	1	1	0.411	0.539	0.676	0.804	1.215	2.32565	0.151	0.2194	0.001071	0.0001418	1.13e-11	protein_coding
AT1G76970	6.24	6.48	7.09	7.12	5.58	7.31	4.91	6.56	5.67	10.79	9.44	12.56	0	0	1	1	1	0.017	-0.211	0.934	0.705	0.722	1.65522	0.99	1	2.469e-05	0.005721	0.0008676	protein_coding	Target of Myb protein 1
AT2G02010	4.4	5.28	4.33	5.04	4.4	3.86	5.17	4.71	4.04	6.46	7.29	7.72	0	0	1	1	1	-0.074	0	0.618	0.692	0.618	1.53248	0.9048	1	0.02156	0.01504	0.009554	protein_coding	glutamate decarboxylase 4
AT2G02390	15.37	15.06	19.64	18.06	15.41	18.87	20.22	18.29	18.82	25.34	27.07	24.33	0	0	0	0	1	0.063	0.193	0.42	0.55	0.613	1.53265	0.8827	1	0.04863	0.007003	0.0003017	protein_coding	glutathione S-transferase zeta 1
AT2G14247	8.87	1.08	2.22	1.95	0.71	0.74	1.01	3.25	1.12	0.75	1.2	1.52	0	0	0	0	-1	-1.822	-1.166	-0.628	0.028	-1.795	0.285127	0.08083	1	0.7483	1	0.04305	protein_coding	Expressed protein
AT2G15960	6.24	4.62	6.06	11.42	5.58	9.47	8.82	9.87	8.85	16.93	15.13	12.11	0	0	1	1	1	0.651	0.703	0.679	0.731	1.383	2.61052	0.07338	0.2884	0.031	0.02916	2.346e-08	protein_coding
AT2G20670	153.91	119.6	123.82	165.93	171.24	199.21	146.52	187.48	206.03	230.97	223.67	225.51	0	0	0	0	1	0.433	0.442	0.333	0.342	0.776	1.7118	0.04916	0.2766	0.1745	0.2136	1.936e-06	protein_coding	Protein of unknown function (DUF506)
AT2G23320	29.36	21.18	24.45	39.55	21.46	50.87	34.02	37.91	35.91	68.67	56.14	56.49	0	0	1	1	1	0.579	0.524	0.749	0.694	1.274	2.41766	0.1063	0.8596	0.01267	0.04448	2.463e-07	protein_coding	WRKY DNA-binding protein 15
AT2G23450	20.82	21.6	23.75	31.29	37.66	28.34	23.24	25.71	25.09	31.98	35.46	34.24	0	0	0	0	1	0.553	0.16	0.459	0.067	0.619	1.53665	0.002479	1	0.01447	0.9208	8.869e-05	protein_coding	Protein kinase superfamily protein
AT2G23700	10.18	10.98	10.82	7.39	7.78	8.18	10.77	11.93	11.25	6.96	5.99	8.22	0	0	-1	0	-1	-0.454	0.085	-0.684	-0.144	-0.599	0.661976	0.06936	1	0.0006301	0.8047	0.00204	protein_coding	Protein of unknown function, DUF547
AT2G23770	6.5	6.06	8.71	7.86	6.92	9.67	5.54	6.83	7.13	11.35	11.69	10.7	0	0	1	0	1	0.199	-0.137	0.797	0.461	0.66	1.58627	0.6379	1	0.0009089	0.1744	0.003681	protein_coding	protein kinase family protein / peptidoglycan-binding LysM domain-containing protein
AT2G29490	4.8	3.84	5.95	6.18	4.95	5.07	5.1	4.24	4.9	5.71	10.64	8.28	0	0	1	0	1	0.15	-0.039	0.796	0.607	0.757	1.68814	0.8174	1	0.01977	0.1694	0.01448	protein_coding	glutathione S-transferase TAU 1
AT2G33830	1.71	2.52	2.27	3.42	3.77	2.98	2.39	2.92	3.01	6.21	4.5	6.25	0	0	1	1	1	0.634	0.34	1.028	0.734	1.368	2.60923	0.1322	1	0.0003649	0.03869	1.31e-07	protein_coding	Dormancy/auxin associated family protein
AT2G35930	9.99	8.16	10.22	15.11	10.06	16.37	12.28	13.45	12.11	17.31	15.03	17.23	0	0	0	0	1	0.554	0.416	0.387	0.249	0.803	1.74727	0.04619	0.9184	0.217	0.5852	0.0001216	protein_coding	plant U-box 23
AT2G36200	24.37	22.08	21.37	18.06	11.64	16.98	26.08	20.08	19.76	14.93	11.99	14.42	0	0	-1	0	-1	-0.534	-0.038	-0.678	-0.182	-0.716	0.609555	0.04548	1	0.003646	0.7619	0.0007183	protein_coding	P-loop containing nucleoside triphosphate hydrolases superfamily protein
AT2G36880	419.11	426.96	437.04	341.05	260.94	351.47	359.88	347.86	328.28	274.68	251.19	251.59	0	0	0	0	-1	-0.428	-0.308	-0.414	-0.295	-0.723	0.605918	0.0204	0.8069	0.02112	0.2382	4.261e-07	protein_coding	methionine adenosyltransferase 3
AT2G37770	28.9	30.48	39.27	38.81	35.38	30.3	38.36	21.94	32.91	46.16	59.89	53.62	0	0	1	1	1	0.082	-0.083	0.777	0.612	0.694	1.61855	0.8729	1	0.000973	0.0332	0.002329	protein_coding	NAD(P)-linked oxidoreductase superfamily protein
AT2G40095	3.42	1.5	2	2.15	2.2	3.99	2.02	3.25	2.92	5.46	4.3	5.69	0	0	0	0	1	0.284	0.246	0.917	0.879	1.163	2.23266	0.7415	1	0.05149	0.105	0.003275	protein_coding	Alpha/beta hydrolase related protein
AT2G41990	3.28	2.52	2.11	2.82	1.26	1.83	1.7	1.86	3.01	1.25	1.15	1.58	0	0	0	0	-1	-0.402	-0.285	-0.698	-0.581	-0.983	0.503161	0.5654	1	0.3073	0.5206	0.03156	protein_coding
AT2G44500	15.57	18.12	16.72	22.16	15.8	22.32	19.65	18.89	18.04	25.08	27.22	24.67	0	0	0	0	1	0.261	0.168	0.443	0.35	0.611	1.52688	0.3734	1	0.04377	0.2187	0.0006355	protein_coding	O-fucosyltransferase family protein
AT2G44940	8.61	8.4	8.44	8.26	6.84	7.17	7.81	7.55	6.27	2.51	3.35	3.94	0	0	-1	-1	-1	-0.189	-0.226	-1.142	-1.178	-1.367	0.385069	0.634	1	4.646e-07	4.278e-07	2.794e-11	protein_coding	Integrase-type DNA-binding superfamily protein
AT2G45470	356.77	288.16	339.02	285.59	109.28	307.17	292.79	306.37	280.94	206.2	154.34	161.64	0	0	-1	0	-1	-0.487	-0.161	-0.753	-0.427	-0.914	0.530698	0.3	1	0.0455	0.4855	0.004132	protein_coding	FASCICLIN-like arabinogalactan protein 8
AT2G47130	1.18	1.74	1.3	1.68	3.14	2.57	1.2	1.26	2.23	4.08	3.5	4.22	0	0	1	0	1	0.794	0.115	1.358	0.68	1.474	2.79621	0.1273	1	0.0003544	0.2207	1.499e-05	protein_coding	NAD(P)-binding Rossmann-fold superfamily protein
AT2G47140	0.46	0.78	0.65	0.6	1.1	1.49	0.31	0.53	1.12	1.69	1.35	2.82	0	0	1	0	1	0.741	-0.014	1.624	0.87	1.611	3.10053	0.4464	1	0.01012	0.3419	0.00362	protein_coding	NAD(P)-binding Rossmann-fold superfamily protein
AT2G48010	6.7	7.44	7.68	10.14	8.49	10.21	10.33	9.54	7.47	12.98	14.39	11.6	0	0	0	0	1	0.403	0.333	0.502	0.432	0.835	1.78598	0.184	1	0.03703	0.1503	1.457e-05	protein_coding	receptor-like kinase in in flowers 3
AT3G01970	1.64	1.5	1.41	1.75	2.2	2.71	1.83	1.59	2.75	2.57	2.4	3.1	0	0	0	0	1	0.55	0.416	0.41	0.275	0.826	1.77363	0.3295	1	0.5551	0.772	0.03632	protein_coding	WRKY DNA-binding protein 45
AT3G06500	12.94	18.12	22.23	20.14	27.12	21.58	18.14	20.81	20.71	37.31	37.46	36.83	0	0	1	1	1	0.363	0.157	0.905	0.699	1.062	2.0942	0.2452	1	8.706e-06	0.002866	1.971e-08	protein_coding	Plant neutral invertase family protein
AT3G07790	40.93	42.37	40.79	51.77	74.53	47.89	48.76	45.46	52.15	59.89	70.13	63.59	0	0	0	0	1	0.488	0.237	0.405	0.155	0.642	1.56024	0.03095	1	0.09076	0.751	0.0003939	protein_coding	DGCR14-related
AT3G08720	10.05	9.9	8.6	11.89	13.68	11.09	7.87	10.27	7.47	17.06	18.33	17.12	0	0	1	0	1	0.36	-0.148	1.03	0.522	0.882	1.83923	0.2136	1	1.305e-08	0.03149	5.984e-07	protein_coding	serine/threonine protein kinase 2
AT3G09040	1.84	2.04	1.57	2.48	2.83	2.64	2.58	2.85	1.98	3.39	3.3	4	0	0	0	0	1	0.545	0.463	0.509	0.427	0.973	1.96147	0.2582	1	0.2224	0.4421	0.0007857	protein_coding	Pentatricopeptide repeat (PPR) superfamily protein
AT3G11460	1.71	1.8	1.73	2.89	2.44	1.89	2.65	2.45	3.01	3.26	3.35	3.27	0	0	0	0	1	0.46	0.618	0.294	0.452	0.912	1.8855	0.3735	0.8664	0.6471	0.3993	0.002304	protein_coding	Pentatricopeptide repeat (PPR) superfamily protein
AT3G11840	5.52	4.86	3.57	5.04	6.68	5.48	3.4	5.24	3.61	7.96	9.14	11.32	0	0	1	1	1	0.304	-0.177	1.21	0.73	1.034	2.03728	0.5401	1	7.793e-06	0.03869	8.704e-05	protein_coding	plant U-box 24
AT3G15200	0.92	1.5	1.51	1.54	1.1	2.37	1.39	2.52	2.92	3.26	2.35	2.31	0	0	0	0	1	0.349	0.763	0.226	0.64	0.989	2.01527	0.6812	1	0.863	0.393	0.0304	protein_coding	Tetratricopeptide repeat (TPR)-like superfamily protein
AT3G15357	1.38	1.26	1.41	1.61	4.09	1.49	1.64	1.99	2.23	2.57	3.2	3.1	0	0	0	0	1	0.805	0.522	0.608	0.324	1.13	2.19012	0.2075	1	0.3986	0.7784	0.01168	protein_coding
AT3G15630	5.65	5.04	5.46	8.46	6.53	10.08	6.11	10.34	9.45	13.73	12.49	10.7	0	0	0	0	1	0.638	0.676	0.515	0.553	1.191	2.28607	0.05944	0.2543	0.1306	0.1327	5.406e-07	protein_coding
AT3G17130	4.66	3.24	3.95	2.75	1.65	2.5	3.09	2.58	2.49	1.94	2.6	1.86	0	0	0	0	-1	-0.762	-0.527	-0.348	-0.112	-0.875	0.540084	0.05473	1	0.6176	0.9472	0.007308	protein_coding	Plant invertase/pectin methylesterase inhibitor superfamily protein
AT3G19700	0.2	0	0.11	0.13	1.42	0.07	0.13	0.2	1.12	1	0.2	1.24	0	0	0	0	1	2.307	2.123	0.794	0.61	2.927	7.87097	0.2658	1	0.7949	0.8586	0.03286	protein_coding	Leucine-rich repeat protein kinase family protein
AT3G21150	22.01	21.12	18.66	18.26	16.67	19.08	21.92	19.75	18.64	9.72	13.19	11.04	0	0	-1	-1	-1	-0.191	-0.031	-0.827	-0.666	-0.857	0.549442	0.5365	1	3.688e-06	0.001112	3.43e-07	protein_coding	B-box 32
AT3G21755	2.69	3	3.25	3.96	2.99	4.19	3.78	3.18	4.64	6.71	5.19	6.2	0	0	1	1	1	0.32	0.358	0.649	0.687	1.007	2.02461	0.5173	1	0.0424	0.04086	6.183e-05	other_rna	other RNA
AT3G23450	44.14	31.86	44.3	42.3	24.37	49.45	35.21	37.44	42.27	28.41	27.97	22.3	0	0	0	0	-1	-0.049	-0.067	-0.546	-0.563	-0.613	0.654032	0.9416	1	0.09869	0.1274	0.02652	protein_coding
AT3G26680	9.85	7.92	7.36	10.01	10.14	9.88	9.07	7.82	9.54	14.74	14.78	13.74	0	0	1	0	1	0.262	0.074	0.715	0.527	0.789	1.72145	0.4183	1	0.0001701	0.02139	6.537e-06	protein_coding	DNA repair metallo-beta-lactamase family protein
AT3G26910	12.09	12.72	11.25	18.47	13.37	19.35	14.93	14.51	18.21	31.67	25.12	25.4	0	0	1	1	1	0.509	0.398	0.789	0.678	1.187	2.27926	0.05697	0.8893	0.0001023	0.00263	7.581e-11	protein_coding	hydroxyproline-rich glycoprotein family protein
AT3G27400	5.78	6.3	6.6	3.36	4.32	4.53	7.12	5.7	4.81	3.45	3.6	3.72	0	0	-1	0	-1	-0.617	-0.074	-0.722	-0.178	-0.796	0.576552	0.05227	1	0.01212	0.8202	0.001387	protein_coding	Pectin lyase-like superfamily protein
AT3G45040	9.46	8.28	10.82	11.95	11.01	11.3	10.83	12.53	12.03	14.55	14.58	13.86	0	0	0	0	1	0.261	0.305	0.282	0.326	0.587	1.50525	0.3684	1	0.3315	0.269	0.0009643	protein_coding	phosphatidate cytidylyltransferase family protein
AT3G45300	16.88	16.08	15.8	20.41	24.22	19.55	18.39	18.75	19.25	29.73	31.47	29.12	0	0	1	0	1	0.394	0.21	0.681	0.496	0.89	1.85234	0.05457	1	9.152e-06	0.00618	2.559e-10	protein_coding	isovaleryl-CoA-dehydrogenase
AT3G46600	88.09	80.77	69.4	106.63	114.87	113.77	99.47	111.93	109.03	138.78	129.86	136.07	0	0	0	0	1	0.493	0.428	0.337	0.272	0.765	1.69861	0.002322	0.09358	0.06514	0.2512	7.667e-09	protein_coding	GRAS family transcription factor
AT3G47550	11.5	9.24	9.57	13.36	11.32	13.06	11.91	9.87	13.57	16.24	15.98	15.38	0	0	0	0	1	0.321	0.218	0.435	0.332	0.653	1.57044	0.2886	1	0.07886	0.2969	0.000547	protein_coding	RING/FYVE/PHD zinc finger superfamily protein
AT3G47820	4.73	5.1	5.46	8.93	5.58	7.64	5.29	6.89	4.21	9.91	11.34	8.34	0	0	1	0	1	0.537	0.108	0.842	0.413	0.95	1.93525	0.157	1	0.002929	0.3732	0.0002019	protein_coding	PLANT U-BOX 39
AT3G49320	9.79	7.14	6.76	10.68	7.94	8.25	8.32	8.09	8.85	12.98	12.79	14.42	0	0	1	0	1	0.19	0.095	0.672	0.577	0.768	1.6965	0.6497	1	0.003986	0.03265	0.0002132	protein_coding	Metal-dependent protein hydrolase
AT3G52070	3.81	2.58	4.33	6.24	4.01	5.01	4.35	3.98	5.67	6.4	6.24	6.7	0	0	0	0	1	0.512	0.369	0.477	0.335	0.847	1.8041	0.2343	1	0.2718	0.5663	0.003085	protein_coding
AT3G52370	28.58	28.02	26.67	27.13	11.95	27.19	21.98	23.73	19.76	18.12	20.28	14.25	0	0	0	0	-1	-0.326	-0.345	-0.315	-0.334	-0.66	0.632281	0.4738	1	0.5668	0.5755	0.03084	protein_coding	FASCICLIN-like arabinogalactan protein 15 precursor
AT3G55840	3.61	1.98	2	3.16	3.93	5.75	3.09	3.31	4.12	9.41	5.64	6.53	0	0	1	0	1	0.767	0.472	1.038	0.743	1.51	2.84321	0.1383	1	0.008837	0.1478	7.71e-06	protein_coding	Hs1pro-1 protein
AT3G55950	5.52	5.76	6.22	6.65	4.72	6.02	6.3	5.57	6.36	11.6	8.69	8.79	0	0	1	1	1	-0.006	0.054	0.671	0.731	0.725	1.66171	1	1	0.008146	0.005187	0.001233	protein_coding	CRINKLY4 related 3
AT3G56100	5.78	6	5.63	4.7	4.56	4.6	5.23	5.57	6.01	2.76	2.9	3.89	0	0	-1	0	-1	-0.327	-0.055	-0.809	-0.537	-0.864	0.548535	0.3688	1	0.001247	0.1433	0.000116	protein_coding	meristematic receptor-like kinase
AT3G56410	22.4	22.68	20.72	27.6	24.61	31.72	20.54	26.91	24.92	39.13	37.41	33.45	0	0	1	0	1	0.353	0.136	0.605	0.388	0.741	1.67158	0.15	1	0.0007606	0.1173	4.516e-06	protein_coding	Protein of unknown function (DUF3133)
AT3G56710	3.42	4.86	4.87	4.43	2.04	4.46	5.17	9.15	7.05	8.4	7.39	7.83	0	0	0	1	1	-0.257	0.694	0.145	1.097	0.839	1.7962	0.691	0.6282	0.8766	0.002632	0.01373	protein_coding	sigma factor binding protein 1
AT3G57330	75.74	79.63	70.7	97.43	104.96	92.67	66.77	85.56	81.45	118.65	114.98	115.97	0	0	0	0	1	0.384	0.048	0.581	0.245	0.629	1.54642	0.03911	1	0.0001023	0.3518	7.319e-06	protein_coding	autoinhibited Ca2+-ATPase 11
AT3G57460	2.69	2.82	1.89	3.56	3.77	4.67	1.7	2.25	2.84	4.58	3.95	4.22	0	0	1	0	1	0.704	-0.139	0.926	0.082	0.787	1.72297	0.07321	1	0.005987	0.9544	0.01171	protein_coding	catalytics;metal ion binding
AT3G57480	3.74	4.38	4.44	5.84	5.58	4.94	4.66	5.9	6.7	7.02	6.54	6.14	0	0	0	0	1	0.376	0.442	0.201	0.267	0.643	1.56847	0.3135	0.9184	0.7206	0.5989	0.008003	protein_coding	zinc finger (C2H2 type, AN1-like) family protein
AT3G57760	2.23	3.06	3.19	5.17	4.8	4.4	3.65	4.44	1.98	4.2	4.75	5.35	0	0	0	0	1	0.751	0.262	0.484	-0.005	0.746	1.68632	0.06287	1	0.3186	1	0.02923	protein_coding	Protein kinase superfamily protein
AT3G58770	1.45	1.74	1.79	0.4	0.94	0.95	1.26	1.52	1.2	1.13	0.5	0.68	0	0	0	0	-1	-1.126	-0.315	-0.821	-0.01	-1.136	0.463855	0.06322	1	0.2748	1	0.01799	protein_coding
AT3G60180	2.96	4.02	3.08	4.57	5.9	3.92	2.96	3.38	4.47	5.08	6.04	5.13	0	0	0	0	1	0.508	0.086	0.607	0.185	0.693	1.61531	0.2249	1	0.1056	0.8312	0.02216	protein_coding	P-loop containing nucleoside triphosphate hydrolases superfamily protein
AT3G61160	1.38	1.44	1.51	3.02	1.73	2.3	2.39	1.79	1.8	2.38	3.6	2.31	0	0	0	0	1	0.706	0.47	0.468	0.232	0.939	1.91455	0.2038	1	0.492	0.8258	0.01647	protein_coding	Protein kinase superfamily protein
AT3G61630	6.24	5.52	4.92	7.19	12.26	4.67	6.99	7.49	8.94	7.9	9.69	13.07	0	0	0	0	1	0.527	0.487	0.393	0.354	0.88	1.83813	0.3153	1	0.547	0.6526	0.0145	protein_coding	cytokinin response factor 6
AT3G62860	3.74	3.9	3.89	6.04	4.72	6.09	5.48	5.1	4.55	6.77	6.19	6.03	0	0	0	0	1	0.55	0.397	0.317	0.164	0.715	1.64701	0.07163	1	0.4008	0.7846	0.001667	protein_coding	alpha/beta-Hydrolases superfamily protein
AT3G63010	4.93	4.44	4.22	4.97	4.25	6.29	5.17	5.37	5.15	8.03	6.39	6.42	0	0	0	0	1	0.2	0.211	0.404	0.416	0.615	1.53348	0.6803	1	0.2687	0.2857	0.01452	protein_coding	alpha/beta-Hydrolases superfamily protein
AT4G01026	21.15	19.8	20.39	28.14	27.91	27.87	23.94	21.47	26.12	38.38	38.56	37.79	0	0	1	0	1	0.452	0.218	0.685	0.451	0.903	1.87039	0.009798	1	1.228e-06	0.008407	3.874e-12	protein_coding	PYR1-like 7
AT4G01870	10.12	11.52	20.5	12.62	16.67	17.45	15.12	12.86	21.74	26.53	31.22	31.2	0	0	1	1	1	0.145	0.23	0.844	0.929	1.074	2.11082	0.813	1	0.008961	0.005187	0.000121	protein_coding	tolB protein-related
AT4G02330	11.63	8.94	6.76	10.34	5.74	17.18	10.27	9.34	10.65	19.44	13.44	15.83	0	0	0	0	1	0.29	0.149	0.685	0.545	0.835	1.78229	0.6583	1	0.1495	0.3785	0.02904	protein_coding	Plant invertase/pectin methylesterase inhibitor superfamily
AT4G06746	1.05	0.78	0.65	1.41	1.1	1.62	1.13	0.66	0.86	1.94	1.4	1.75	0	0	0	0	1	0.756	0.121	0.915	0.28	1.037	2.05242	0.2995	1	0.1062	0.8007	0.02525	protein_coding	related to AP2 9
AT4G08850	97.35	105.14	83.14	134.17	103.31	169.04	96.13	116.57	112.03	197.98	168.77	173.41	0	0	1	0	1	0.51	0.185	0.734	0.409	0.919	1.89112	0.03658	1	0.0002289	0.1673	4.261e-07	protein_coding	Leucine-rich repeat receptor-like protein kinase family protein
AT4G12540	2.3	2.94	2.6	2.15	1.81	0.95	3.46	1.92	2.15	1.57	1.4	1.18	0	0	0	0	-1	-0.679	-0.047	-0.872	-0.24	-0.919	0.529337	0.2604	1	0.1016	0.8901	0.03534	protein_coding
AT4G14330	11.76	15.24	12.28	8.19	10.61	8.59	13.42	11.66	11.86	7.02	5.49	8	0	0	-1	0	-1	-0.524	-0.087	-0.854	-0.417	-0.941	0.522149	0.05944	1	0.0001298	0.2683	4.535e-06	protein_coding	P-loop containing nucleoside triphosphate hydrolases superfamily protein
AT4G14370	1.58	1.98	2.27	3.09	1.97	3.79	1.64	2.45	3.35	3.89	4.3	5.13	0	0	0	0	1	0.601	0.32	0.861	0.58	1.182	2.28473	0.2919	1	0.05074	0.3303	0.000816	protein_coding	Disease resistance protein (TIR-NBS-LRR class) family
AT4G15890	8.93	8.64	8.28	4.83	8.41	6.29	7.56	7.29	5.5	4.39	5.44	6.03	0	0	0	0	-1	-0.41	-0.335	-0.364	-0.289	-0.7	0.61354	0.3017	1	0.4356	0.6256	0.009195	protein_coding	binding
AT4G16400	0.85	0.66	1.08	0.87	1.42	0.95	1.13	0.8	2.49	2.95	1.55	2.08	0	0	0	0	1	0.297	0.717	0.601	1.021	1.318	2.54054	0.8203	1	0.5414	0.1945	0.01264	protein_coding
AT4G17230	14.85	12.6	12.93	17.53	18	17.59	13.29	15.91	15.64	26.78	27.12	26.64	0	0	1	1	1	0.397	0.15	0.848	0.601	0.998	1.99455	0.06917	1	2.241e-08	0.0005079	3.385e-12	protein_coding	SCARECROW-like 13
AT4G17250	14.26	19.8	15.09	24.91	23.11	23.07	21.04	20.01	21.56	25.52	27.87	26.92	0	0	0	0	1	0.532	0.348	0.361	0.176	0.709	1.63398	0.007736	0.8352	0.1104	0.6571	1.121e-05	protein_coding
AT4G21390	3.48	4.14	2.81	4.83	6.21	5.55	2.9	4.77	3.35	7.78	9.94	8.62	0	0	1	1	1	0.669	0.085	1.255	0.672	1.341	2.52541	0.06127	1	1.077e-06	0.04956	3.502e-08	protein_coding	S-locus lectin protein kinase family protein
AT4G22690	75.54	68.29	64	102.27	93.32	112.76	68.66	80.12	81.62	135.83	124.17	131.9	0	0	1	0	1	0.57	0.148	0.767	0.345	0.915	1.88568	0.0003826	1	6.892e-08	0.1074	1.078e-11	protein_coding	cytochrome P450, family 706, subfamily A, polypeptide 1
AT4G24380	9.46	11.04	11.31	14.1	18.87	12.72	12.91	12.53	14.69	17.5	16.98	17.74	0	0	0	0	1	0.515	0.329	0.383	0.197	0.712	1.64162	0.03956	1	0.1672	0.6818	0.0002116	protein_coding
AT4G28180	3.48	4.02	3.68	3.36	2.36	3.38	4.28	4.97	3.69	2.57	2.45	2.2	0	0	-1	0	-1	-0.288	0.219	-0.852	-0.345	-0.633	0.645796	0.5595	1	0.005554	0.6126	0.04168	protein_coding
AT4G29050	3.28	3.42	2.76	3.89	2.91	5.28	3.46	3.45	3.95	6.77	5.69	5.24	0	0	1	0	1	0.364	0.196	0.706	0.539	0.903	1.87104	0.4674	1	0.03589	0.2136	0.001243	protein_coding	Concanavalin A-like lectin protein kinase family protein
AT4G32480	18.79	15.84	16.93	21.29	22.56	26.11	19.53	23.73	25.35	34.3	38.11	32.89	0	0	1	1	1	0.442	0.409	0.623	0.59	1.032	2.04228	0.05175	0.4802	0.0004866	0.002258	3.573e-11	protein_coding	Protein of unknown function (DUF506)
AT4G34150	127.11	108.2	104.51	144.37	69.34	157.2	127.12	147.45	136.61	195.28	152.49	167.05	0	0	0	0	1	0.127	0.275	0.324	0.472	0.599	1.51498	0.8189	1	0.5013	0.269	0.03926	protein_coding	Calcium-dependent lipid-binding (CaLB domain) family protein
AT4G34180	26.54	33.42	30.13	37.54	45.21	37.41	29.67	29.82	34.45	47.16	50.2	49.51	0	0	1	0	1	0.413	0.057	0.647	0.291	0.704	1.63026	0.03945	1	4.785e-05	0.2666	2.112e-06	protein_coding	Cyclase family protein
AT4G34550	3.02	4.74	5.08	4.16	2.75	4.33	4.22	4.04	2.75	1.76	1.95	1.8	0	0	-1	-1	-1	-0.191	-0.215	-1.007	-1.031	-1.223	0.429128	0.7713	1	0.01002	0.01236	0.0002212	protein_coding
AT4G36580	9.53	8.82	8.87	10.81	14.15	13.39	11.34	11.53	10.22	13.48	16.03	14.53	0	0	0	0	1	0.493	0.287	0.411	0.205	0.698	1.61793	0.03928	1	0.08904	0.6267	0.0001197	protein_coding	AAA-type ATPase family protein
AT4G37390	2.56	3.48	3.89	2.62	2.99	1.49	3.4	2.19	2.49	1.94	1.25	2.14	0	0	0	0	-1	-0.498	-0.297	-0.613	-0.412	-0.911	0.536757	0.424	1	0.3458	0.6652	0.03107	protein_coding	Auxin-responsive GH3 family protein
AT4G38545	3.22	3.06	3.14	4.77	2.99	3.25	4.09	4.18	3.95	4.77	4.25	5.97	0	0	0	0	1	0.232	0.378	0.289	0.435	0.667	1.5913	0.6755	1	0.5923	0.3791	0.02557	other_rna	other RNA
AT4G39090	68.91	77.17	78.06	100.25	96.07	101.94	83.47	84.43	95.88	127.05	128.47	130.05	0	0	0	0	1	0.412	0.233	0.549	0.37	0.782	1.72022	0.01108	1	6.785e-05	0.03711	2.899e-10	protein_coding	Papain family cysteine protease
AT4G39580	0.72	0.42	0.76	1.07	1.1	1.29	0.94	0.93	1.55	1.76	2	1.35	0	0	0	0	1	0.856	0.805	0.611	0.56	1.417	2.68947	0.2432	1	0.4279	0.5187	0.00135	protein_coding	Galactose oxidase/kelch repeat superfamily protein
AT5G02370	6.83	7.26	14.5	9.13	27.2	9.88	9.51	15.84	34.28	33.43	18.23	34.13	0	0	0	0	1	0.688	1.055	0.527	0.894	1.582	3.0007	0.428	0.8596	0.6437	0.3417	0.004748	protein_coding	ATP binding microtubule motor family protein
AT5G02950	5.39	7.08	6.82	7.86	8.88	6.49	7.12	5.5	6.44	9.66	12.24	11.83	0	0	1	0	1	0.261	-0.02	0.825	0.544	0.805	1.74857	0.501	1	0.0003548	0.07303	0.0001887	protein_coding	Tudor/PWWP/MBT superfamily protein
AT5G03680	3.81	4.08	3.79	2.69	3.46	3.18	3.02	3.71	3.26	2.7	2.1	2.65	0	0	0	0	-1	-0.329	-0.223	-0.434	-0.328	-0.657	0.637842	0.4485	1	0.3436	0.6027	0.02463	protein_coding	Duplicated homeodomain-like superfamily protein
AT5G04340	5.91	7.08	9.52	7.72	9.2	8.86	7.87	9.81	8.25	11.29	11.84	11.43	0	0	0	0	1	0.186	0.197	0.413	0.425	0.611	1.53532	0.6482	1	0.1798	0.2275	0.006592	protein_coding	zinc finger of Arabidopsis thaliana 6
AT5G05250	20.5	10.26	15.63	11.55	12.26	7.31	9.95	19.68	8.76	8.22	8.59	9.86	0	0	0	0	-1	-0.576	-0.268	-0.529	-0.221	-0.797	0.574908	0.2805	1	0.3732	0.8376	0.04484	protein_coding
AT5G05270	118.31	119.84	119.98	114.29	198.13	107.69	96.44	100.67	89.78	76.19	76.37	83.19	0	0	0	-1	-1	0.229	-0.32	-0.283	-0.833	-0.603	0.658281	0.533	1	0.4742	0.000345	0.008003	protein_coding	Chalcone-flavanone isomerase family protein
AT5G05600	3.02	7.44	5.41	8.46	6.45	7.24	3.91	3.18	4.47	22.58	22.28	22.36	0	0	1	1	1	0.477	-0.471	2.546	1.598	2.075	4.23566	0.2701	1	2.274e-24	2.753e-10	3.954e-18	protein_coding	2-oxoglutarate (2OG) and Fe(II)-dependent oxygenase superfamily protein
AT5G05850	5.85	6.42	5.36	5.98	9.04	6.49	5.35	5.24	5.58	9.72	8.19	8.9	0	0	1	0	1	0.281	-0.124	0.728	0.322	0.604	1.5207	0.4638	1	0.003718	0.4735	0.01185	protein_coding	plant intracellular ras group-related LRR 1
AT5G06230	0.39	0.3	0.38	0.4	0.55	0.41	0.63	1.06	1.03	1.32	0.5	1.41	0	0	0	0	1	0.324	1.31	0.236	1.223	1.549	3.01869	0.8321	0.6737	0.8877	0.1723	0.01538	protein_coding	TRICHOME BIREFRINGENCE-LIKE 9
AT5G06310	1.38	1.08	1.41	1.61	1.89	1.15	1.89	1.86	2.15	2.38	2.05	2.31	0	0	0	0	1	0.252	0.596	0.196	0.54	0.793	1.7416	0.7384	1	0.8334	0.4115	0.04228	protein_coding	Nucleic acid-binding, OB-fold-like protein
AT5G06620	2.36	1.92	1.73	3.56	2.83	2.71	2.9	3.18	4.04	3.45	4.05	3.44	0	0	0	0	1	0.606	0.741	0.131	0.266	0.872	1.8203	0.1839	0.3584	0.8962	0.7169	0.003964	protein_coding	SET domain protein 38
AT5G06940	3.02	2.1	2.7	1.54	1.89	1.83	2.96	2.32	3.69	1.88	1.05	1.46	0	0	-1	0	-1	-0.573	0.185	-1.031	-0.272	-0.845	0.561381	0.2965	1	0.01085	0.8289	0.03471	protein_coding	Leucine-rich repeat receptor-like protein kinase family protein
AT5G07100	1.12	1.26	0.97	1.07	0.31	1.96	2.08	2.05	2.66	3.51	2.2	2.99	0	0	0	1	1	0.029	1.01	0.357	1.337	1.367	2.59701	1	0.6596	0.7296	0.01513	0.003128	protein_coding	WRKY DNA-binding protein 26
AT5G07440	12.48	10.02	11.25	11.68	15.33	10.96	15.43	16.9	19.07	22.14	20.38	21.8	0	0	0	1	1	0.166	0.604	0.326	0.764	0.93	1.90578	0.6482	0.05714	0.2555	0.0001797	1.198e-07	protein_coding	glutamate dehydrogenase 2
AT5G09930	3.74	7.86	7.14	8.33	7.7	9.94	8.44	7.42	6.1	8.22	11.49	10.59	0	0	0	0	1	0.466	0.228	0.46	0.223	0.688	1.61686	0.2901	1	0.3031	0.772	0.02811	protein_coding	ABC transporter family protein
AT5G19170	2.89	3.06	2.76	2.22	1.73	1.22	4.22	2.72	2.66	1.38	2.05	1.3	0	0	-1	0	-1	-0.75	0.153	-1.019	-0.116	-0.867	0.543054	0.1484	1	0.01269	0.9474	0.03052	protein_coding	Protein of Unknown Function (DUF239)
AT5G19221	1.71	2.1	3.41	2.69	1.97	2.23	2.27	2.98	7.9	9.03	4.1	5.63	0	0	0	1	1	-0.072	0.841	0.524	1.437	1.365	2.59834	0.9762	1	0.6134	0.02308	0.009821	other_rna	other RNA
AT5G19230	3.42	2.34	3.73	6.38	1.97	7.91	4.66	6.69	5.76	10.54	8.34	11.1	0	0	0	0	1	0.782	0.847	0.808	0.873	1.655	3.15911	0.192	0.7587	0.1386	0.1368	2.183e-05	protein_coding	Glycoprotein membrane precursor GPI-anchored
AT5G19570	5.85	4.86	5.73	5.64	3.14	5.82	5.54	5.77	4.64	3.51	2.95	3.55	0	0	0	0	-1	-0.161	-0.037	-0.681	-0.558	-0.719	0.608881	0.7695	1	0.05769	0.2508	0.01823	protein_coding
AT5G24160	18.66	21.66	20.23	30.89	20.44	32.67	27.15	23.53	26.38	38.82	38.36	39.99	0	0	1	0	1	0.474	0.347	0.605	0.477	0.951	1.93509	0.05471	1	0.003385	0.06127	5.122e-08	protein_coding	squalene monoxygenase 6
AT5G25250	3.74	5.28	5.25	4.7	8.49	6.97	3.02	5.24	7.82	9.47	8.14	8.67	0	0	0	0	1	0.49	0.152	0.724	0.385	0.876	1.84163	0.3616	1	0.1126	0.6094	0.01597	protein_coding	SPFH/Band 7/PHB domain-containing membrane-associated protein family
AT5G25440	4.14	4.32	4.27	5.24	4.25	6.22	4.41	7.09	5.67	8.34	7.14	6.93	0	0	0	0	1	0.307	0.428	0.383	0.504	0.812	1.76041	0.504	1	0.3631	0.1947	0.001425	protein_coding	Protein kinase superfamily protein
AT5G25910	0.13	0.6	0.05	0.6	0.55	1.08	0.13	0.66	0.52	2.13	1.15	1.63	0	0	1	0	1	1.504	0.701	1.912	1.109	2.617	6.29487	0.158	1	0.005299	0.2276	2.972e-05	protein_coding	receptor like protein 52
AT5G28830	3.55	4.86	4.76	5.64	6.6	5.14	5.61	4.84	4.38	7.34	7.24	6.59	0	0	0	0	1	0.389	0.173	0.504	0.288	0.678	1.60744	0.2861	1	0.09912	0.5605	0.004132	protein_coding	calcium-binding EF hand family protein
AT5G36925	0.66	1.14	0.92	1.48	1.73	2.23	1.13	1.33	0.6	1.94	2.1	2.48	0	0	1	0	1	0.988	0.198	1.051	0.261	1.25	2.39706	0.06788	1	0.02576	0.821	0.001896	protein_coding
AT5G38210	8.61	8.16	8.98	12.83	9.04	14	8	10.54	11	17.75	15.33	16.5	0	0	1	0	1	0.482	0.191	0.752	0.461	0.943	1.92544	0.1101	1	0.0009416	0.1443	3.262e-06	protein_coding	Protein kinase family protein
AT5G38420	2446.74	2418.72	2343.64	2160.75	2320.66	2433.72	1992.53	1971.5	1992.99	1557.26	1494.49	1372.94	0	0	0	-1	-1	-0.06	-0.275	-0.429	-0.644	-0.704	0.613765	0.8346	0.7183	0.002698	9.947e-07	5.758e-09	protein_coding	Ribulose bisphosphate carboxylase (small chain) family protein
AT5G39020	2.96	4.98	3.62	4.57	4.09	7.58	4.66	4.9	4.73	10.35	9.34	9.8	0	0	1	1	1	0.492	0.303	1.043	0.854	1.346	2.55104	0.2805	1	0.0002773	0.008908	2.327e-07	protein_coding	Malectin/receptor-like protein kinase family protein
AT5G39785	5.78	6.3	5.68	8.53	8.26	9.2	7.06	5.57	6.96	12.17	11.99	8.9	0	0	1	0	1	0.55	0.138	0.757	0.346	0.895	1.86149	0.05111	1	0.0006952	0.35	8.897e-06	protein_coding	Protein of unknown function (DUF1666)
AT5G41100	11.56	11.7	10.82	16.45	10.93	16.71	11.84	11.33	17.27	20.95	18.88	19.88	0	0	0	0	1	0.376	0.239	0.569	0.433	0.808	1.75205	0.2881	1	0.03603	0.2213	0.0002227	protein_coding
AT5G43440	2.5	2.64	2.16	3.83	2.12	2.84	3.53	2.12	3.69	6.27	7.14	5.91	0	0	1	1	1	0.28	0.349	1.058	1.126	1.407	2.64658	0.6718	1	0.000735	0.0005404	5.799e-07	protein_coding	2-oxoglutarate (2OG) and Fe(II)-dependent oxygenase superfamily protein
AT5G44585	0.13	0.36	0.22	0.54	0.86	0.47	0.25	0.6	1.03	2.32	1.45	0.96	0	0	0	0	1	1.349	1.311	1.367	1.33	2.683	6.66197	0.2479	1	0.06514	0.103	7.185e-06	protein_coding
AT5G46740	15.57	14.16	13.85	13.16	8.81	10.15	14.8	12.26	13.83	9.59	9.29	9.8	0	0	0	0	-1	-0.434	-0.09	-0.512	-0.168	-0.602	0.6581	0.1004	1	0.0333	0.768	0.002848	protein_coding	ubiquitin-specific protease 21
AT5G46910	10.9	14.7	10.98	15.78	15.88	17.11	11.91	13.39	14.43	20.32	17.43	17.57	0	0	0	0	1	0.415	0.114	0.48	0.18	0.595	1.5123	0.1054	1	0.03518	0.6937	0.001651	protein_coding	Transcription factor jumonji (jmj) family protein / zinc finger (C5HC2 type) family protein
AT5G47590	0.66	0.66	0.6	0.81	1.18	0.61	0.88	0.27	2.06	1.82	1.5	1.69	0	0	0	0	1	0.425	0.687	0.69	0.953	1.378	2.60938	0.7143	1	0.5292	0.3118	0.02364	protein_coding	Heat shock protein HSP20/alpha crystallin family
AT5G48380	31.14	34.93	32.08	38.21	40.49	43.63	30.74	36.38	32.13	58.89	54.79	59.42	0	0	1	0	1	0.318	0.016	0.801	0.5	0.818	1.76363	0.1138	1	3.916e-09	0.002142	4.514e-10	protein_coding	BAK1-interacting receptor-like kinase 1
AT5G48530	11.96	11.94	10.39	16.52	13.05	17.05	9.64	11.53	10.14	21.51	18.18	23.32	0	0	1	0	1	0.448	-0.128	1.006	0.43	0.878	1.83756	0.08373	1	3.718e-08	0.1121	7.436e-07	protein_coding
AT5G50580	4.14	0.06	3.46	0.2	3.77	5.61	3.02	0.13	2.41	0.19	0.15	0.34	0	0	0	-1	-1	0.323	-0.461	-2.999	-3.783	-3.463	0.0887728	0.9179	1	0.1138	0.04555	0.02777	protein_coding	SUMO-activating enzyme 1B
AT5G51830	11.76	10.32	12.93	13.5	25.24	13.73	14.93	12.39	12.63	19.13	21.88	18.87	0	0	0	0	1	0.578	0.191	0.582	0.196	0.774	1.71037	0.08389	1	0.06724	0.7784	0.002693	protein_coding	pfkB-like carbohydrate kinase family protein
AT5G52220	1.58	1.38	1.03	1.14	1.34	0.95	0.5	0.8	1.2	0.56	0.55	0.68	0	0	0	0	-1	-0.214	-0.701	-0.434	-0.921	-1.136	0.448622	0.8521	1	0.7197	0.2608	0.03442	protein_coding
AT5G54860	8.47	7.2	7.74	7.86	6.84	12.24	5.04	6.49	7.99	15.49	10.79	12.17	0	0	1	0	1	0.207	-0.27	0.984	0.506	0.713	1.64246	0.6981	1	0.0006385	0.2477	0.01386	protein_coding	Major facilitator superfamily protein
AT5G55820	16.62	15.48	15.8	10.48	11.71	10.62	12.79	15.91	16.41	9.09	10.04	12.17	0	0	0	0	-1	-0.547	-0.09	-0.521	-0.065	-0.612	0.653445	0.01603	1	0.01741	0.9391	0.001161	protein_coding
AT5G56180	7.55	9.96	8.11	10.54	10.85	10.55	10.46	8.42	10.74	13.42	13.94	12.56	0	0	0	0	1	0.316	0.203	0.435	0.322	0.638	1.55816	0.2937	1	0.07676	0.334	0.000802	protein_coding	actin-related protein 8
AT5G59020	6.24	6.06	5.68	5.64	5.9	7.31	6.55	6.23	6.87	4.33	3.1	4.06	0	0	-1	-1	-1	0.071	0.127	-0.781	-0.725	-0.654	0.639043	0.9087	1	0.002092	0.01093	0.008059	protein_coding	Protein of unknown function (DUF3527)
AT5G59070	0.59	0.6	0.54	0.94	1.57	1.42	0.31	0.86	0.77	2.32	2.6	1.91	0	0	1	0	1	1.166	0.144	1.827	0.806	1.973	3.94798	0.06111	1	4.051e-05	0.2043	1.063e-06	protein_coding	UDP-Glycosyltransferase superfamily protein
AT5G59480	57.22	57.25	56.69	49.96	27.12	52.83	52.73	50.96	48.11	42.27	34.56	35.54	0	0	0	0	-1	-0.396	-0.173	-0.435	-0.212	-0.608	0.65652	0.2257	1	0.1648	0.7049	0.01026	protein_coding	Haloacid dehalogenase-like hydrolase (HAD) superfamily protein
AT5G60150	4.86	6.78	6.71	4.23	3.85	4.8	6.3	5.3	5.24	3.45	2.5	4.56	0	0	0	0	-1	-0.51	-0.124	-0.689	-0.303	-0.813	0.572752	0.2195	1	0.0536	0.6812	0.005923	protein_coding
AT5G61560	9.53	8.88	8.44	11.08	9.2	11.63	9.57	11.13	9.54	15.36	16.13	14.59	0	0	1	0	1	0.255	0.176	0.606	0.527	0.782	1.7162	0.4105	1	0.001602	0.01629	4.063e-06	protein_coding	U-box domain-containing protein kinase family protein
AT5G61980	3.61	2.58	3.25	2.48	1.81	2.77	2.2	2.45	1.55	2.01	2.15	1.46	0	0	0	0	-1	-0.405	-0.583	-0.158	-0.336	-0.741	0.595339	0.4552	1	0.9012	0.7136	0.04735	protein_coding	ARF-GAP domain 1
AT5G62570	48.94	44.17	41.27	67.42	48.43	63.04	46.36	59.38	50.17	68.54	68.48	66.23	0	0	0	0	1	0.415	0.215	0.382	0.183	0.598	1.5125	0.06138	1	0.08426	0.6414	0.0004226	protein_coding	Calmodulin binding protein-like
AT5G63010	2.56	3.84	3.14	4.1	4.09	3.92	3.46	4.18	3.35	4.95	4.45	5.35	0	0	0	0	1	0.338	0.205	0.416	0.282	0.621	1.54612	0.4379	1	0.2907	0.6278	0.02231	protein_coding	Transducin/WD40 repeat-like superfamily protein
AT2G46270	11.96	10.5	12.71	14.5	13.13	16.98	13.17	11.93	10.57	19.94	16.38	18.64	0	0	1	0	1	0.344	0.024	0.616	0.297	0.641	1.5627	0.2292	1	0.002385	0.3789	0.0006009	protein_coding	G-box binding factor 3
AT2G46510	26.34	19.68	22.77	28.67	27.28	25.64	24	26.18	23.54	39.88	43.3	38.19	0	0	1	0	1	0.247	0.102	0.719	0.573	0.821	1.76436	0.34	1	4.677e-06	0.001303	2.473e-08	protein_coding	ABA-inducible BHLH-type transcription factor
AT2G26300	22.73	25.92	24.94	28.87	38.68	26.52	28.28	27.7	30.24	38.13	35.01	39.99	0	0	0	0	1	0.351	0.227	0.392	0.268	0.619	1.5373	0.1594	1	0.0849	0.4171	0.0003389	protein_coding	G protein alpha subunit 1
AT3G19580	7.36	6.66	8.33	12.96	6.84	13.26	8.88	12.19	9.62	14.99	14.48	15.15	0	0	0	0	1	0.569	0.457	0.538	0.427	0.995	1.99642	0.111	1	0.1147	0.3344	6.204e-05	protein_coding	zinc-finger protein 2
AT3G57530	54.06	53.35	53.88	74.8	90.81	74.68	54.61	66.67	60.23	95.89	92.35	98.11	0	0	1	0	1	0.574	0.17	0.658	0.254	0.828	1.77537	0.0002891	1	6.095e-06	0.326	8.576e-10	protein_coding	calcium-dependent protein kinase 32
AT3G63210	10.18	10.38	10.17	16.72	5.42	15.15	13.67	13.92	14.26	17.62	19.73	15.43	0	0	0	0	1	0.284	0.445	0.336	0.496	0.78	1.71754	0.6305	1	0.6046	0.3898	0.02581	protein_coding	Protein of unknown function (DUF581)
AT4G18010	14.58	19.32	20.18	24.85	29.88	20.23	18.08	20.41	19.07	32.42	44.75	41.06	0	0	1	1	1	0.466	0.088	1.039	0.661	1.127	2.18621	0.09668	1	1.522e-07	0.00618	2.39e-09	protein_coding	myo-inositol polyphosphate 5-phosphatase 2
AT4G34390	23.52	24.9	21.04	28.47	34.67	28.41	23.62	24.65	25.09	37.94	35.71	39.88	0	0	1	0	1	0.397	0.079	0.63	0.312	0.709	1.63447	0.04908	1	6.373e-05	0.2066	1.2e-06	protein_coding	extra-large GTP-binding protein 2
AT1G08980	16.88	15.42	15.47	17.26	13.29	17.45	19.34	19.62	25.26	26.15	26.62	24.89	0	0	0	1	1	0.011	0.422	0.28	0.691	0.702	1.62571	1	0.4802	0.3471	0.0004418	5.575e-05	protein_coding	amidase 1
AT3G52430	5.98	9.42	7.52	8.53	8.73	8.66	6.61	7.49	6.7	16.99	10.04	16.5	0	0	1	1	1	0.175	-0.141	1.06	0.745	0.919	1.89921	0.7324	1	3.158e-05	0.01516	0.000204	protein_coding	alpha/beta-Hydrolases superfamily protein
AT4G31800	8.34	7.14	8.11	9.33	7.47	8.18	6.99	9.94	8.25	13.36	13.14	15.94	0	0	1	1	1	0.086	0.093	0.753	0.76	0.846	1.79907	0.8662	1	0.0004152	0.0007788	1.337e-05	protein_coding	WRKY DNA-binding protein 18
AT5G26920	14.06	10.56	10.06	15.58	12.89	13.6	11.28	16.63	13.75	21.51	14.63	16.16	0	0	0	0	1	0.283	0.267	0.326	0.31	0.593	1.50807	0.4793	1	0.4237	0.5125	0.01882	protein_coding	Cam-binding protein 60-like G
AT2G44840	0.85	1.5	0.97	1.41	2.44	1.29	1.39	2.19	0.86	2.76	2.35	3.6	0	0	0	0	1	0.605	0.433	0.945	0.772	1.378	2.62349	0.4327	1	0.0776	0.2822	0.001717	protein_coding	ethylene-responsive element binding factor 13
AT3G23230	2.5	2.22	1.62	2.89	1.34	3.25	2.33	2.39	2.06	5.27	5.94	6.53	0	0	1	1	1	0.261	0.111	1.381	1.231	1.492	2.79811	0.7412	1	2.033e-05	0.0004087	1.05e-06	protein_coding	Integrase-type DNA-binding superfamily protein
AT4G27440	72.19	75.37	66.48	77.96	107.48	81.58	80.06	91.39	100.01	120.91	116.18	125.43	0	0	0	0	1	0.318	0.342	0.418	0.442	0.76	1.6937	0.1845	0.7608	0.03781	0.04277	1.034e-06	protein_coding	protochlorophyllide oxidoreductase B
AT1G18570	13.73	12.9	10.17	14.64	14.07	15.56	10.9	15.24	13.15	21.13	18.53	20.9	0	0	1	0	1	0.271	0.097	0.624	0.45	0.721	1.64565	0.3967	1	0.002814	0.1002	0.0001257	protein_coding	myb domain protein 51
AT5G08790	36.26	40.93	38.95	46	41.51	43.09	37.54	39.63	41.58	61.96	66.58	67.59	0	0	1	1	1	0.169	0.03	0.725	0.586	0.756	1.68874	0.4774	1	4.139e-08	6.475e-05	2.406e-09	protein_coding	NAC (No Apical Meristem) domain transcriptional regulator superfamily protein
AT5G13220	2.04	2.1	2.92	2.01	1.65	2.1	2.46	2.45	2.41	7.27	4.94	4.84	0	0	1	1	1	-0.294	0.043	1.212	1.55	1.256	2.41501	0.6598	1	6.927e-05	4.301e-07	8.345e-06	protein_coding	jasmonate-zim-domain protein 10
AT1G73080	36.85	32.7	35.05	39.89	42.85	40.72	37.23	36.98	36.6	55.12	51.6	55.59	0	0	0	0	1	0.239	0.084	0.55	0.395	0.634	1.55172	0.2495	1	5.595e-05	0.01845	5.346e-07	protein_coding	PEP1 receptor 1
AT1G17420	8.54	9.6	10.66	13.3	10.46	14.27	10.14	6.96	9.11	18.69	13.64	18.36	0	0	1	0	1	0.401	-0.139	0.949	0.409	0.81	1.76007	0.2416	1	2.85e-05	0.2617	0.0002212	protein_coding	lipoxygenase 3
AT3G25770	16.09	12.66	13.58	37.6	9.36	30.17	18.33	13.32	23.63	54.43	52.6	42.52	0	0	1	0	1	0.867	0.383	1.437	0.953	1.821	3.53296	0.09928	1	0.0004048	0.0735	9.241e-07	protein_coding	allene oxide cyclase 2
AT5G38710	4.93	4.92	8.11	4.7	4.56	6.29	3.84	3.45	4.12	4.39	2.25	3.44	0	0	0	0	-1	-0.211	-0.662	-0.187	-0.639	-0.849	0.561247	0.7425	0.8522	0.863	0.2546	0.01757	protein_coding	Methylenetetrahydrofolate reductase family protein
AT5G46180	21.88	20.4	22.61	24.58	36.24	26.58	20.85	21.54	26.12	27.59	36.41	37.79	0	0	0	0	1	0.427	0.075	0.576	0.223	0.65	1.56865	0.1282	1	0.01365	0.6326	0.001544	protein_coding	ornithine-delta-aminotransferase
AT1G80080	22.47	24.9	19.53	14.1	16.75	15.08	22.99	21.07	19.85	13.23	10.04	14.19	0	0	-1	0	-1	-0.543	-0.063	-0.776	-0.295	-0.839	0.55994	0.01933	1	7.267e-05	0.4373	3.925e-06	protein_coding	Leucine-rich repeat (LRR) family protein
AT1G34245	3.42	3.6	2.92	2.82	2.44	1.69	2.96	1.99	2.58	2.13	1.5	2.31	0	0	0	0	-1	-0.513	-0.396	-0.35	-0.233	-0.747	0.597586	0.3125	1	0.637	0.8392	0.04504	protein_coding	Putative membrane lipoprotein
AT3G06120	1.77	2.1	1.89	0.81	1.81	1.49	1.07	2.05	1.63	1.25	0.55	1.07	0	0	0	0	-1	-0.503	-0.283	-0.74	-0.52	-1.023	0.498264	0.5088	1	0.3393	0.6634	0.04613	protein_coding	basic helix-loop-helix (bHLH) DNA-binding superfamily protein
AT3G63440	11.69	11.88	9.74	7.59	7.08	10.28	11.15	11	10.65	6.84	5.49	7.27	0	0	-1	0	-1	-0.411	-0.019	-0.748	-0.356	-0.767	0.588412	0.1787	1	0.001218	0.3937	0.0003492	protein_coding	cytokinin oxidase/dehydrogenase 6
AT2G34650	4.53	5.88	5.3	3.83	2.83	4.13	5.48	5.37	5.24	3.26	2.65	3.72	0	0	-1	0	-1	-0.536	0.033	-0.747	-0.178	-0.714	0.612985	0.1368	1	0.01227	0.8506	0.009293	protein_coding	Protein kinase superfamily protein
AT4G13260	3.55	3.42	3.95	4.36	4.25	2.71	3.91	3.84	2.49	1.82	2.05	2.08	0	0	-1	-1	-1	0.046	-0.077	-0.795	-0.918	-0.872	0.544872	0.9635	1	0.04557	0.01845	0.009915	protein_coding	Flavin-binding monooxygenase family protein
AT5G25620	8.47	5.88	7.14	6.24	9.2	4.8	3.91	5.24	5.33	4.89	4.75	3.77	0	0	0	0	-1	-0.091	-0.574	-0.104	-0.587	-0.678	0.624011	0.9005	0.8763	0.9188	0.2195	0.04051	protein_coding	Flavin-binding monooxygenase family protein
AT2G37040	407.22	388.74	412.97	337.09	373.14	338.55	356.67	347.26	326.57	266.4	262.88	257.11	0	0	0	0	-1	-0.205	-0.23	-0.39	-0.415	-0.62	0.650484	0.3138	1	0.008692	0.007791	4.667e-07	protein_coding	PHE ammonia lyase 1
AT4G36220	183.54	185.43	178.95	176.34	172.49	178.85	155.47	150.57	143.39	122.48	118.98	118.78	0	0	0	0	-1	-0.054	-0.285	-0.32	-0.551	-0.605	0.657468	0.8476	0.5582	0.04175	3.857e-05	3.815e-07	protein_coding	ferulic acid 5-hydroxylase 1
AT5G07990	7.09	5.58	6.65	6.71	6.05	7.1	6.05	5.3	4.55	3.64	4	5.07	0	0	0	-1	-1	0.044	-0.27	-0.332	-0.645	-0.602	0.657867	0.9621	1	0.4802	0.03869	0.01995	protein_coding	Cytochrome P450 superfamily protein
AT5G08640	62.28	64.09	65.13	49.02	69.42	49.65	47.69	42.21	45.36	32.99	36.66	35.54	0	0	0	-1	-1	-0.19	-0.502	-0.362	-0.674	-0.864	0.549295	0.5068	0.08589	0.1115	0.0001909	2.273e-08	protein_coding	flavonol synthase 1
AT1G55210	39.81	39.07	41.38	30.35	44.66	37.88	32.63	33.73	30.93	24.21	26.67	28.89	0	0	0	0	-1	-0.093	-0.305	-0.287	-0.498	-0.592	0.663313	0.7977	1	0.2935	0.01859	0.0005071	protein_coding	Disease resistance-responsive (dirigent-like protein) family protein
AT3G44300	0.13	15.06	4.87	0.2	1.97	7.85	0.5	0.86	11	0.25	0.05	0.39	0	0	-1	0	-1	-1	-0.702	-4.113	-3.815	-4.819	0.0343968	0.717	1	0.04149	0.1041	0.006762	protein_coding	nitrilase 2
AT1G77110	3.61	5.64	3.25	2.55	3.14	1.62	3.02	4.11	3.09	2.19	2.2	2.42	0	0	0	0	-1	-0.778	-0.284	-0.587	-0.094	-0.872	0.5448	0.1053	1	0.289	0.9582	0.0188	protein_coding	Auxin efflux carrier family protein
AT2G17500	10.9	11.16	17.74	15.51	9.28	13.66	13.04	11.73	14.61	16.31	26.92	23.15	0	0	1	1	1	-0.05	-0.021	0.757	0.786	0.736	1.66784	0.9513	1	0.01914	0.02297	0.01258	protein_coding	Auxin efflux carrier family protein
AT2G46680	18.52	16.5	18.93	23.84	19.89	28.68	19.72	20.54	23.63	31.73	28.72	26.7	0	0	0	0	1	0.426	0.24	0.45	0.264	0.69	1.61538	0.08373	1	0.04576	0.456	0.0001042	protein_coding	homeobox 7
AT1G01560	2.23	2.16	1.3	2.69	2.12	3.18	1.7	2.58	1.89	3.76	3.6	3.1	0	0	0	0	1	0.507	0.133	0.753	0.379	0.887	1.83831	0.3692	1	0.08069	0.5828	0.01151	protein_coding	MAP kinase 11
AT1G69270	13.47	14.28	13.09	18.13	22.09	17.72	16.57	15.18	15.81	19.63	20.93	21.12	0	0	0	0	1	0.502	0.22	0.375	0.094	0.596	1.51028	0.01221	1	0.08345	0.8678	0.0002915	protein_coding	receptor-like protein kinase 1
AT1G73260	0.26	2.76	1.08	0.13	0.08	1.35	0.44	0.07	0.17	0.5	0.15	0.06	0	0	0	0	-1	-1.365	-2.534	0.007	-1.164	-2.532	0.173171	0.417	0.5676	1	0.6954	0.04436	protein_coding	kunitz trypsin inhibitor 1
AT4G23270	10.44	12.42	10.66	15.04	10.85	17.05	10.77	14.05	12.2	28.72	23.23	25.29	0	0	1	1	1	0.361	0.143	1.059	0.841	1.202	2.3043	0.2744	1	1.09e-07	0.0001347	2.127e-10	protein_coding	cysteine-rich RLK (RECEPTOR-like protein kinase) 19
AT1G19640	14.78	15.24	17.91	12.62	15.88	14.48	14.17	9.08	11.43	10.6	10.49	10.14	0	0	0	0	-1	-0.161	-0.466	-0.153	-0.459	-0.62	0.651575	0.6778	0.5372	0.7819	0.1416	0.00353	protein_coding	jasmonic acid carboxyl methyltransferase
AT4G26850	1173.44	1318.03	1330.97	1333.53	1353.54	1337.36	1082.53	997.85	948.85	777.88	829.74	720.29	0	0	0	-1	-1	0.074	-0.335	-0.38	-0.79	-0.715	0.609012	0.7984	0.367	0.01812	2.59e-09	1.826e-08	protein_coding	mannose-1-phosphate guanylyltransferase (GDP)s;GDP-galactose:mannose-1-phosphate guanylyltransferases;GDP-galactose:glucose-1-phosphate guanylyltransferases;GDP-galactose:myoinositol-1-phosphate guanylyltransferases;glucose-1-phosphate guanylyltransferase
AT4G18880	12.15	12.48	10.44	13.56	19.73	16.57	10.58	14.31	12.89	27.59	24.37	28.67	0	0	1	1	1	0.506	0.107	1.094	0.695	1.201	2.29912	0.05457	1	7.841e-09	0.001815	3.356e-11	protein_coding	heat shock transcription factor A4A
AT1G46264	6.37	3.96	5.25	3.76	1.73	2.3	6.24	5.83	4.04	2.57	2.15	3.94	-1	0	-1	0	-1	-0.986	0.058	-0.904	0.141	-0.846	0.555841	0.03275	1	0.04487	0.9362	0.03845	protein_coding	heat shock transcription factor B4
AT1G05680	16.36	22.98	28.78	35.19	48.51	26.99	30.3	20.88	41.07	55.63	89.61	79.53	0	0	1	1	1	0.698	0.434	1.287	1.023	1.721	3.29962	0.09132	1	3.218e-05	0.003937	1.702e-09	protein_coding	Uridine diphosphate glycosyltransferase 74E2
AT4G20830	66.48	66.73	77.09	93.67	112.27	103.22	72.57	74.29	75.26	129.69	128.02	133.2	0	0	1	0	1	0.555	0.078	0.816	0.339	0.894	1.85882	0.000203	1	5.108e-10	0.08458	1.389e-12	protein_coding	FAD-binding Berberine family protein
AT1G72680	11.63	12.18	19.42	18.6	25.55	13.66	19.78	16.1	26.46	27.66	38.31	36.33	0	0	1	1	1	0.414	0.522	0.718	0.826	1.24	2.36641	0.3688	1	0.0424	0.02266	7.546e-06	protein_coding	cinnamyl-alcohol dehydrogenase
AT1G13990	6.63	8.88	11.52	11.82	16.98	8.79	12.66	7.95	11.17	17.75	18.18	16.28	0	0	1	0	1	0.467	0.228	0.716	0.477	0.945	1.93156	0.2907	1	0.0396	0.3469	0.001029	protein_coding
AT1G22370	5.85	4.92	4.87	7.25	5.58	6.63	5.04	6.1	5.58	8.09	8.74	9.07	0	0	1	0	1	0.325	0.1	0.633	0.408	0.733	1.65601	0.3607	1	0.00843	0.2187	0.0004528	protein_coding	UDP-glucosyl transferase 85A5
AT1G48100	42.11	38.71	38.95	38.61	39.86	36.87	34.71	30.29	36.43	25.96	25.02	27.77	0	0	0	0	-1	-0.054	-0.241	-0.363	-0.55	-0.604	0.65751	0.8706	1	0.04688	0.0006758	1.527e-05	protein_coding	Pectin lyase-like superfamily protein
AT1G66760	29.04	22.8	28.4	31.69	20.13	29.29	34.33	29.95	34.54	48.73	44.2	45.68	0	0	0	1	1	0.019	0.3	0.488	0.77	0.788	1.72744	0.9823	1	0.03287	0.0001553	1.487e-05	protein_coding	MATE efflux family protein
AT1G69360	14.06	12.54	13.25	17.46	17.3	16.17	14.55	13.65	15.29	21.32	20.63	22.36	0	0	0	0	1	0.354	0.124	0.566	0.337	0.691	1.6138	0.1056	1	0.0006117	0.1503	2.672e-06	protein_coding	Plant protein of unknown function (DUF863)
AT1G78850	240.82	217.29	211.13	311.37	171.63	345.32	216.19	250.31	247.95	414.21	386	346.88	0	0	1	0	1	0.308	0.094	0.683	0.469	0.777	1.71402	0.4014	1	0.007609	0.1848	0.0006913	protein_coding	D-mannose binding lectin protein with Apple-like carbohydrate-binding domain
AT2G28840	21.55	18.42	22.88	29.01	22.49	22.86	22.61	22.27	19.85	31.98	29.82	34.58	0	0	0	0	1	0.243	0.044	0.571	0.372	0.616	1.53349	0.3892	1	0.002127	0.1496	0.0002915	protein_coding	XB3 ortholog 1 in Arabidopsis thaliana
AT5G57560	25.75	31.86	29.27	34.65	28.93	33.62	43.97	65.61	54.47	87.17	73.07	88.54	0	1	1	1	1	0.162	0.916	0.601	1.354	1.516	2.86349	0.6419	1.646e-05	0.002253	1.067e-15	8.859e-21	protein_coding	Xyloglucan endotransglucosylase/hydrolase family protein
AT4G37370	9.72	12.12	14.55	16.32	23.35	23.07	11.97	12.19	19.33	35.62	33.17	33.74	1	0	1	1	1	0.781	0.245	1.245	0.709	1.49	2.81753	0.004245	1	3.718e-08	0.01178	3.287e-12	protein_coding	cytochrome P450, family 81, subfamily D, polypeptide 8
AT1G32640	42.96	41.17	41.82	90.65	86.95	79.14	49.26	49.17	52.32	161.48	177.91	159.73	1	0	1	1	1	1.028	0.259	1.728	0.959	1.987	3.96284	2.451e-15	1	1.391e-47	1.305e-14	4.594e-63	protein_coding	Basic helix-loop-helix (bHLH) DNA-binding family protein
AT2G06050	24.37	17.16	27.64	41.9	35.22	26.99	26.08	22.13	26.98	44.15	48.2	47.65	1	0	1	0	1	0.589	0.118	0.898	0.427	1.016	2.024	0.02532	1	2.575e-05	0.2034	3.497e-07	protein_coding	oxophytodienoate-reductase 3
AT5G39610	8.08	9.18	8.6	16.32	12.58	18.87	12.72	12.33	15.55	26.72	26.72	22.58	1	0	1	1	1	0.887	0.644	0.91	0.667	1.554	2.93968	4.104e-05	0.06776	2.894e-06	0.002759	3.305e-18	protein_coding	NAC domain containing protein 6
AT1G74930	2.63	3.54	2.11	14.97	10.14	16.64	5.42	7.16	3.61	37.94	58.19	35.6	1	0	1	1	1	2.337	0.98	3.013	1.655	3.993	15.9094	3.42e-14	0.1259	8.784e-28	6.238e-09	5.04e-44	protein_coding	Integrase-type DNA-binding superfamily protein
AT2G05540	68.12	71.89	79.95	115.7	112.9	130.82	90.14	85.09	101.29	129.25	148.15	118.05	1	0	0	0	1	0.708	0.329	0.517	0.138	0.846	1.79783	7.762e-06	0.7108	0.001982	0.7269	2.67e-09	protein_coding	Glycine-rich protein family
AT2G18700	76.2	61.81	57.56	125.64	147.34	147.6	92.35	92.78	130.76	213.28	197.14	192.06	1	1	1	0	1	1.105	0.691	0.933	0.519	1.624	3.08064	2.404e-10	0.005493	7.551e-08	0.02263	6.493e-24	protein_coding	trehalose phosphatase/synthase 11
AT2G38400	6.83	7.02	7.25	12.49	15.49	10.42	7.81	9.01	10.22	17.68	20.48	20.78	1	0	1	1	1	0.858	0.35	1.131	0.624	1.481	2.79336	0.0001305	1	4.302e-09	0.008908	5.631e-16	protein_coding	alanine:glyoxylate aminotransferase 3
AT3G48390	3.88	2.94	3.08	4.43	7.08	5.14	3.84	3.25	4.21	5.77	5.74	6.48	1	0	1	0	1	0.746	0.189	0.677	0.12	0.865	1.81717	0.02459	1	0.038	0.9097	0.001295	protein_coding	MA3 domain-containing protein
AT1G01190	5.85	7.08	9.3	4.3	7.47	5.07	6.93	5.77	6.1	3.14	3.1	5.63	0	0	0	0	-1	-0.41	-0.244	-0.664	-0.498	-0.909	0.533963	0.4509	1	0.1447	0.4354	0.008549	protein_coding	cytochrome P450, family 78, subfamily A, polypeptide 8
AT3G26280	19.84	22.2	20.18	32.7	25.79	29.63	23.43	23.19	28.87	33.55	38.91	31.82	0	0	0	0	1	0.503	0.275	0.471	0.242	0.746	1.67599	0.01617	1	0.0202	0.4774	4.911e-06	protein_coding	cytochrome P450, family 71, subfamily B, polypeptide 4
AT4G37320	12.42	13.56	13.36	11.55	10.22	14	13.42	11.33	13.06	9.16	8.54	8.39	0	0	0	0	-1	-0.134	-0.059	-0.535	-0.46	-0.594	0.663193	0.7052	1	0.01531	0.09657	0.002171	protein_coding	cytochrome P450, family 81, subfamily D, polypeptide 5
AT5G52320	13.14	17.16	13.79	26.19	17.53	21.04	13.42	11.2	11.43	29.22	34.66	20.16	0	0	1	0	1	0.556	-0.289	1.22	0.375	0.931	1.9061	0.08409	1	1.52e-07	0.3892	6.288e-05	protein_coding	cytochrome P450, family 96, subfamily A, polypeptide 4
AT5G46330	9.13	8.22	7.41	9.33	9.12	13.19	9.39	10.8	12.29	19	20.93	17.8	0	0	1	1	1	0.359	0.388	0.836	0.865	1.224	2.33158	0.2913	1	6.747e-05	8.819e-05	1.077e-10	protein_coding	Leucine-rich receptor-like protein kinase family protein
AT2G13790	25.55	30.6	24.67	36.87	36.87	38.08	27.46	31.21	28.44	56.57	48.3	54.12	0	0	1	0	1	0.469	0.109	0.867	0.507	0.975	1.96721	0.009844	1	1.031e-09	0.003305	6.747e-13	protein_coding	somatic embryogenesis receptor-like kinase 4
AT1G76650	1.51	1.56	1.35	0.94	3.85	1.89	2.08	3.84	4.04	4.2	2.55	4.84	0	0	0	0	1	0.58	1.161	0.222	0.803	1.384	2.62217	0.5114	0.4562	0.8789	0.3607	0.008604	protein_coding	calmodulin-like 38
AT3G20410	20.1	19.02	21.8	26.26	31.37	25.43	18.77	22.8	23.8	35.75	28.62	33.85	0	0	1	0	1	0.444	0.098	0.589	0.242	0.686	1.61228	0.04733	1	0.001737	0.4909	4.546e-05	protein_coding	calmodulin-domain protein kinase 9
AT3G25600	9.2	7.44	8.33	10.34	13.05	11.16	8.63	9.48	11.25	13.23	11.99	13.01	0	0	0	0	1	0.467	0.227	0.387	0.148	0.614	1.53104	0.07154	1	0.1557	0.7874	0.001922	protein_coding	Calcium-binding EF-hand family protein
AT4G01010	4.07	4.92	2.54	5.17	5.74	5.48	3.4	4.31	4.47	7.53	6.54	7.15	0	0	1	0	1	0.512	0.079	0.806	0.372	0.884	1.84042	0.2056	1	0.007503	0.466	0.0008713	protein_coding	cyclic nucleotide-gated channel 13
AT4G09570	22.53	17.1	14.93	21.49	24.14	23.47	19.02	19.09	18.47	31.86	29.17	30.98	0	0	1	0	1	0.344	0.057	0.7	0.413	0.757	1.6864	0.1918	1	0.0001084	0.1033	7.319e-06	protein_coding	calcium-dependent protein kinase 4
AT1G13210	24.57	26.22	17.42	32.37	28.22	35.04	23.31	31.55	29.56	64.03	54.54	60.21	0	0	1	1	1	0.49	0.308	1.083	0.901	1.391	2.62102	0.05325	1	2.34e-09	4.259e-06	7.491e-16	protein_coding	autoinhibited Ca2+/ATPase II
AT2G44300	9.79	9.12	7.36	4.63	5.98	6.9	9.45	7.75	7.65	5.89	4.65	5.58	0	0	-1	0	-1	-0.582	-0.072	-0.633	-0.123	-0.705	0.613628	0.05803	1	0.02787	0.8992	0.003975	protein_coding	Bifunctional inhibitor/lipid-transfer protein/seed storage 2S albumin superfamily protein
AT3G25610	8.54	8.94	7.84	12.22	11.56	13.6	7.87	8.55	9.45	19.44	19.18	21.29	0	0	1	1	1	0.565	0.026	1.217	0.678	1.243	2.36611	0.007929	1	2.237e-14	0.0001804	5.648e-16	protein_coding	ATPase E1-E2 type family protein / haloacid dehalogenase-like hydrolase family protein
AT4G12490	0.39	12.12	3.57	0.13	0.47	2.57	0.82	2.58	2.32	0.25	0.05	1.13	0	0	0	0	-1	-2.328	-1.49	-1.988	-1.149	-3.479	0.0889303	0.1919	1	0.3263	0.7411	0.01384	protein_coding	Bifunctional inhibitor/lipid-transfer protein/seed storage 2S albumin superfamily protein
AT5G55460	0.92	1.32	0.65	1.48	0.31	1.69	0.63	1.59	1.2	2.82	2.4	1.97	0	0	0	0	1	0.296	0.241	1.071	1.016	1.313	2.48789	0.8211	1	0.1346	0.2076	0.02009	protein_coding	Bifunctional inhibitor/lipid-transfer protein/seed storage 2S albumin superfamily protein
AT5G59330	1.45	1.38	1.3	1.01	0.39	0.34	2.27	1.39	1.29	0.44	0.55	0.79	0	0	-1	0	-1	-1.214	0.281	-1.477	0.019	-1.196	0.430993	0.06307	1	0.006107	1	0.03227	protein_coding	Bifunctional inhibitor/lipid-transfer protein/seed storage 2S albumin superfamily protein
AT1G02930	28.18	34.75	35.7	41.83	30.19	66.02	35.4	33.73	48.37	63.28	55.69	61.5	0	0	0	0	1	0.486	0.25	0.621	0.385	0.871	1.82977	0.1997	1	0.05548	0.4394	0.0008696	protein_coding	glutathione S-transferase 6
AT3G25710	17.87	15.12	17.36	12.69	13.13	13.66	14.93	14.45	15.46	9.78	8.64	12.22	0	0	0	0	-1	-0.35	-0.168	-0.55	-0.367	-0.718	0.60854	0.1864	1	0.009062	0.2284	5.638e-05	protein_coding	basic helix-loop-helix 32
AT4G34135	19.05	19.62	24.13	27.26	19.1	31.25	24	20.81	29.73	33.93	41.11	34.52	0	0	0	0	1	0.306	0.242	0.56	0.496	0.802	1.74459	0.3876	1	0.03408	0.1177	0.0001829	protein_coding	UDP-glucosyltransferase 73B2
AT5G01190	3.74	3.24	3.3	2.35	0.79	2.5	2.77	2.05	2.23	1.51	1.65	1.91	0	0	0	0	-1	-0.841	-0.535	-0.479	-0.172	-1.014	0.493191	0.0897	1	0.5218	0.924	0.0094	protein_coding	laccase 10
AT1G73330	7.16	10.02	11.85	19.54	9.12	14.07	12.66	16.77	11.77	21.2	22.68	22.19	0	0	1	0	1	0.557	0.503	0.679	0.625	1.182	2.27592	0.1697	1	0.04716	0.1267	9.828e-06	protein_coding	drought-repressed 4
AT1G28380	52.75	54.67	52.31	72.05	78.78	73.8	57.26	58.45	58.77	89.87	89.61	85.5	0	0	1	0	1	0.491	0.127	0.603	0.239	0.73	1.65892	0.0005819	1	2.689e-06	0.2788	1.09e-09	protein_coding	MAC/Perforin domain-containing protein
AT5G44070	64.44	61.15	52.36	82.33	51.89	100.99	60.6	68.59	63.41	146.31	119.13	122.84	0	0	1	1	1	0.404	0.114	1.011	0.722	1.126	2.18196	0.2158	1	2.689e-06	0.004536	3.463e-08	protein_coding	phytochelatin synthase 1 (PCS1)
AT1G21910	4.73	3.72	3.46	3.63	4.09	3.18	7.56	6.56	5.84	9.34	7.64	7.94	0	0	0	1	1	-0.127	0.759	0.309	1.194	1.068	2.09236	0.8258	0.06123	0.4372	7.381e-07	1.127e-06	protein_coding	Integrase-type DNA-binding superfamily protein
AT3G20600	4.53	4.26	5.14	4.83	3.14	4.87	4.22	5.83	6.19	6.84	6.79	7.77	0	0	0	1	1	-0.11	0.209	0.407	0.726	0.616	1.53625	0.8591	1	0.3154	0.02302	0.02494	protein_coding	Late embryogenesis abundant (LEA) hydroxyproline-rich glycoprotein family
AT1G75040	8.93	13.8	12.5	7.86	8.02	10.69	5.92	7.69	10.74	6.33	7.74	7.72	0	0	0	0	-1	-0.408	-0.547	-0.146	-0.285	-0.692	0.618507	0.3311	0.8354	0.8464	0.6604	0.01686	protein_coding	pathogenesis-related gene 5
AT3G15356	55.84	64.39	43.28	77.56	38.37	95.78	52.54	56.13	68.13	160.67	131.16	143.51	0	0	1	1	1	0.374	0.112	1.301	1.039	1.413	2.66247	0.4187	1	2.977e-06	0.0009305	9.736e-08	protein_coding	Legume lectin family protein
AT1G31540	46.71	41.89	43.87	59.36	50.87	61.35	38.74	50.37	48.89	80.84	75.57	73.67	0	0	1	0	1	0.374	0.058	0.739	0.422	0.796	1.73685	0.06936	1	1.139e-06	0.03712	3.108e-08	protein_coding	Disease resistance protein (TIR-NBS-LRR class) family
AT3G50950	73.38	82.33	74.6	102.54	109.05	103.97	69.67	92.45	85.83	129.56	111.53	120.64	0	0	0	0	1	0.454	0.106	0.545	0.197	0.651	1.57062	0.01238	1	0.0006848	0.5393	7.853e-06	protein_coding	HOPZ-ACTIVATED RESISTANCE 1
AT4G19520	43.82	40.75	41.06	56.34	58.02	55.53	38.55	48.11	49.23	89.36	74.87	82.9	0	0	1	0	1	0.436	0.112	0.864	0.54	0.976	1.96713	0.01666	1	6.522e-10	0.001102	3.087e-13	protein_coding	disease resistance protein (TIR-NBS-LRR class) family
AT4G36150	7.03	10.14	6.76	9.27	10.77	10.96	8	9.87	6.36	14.99	11.94	13.24	0	0	1	0	1	0.372	0.027	0.718	0.372	0.745	1.67865	0.3169	1	0.005461	0.3756	0.001653	protein_coding	Disease resistance protein (TIR-NBS-LRR class) family
AT5G22690	7.36	7.44	7.68	9	8.1	9.4	8.06	7.69	7.99	12.17	11.64	13.12	0	0	1	0	1	0.239	0.077	0.636	0.475	0.714	1.64279	0.4375	1	0.0005575	0.03572	1.749e-05	protein_coding	Disease resistance protein (TIR-NBS-LRR class) family
AT5G41750	10.84	11.7	9.41	9.27	9.28	11.03	6.61	12.53	11.6	20.57	13.44	18.87	0	0	1	1	1	-0.11	-0.06	0.785	0.835	0.725	1.65509	0.8521	1	0.008104	0.006657	0.008622	protein_coding	Disease resistance protein (TIR-NBS-LRR class) family
AT5G66630	1.77	2.52	2.06	2.48	2.59	2.84	1.95	1.72	2.84	3.95	3.15	3.15	0	0	0	0	1	0.315	0.008	0.672	0.365	0.68	1.61417	0.5914	1	0.1094	0.5698	0.04801	protein_coding	DA1-related protein 5
AT1G11000	4.8	4.74	3.84	4.63	4.8	4.6	4.72	5.9	5.07	7.02	8.74	6.98	0	0	0	1	1	0.073	0.236	0.539	0.702	0.775	1.69955	0.9153	1	0.05585	0.009999	0.0005732	protein_coding	Seven transmembrane MLO family protein
AT1G29690	21.22	19.62	19.85	28.34	20.13	30.3	20.16	27.57	23.46	39.76	37.96	41.4	0	0	1	1	1	0.379	0.23	0.743	0.594	0.973	1.96276	0.1732	1	0.0001152	0.00781	2.625e-08	protein_coding	MAC/Perforin domain-containing protein
AT2G29340	65.95	66.85	72.33	91.66	65.41	110.19	77.54	75.09	80.93	109.62	111.53	103.91	0	0	0	0	1	0.382	0.187	0.477	0.281	0.664	1.58465	0.1314	1	0.02805	0.4082	0.0002224	protein_coding	NAD-dependent epimerase/dehydratase family protein
AT3G21560	53.8	53.71	50.31	45.06	55.66	41.6	41.95	43.87	43.47	34.68	35.76	34.07	0	0	0	0	-1	-0.15	-0.287	-0.306	-0.443	-0.594	0.66221	0.5805	0.9184	0.1536	0.0196	5.606e-05	protein_coding	UDP-Glycosyltransferase superfamily protein
AT1G02220	1.38	2.1	3.52	3.69	2.83	2.5	4.22	3.05	4.55	3.14	6.09	4.56	0	0	0	0	1	0.354	0.737	0.233	0.615	0.97	1.97	0.6349	0.9347	0.8336	0.4014	0.02377	protein_coding	NAC domain containing protein 3
AT1G02820	65.17	81.13	69.84	79.64	70.52	105.25	69.42	56.46	60.4	42.02	43.9	44.27	0	0	0	-1	-1	0.241	-0.214	-0.517	-0.973	-0.731	0.602341	0.4077	1	0.01333	3.871e-08	2.81e-05	protein_coding	Late embryogenesis abundant 3 (LEA3) family protein
AT1G03457	9.92	7.86	7.9	5.44	4.32	7.71	9.45	7.62	6.27	5.52	5.39	4.34	0	0	0	0	-1	-0.546	-0.127	-0.622	-0.203	-0.749	0.593847	0.1508	1	0.08414	0.8064	0.008886	protein_coding	RNA-binding (RRM/RBD/RNP motifs) family protein
AT1G03610	40.93	34.51	34.73	50.09	40.41	56.41	45.61	47.65	50.78	67.16	61.24	54.86	0	0	0	0	1	0.418	0.387	0.348	0.317	0.735	1.66343	0.0594	0.5372	0.1333	0.2549	5.121e-06	protein_coding	Protein of unknown function (DUF789)
AT1G03740	17.47	18.3	16.77	21.89	19.26	22.05	19.97	20.41	19.07	32.8	31.47	33.4	0	0	1	1	1	0.269	0.18	0.714	0.625	0.894	1.85896	0.2507	1	5.617e-07	5.762e-05	1.745e-11	protein_coding	Protein kinase superfamily protein
AT1G03770	3.15	3.42	3.73	3.42	4.4	3.04	3.72	3.64	4.04	4.89	4.84	6.08	0	0	0	0	1	0.064	0.136	0.476	0.549	0.613	1.53495	0.9261	1	0.1942	0.1552	0.02506	protein_coding	RING 1B
AT1G03850	2.76	1.26	1.41	2.28	2.28	2.98	1.64	2.78	2.23	5.02	4.5	3.21	0	0	1	0	1	0.49	0.305	0.934	0.749	1.24	2.34438	0.4781	1	0.04048	0.1931	0.001233	protein_coding	Glutaredoxin family protein
AT1G04425	3.22	2.7	2.38	1.48	1.81	1.76	2.9	2.78	2.41	1.82	1.55	1.63	0	0	0	0	-1	-0.712	-0.02	-0.706	-0.014	-0.726	0.60241	0.09377	1	0.08623	1	0.03432	other_rna	other RNA
AT1G06620	1.12	1.86	1.68	1.28	1.42	1.76	2.27	1.59	1.89	2.95	3.4	4.45	0	0	1	1	1	-0.072	0.298	0.905	1.274	1.203	2.3176	0.9559	1	0.02243	0.0009678	0.0003166	protein_coding	2-oxoglutarate (2OG) and Fe(II)-dependent oxygenase superfamily protein
AT1G07070	11.82	11.82	14.5	10.95	4.87	10.15	12.22	12.79	13.75	8.34	5.64	8.84	0	0	-1	0	-1	-0.549	0.02	-0.765	-0.196	-0.745	0.598322	0.1808	1	0.02504	0.8333	0.01754	protein_coding	Ribosomal protein L35Ae family protein
AT1G07740	1.58	2.28	1.73	3.76	2.83	2.77	2.58	3.18	2.84	2.51	3.15	3.72	0	0	0	0	1	0.744	0.617	0.129	0.002	0.747	1.678	0.08293	0.926	0.898	1	0.03773	protein_coding	Tetratricopeptide repeat (TPR)-like superfamily protein
AT1G08650	19.38	23.64	24.88	20.48	27.52	23.4	16.44	18.22	15.64	14.24	11.54	13.01	0	0	0	-1	-1	0.068	-0.433	-0.38	-0.881	-0.812	0.571281	0.8686	0.5111	0.1742	6.428e-06	7.533e-06	protein_coding	phosphoenolpyruvate carboxylase kinase 1
AT1G09070	154.05	145.34	156.99	212.53	257.33	203.4	170.96	193.45	194.77	257.56	274.91	271.02	0	0	0	0	1	0.561	0.293	0.523	0.256	0.816	1.76057	0.0003446	0.8522	0.0006572	0.3131	1.107e-09	protein_coding	soybean gene regulated by cold-2
AT1G09570	86.32	80.65	78.06	87.23	101.58	83.74	95.75	98.15	103.44	128.06	123.87	124.47	0	0	0	0	1	0.153	0.279	0.341	0.466	0.62	1.53614	0.527	0.8522	0.04811	0.003598	2.519e-06	protein_coding	phytochrome A
AT1G10020	58.66	61.27	66.86	55.33	44.97	39.17	54.11	54.41	50.26	36.25	34.76	35.82	0	0	0	0	-1	-0.422	-0.234	-0.573	-0.385	-0.807	0.571926	0.03423	1	0.0007079	0.09446	4.652e-08	protein_coding	Protein of unknown function (DUF1005)
AT1G11850	31.47	26.28	27.16	20.61	21.78	24.28	27.84	28.43	26.89	21.7	16.83	17.01	0	0	-1	0	-1	-0.347	-0.028	-0.586	-0.267	-0.614	0.654104	0.1434	1	0.001303	0.4218	0.0002459	protein_coding
AT1G12780	16.29	15.06	14.39	19.94	20.44	20.7	20.91	19.15	22.25	28.78	32.92	31.82	0	0	1	1	1	0.419	0.445	0.589	0.616	1.034	2.0446	0.0385	0.1489	0.0001627	0.0001711	6.448e-14	protein_coding	UDP-D-glucose/UDP-D-galactose 4-epimerase 1
AT1G12845	3.81	2.88	2.76	1.21	2.52	1.62	3.59	3.11	2.49	1.63	1.55	1.91	0	0	0	0	-1	-0.83	-0.021	-0.863	-0.054	-0.884	0.538624	0.0758	1	0.05008	0.9938	0.01778	protein_coding
AT1G13650	145.97	165.44	148.28	140.01	198.75	170.12	128.57	128.1	125.78	76.95	65.58	71.36	0	0	-1	-1	-1	0.146	-0.265	-0.839	-1.25	-1.104	0.465292	0.6133	1	5.041e-08	2.155e-17	2.149e-14	protein_coding
AT1G13670	1.58	1.14	0.87	2.08	1.73	1.76	1.45	2.39	1.55	3.07	1.8	2.53	0	0	0	0	1	0.652	0.606	0.441	0.396	1.048	2.06128	0.3184	1	0.5563	0.6657	0.01257	protein_coding
AT1G13700	3.88	4.08	4.76	4.23	3.3	5.34	6.8	7.75	5.5	8.53	7.64	7.04	0	0	0	1	1	0.022	0.66	0.201	0.839	0.861	1.82469	1	0.2682	0.7186	0.003358	0.0004468	protein_coding	6-phosphogluconolactonase 1
AT1G14370	4.8	6.06	5.25	7.12	3.62	9.74	5.8	6.83	5.5	10.22	8.49	10.08	0	0	0	0	1	0.353	0.172	0.664	0.482	0.835	1.78709	0.5201	1	0.1049	0.3858	0.01185	protein_coding	protein kinase 2A
AT1G14630	2.89	3.48	3.46	1.88	5.66	2.16	3.53	2.45	2.41	1.19	1.15	2.14	0	0	0	0	-1	-0.033	-0.225	-0.908	-1.099	-1.133	0.455748	0.9967	1	0.1932	0.1012	0.02904	protein_coding
AT1G14740	39.94	42.13	41.98	51.5	72.02	49.51	43.53	50.76	44.5	70.11	69.23	74.74	0	0	1	0	1	0.478	0.162	0.625	0.309	0.787	1.72576	0.02138	1	0.0004199	0.2841	8.589e-07	protein_coding	Protein of unknown function (DUF1423)
AT1G15010	0.26	0.24	0.6	0.4	0.31	0.74	1.01	1.26	1.12	1.44	1.9	1.52	0	0	0	1	1	0.39	1.567	0.528	1.706	2.098	4.41818	0.7785	0.1353	0.5225	0.001903	5.618e-06	protein_coding
AT1G15800	1.05	1.8	1.08	2.95	1.49	1.35	1.45	1.46	1.8	2.76	3.15	3.32	0	0	1	0	1	0.567	0.248	0.98	0.661	1.228	2.3486	0.4109	1	0.03837	0.3116	0.001783	protein_coding
AT1G17060	3.09	3.42	3.35	4.23	2.75	3.04	3.78	3.64	2.75	5.21	6.59	4.51	0	0	0	0	1	0.029	0.056	0.671	0.698	0.727	1.65416	1	1	0.05408	0.06977	0.01554	protein_coding	cytochrome p450 72c1
AT1G17970	6.96	6.3	6.28	9.67	8.96	7.78	9.26	8.02	9.36	11.04	14.04	13.12	0	0	0	0	1	0.436	0.447	0.525	0.536	0.972	1.95496	0.1265	0.666	0.02144	0.03269	7.929e-08	protein_coding	RING/U-box superfamily protein
AT1G18735	0.53	0.6	0.92	0.74	1.57	1.08	0.44	0.86	2.75	3.51	1.7	2.08	0	0	0	0	1	0.703	0.921	0.884	1.102	1.806	3.5561	0.5244	1	0.4027	0.2707	0.005369	other_rna	other RNA
AT1G19510	4.47	3	4.06	5.1	5.35	6.02	5.54	4.51	5.33	6.02	6.09	5.52	0	0	0	0	1	0.517	0.416	0.199	0.098	0.615	1.52905	0.128	1	0.7217	0.9147	0.01674	protein_coding	RAD-like 5
AT1G20610	4.47	4.32	5.08	3.96	3.77	3.86	5.54	5.43	6.01	3.01	2.45	3.49	0	0	-1	0	-1	-0.261	0.285	-0.926	-0.38	-0.641	0.645278	0.5475	1	0.0001844	0.4614	0.01521	protein_coding	Cyclin B2;3
AT1G21310	6.37	6	13.85	4.5	0.63	6.43	6.36	8.68	8.59	3.57	1.85	3.21	0	0	-1	0	-1	-1.175	-0.152	-1.454	-0.431	-1.606	0.329138	0.1473	1	0.0428	0.8081	0.01069	protein_coding	extensin 3
AT1G21400	20.76	18.18	20.02	21.49	18.79	22.46	23.18	21.07	23.88	28.78	31.07	35.26	0	0	0	1	1	0.092	0.208	0.483	0.599	0.691	1.61313	0.7995	1	0.00822	0.0008232	7.026e-06	protein_coding	Thiamin diphosphate-binding fold (THDP-binding) superfamily protein
AT1G21810	7.36	5.28	5.36	4.9	5.74	4.13	7.37	6.16	7.13	3.76	3.25	4.62	0	0	-1	0	-1	-0.285	0.204	-0.831	-0.342	-0.627	0.646111	0.5329	1	0.003718	0.5579	0.02903	protein_coding	Plant protein of unknown function (DUF869)
AT1G22180	4.99	5.76	4.81	7.59	6.21	7.24	5.86	5.57	4.73	9.09	8.04	6.48	0	0	0	0	1	0.438	0.062	0.537	0.161	0.599	1.51735	0.1958	1	0.06127	0.7986	0.01373	protein_coding	Sec14p-like phosphatidylinositol transfer family protein
AT1G22280	26.8	29.1	25.75	31.96	35.93	36.93	27.15	32.01	35.83	45.59	45.5	43.25	0	0	0	0	1	0.36	0.215	0.504	0.358	0.719	1.64532	0.08825	1	0.003265	0.1134	8.724e-07	protein_coding	phytochrome-associated protein phosphatase type 2C
AT1G22650	14.06	15.54	13.63	18.33	24.29	16.91	14.17	15.04	16.67	25.59	22.98	26.19	0	0	1	0	1	0.458	0.083	0.706	0.331	0.789	1.72935	0.06158	1	0.0002522	0.2942	8.625e-06	protein_coding	Plant neutral invertase family protein
AT1G22900	5.78	6.66	5.14	4.97	6.53	3.79	4.54	4.64	4.12	3.2	2.85	4.62	0	0	0	0	-1	-0.207	-0.397	-0.324	-0.513	-0.721	0.60694	0.7106	1	0.6105	0.3116	0.02404	protein_coding	Disease resistance-responsive (dirigent-like protein) family protein
AT1G23052	2.96	2.76	2.27	3.83	2.99	4.46	2.96	2.98	3.95	4.95	5.34	6.08	0	0	1	0	1	0.511	0.3	0.742	0.531	1.042	2.04881	0.2465	1	0.01957	0.1911	5.903e-05	other_rna	other RNA
AT1G23870	33.63	29.1	29.81	42.71	45.76	43.63	34.27	42.48	50.35	67.6	54.89	54.74	0	0	0	0	1	0.514	0.455	0.482	0.424	0.937	1.91517	0.01622	0.278	0.01925	0.08497	7.016e-09	protein_coding	trehalose-phosphatase/synthase 9
AT1G24140	3.35	2.7	2.16	4.23	3.54	3.59	3.65	5.77	3.52	4.58	4.84	5.86	0	0	0	0	1	0.477	0.671	0.232	0.426	0.904	1.86114	0.3353	0.6505	0.7426	0.4627	0.003684	protein_coding	Matrixin family protein
AT1G24440	7.42	7.32	7.03	7.79	10.22	10.48	6.05	7.36	9.54	11.98	12.49	9.69	0	0	1	0	1	0.387	0.063	0.587	0.264	0.65	1.56913	0.2769	1	0.03662	0.6012	0.006459	protein_coding	RING/U-box superfamily protein
AT1G25550	59.78	38.53	45.44	63.26	41.67	80.63	53.1	64.02	65.81	85.98	66.48	72.77	0	0	0	0	1	0.37	0.348	0.3	0.278	0.648	1.56682	0.3341	1	0.5173	0.6098	0.01406	protein_coding	myb-like transcription factor family protein
AT1G26208	12.28	12.36	14.39	13.7	5.03	14.75	13.61	11.27	9.36	7.34	7.49	5.8	0	0	0	0	-1	-0.217	-0.186	-0.733	-0.702	-0.92	0.528568	0.7372	1	0.102	0.1786	0.01019	other_rna	other RNA
AT1G26210	15.37	16.92	22.61	19.88	12.26	19.21	16.13	14.38	14.26	11.6	11.84	10.7	0	0	0	0	-1	-0.095	-0.295	-0.392	-0.592	-0.687	0.621858	0.8506	1	0.2783	0.05732	0.003632	protein_coding	SOB five-like 1
AT1G26420	1.51	2.22	1.3	2.01	2.2	3.45	1.13	1.66	1.63	3.51	3.4	4.62	0	0	1	0	1	0.613	-0.192	1.388	0.582	1.196	2.29225	0.2957	1	0.0002485	0.3368	0.0008066	protein_coding	FAD-binding Berberine family protein
AT1G26790	18.59	15.3	18.45	13.09	4.72	15.42	15.81	15.18	14.35	8.78	7.29	6.42	0	0	-1	0	-1	-0.65	-0.206	-1.013	-0.569	-1.219	0.42969	0.1649	1	0.006834	0.3469	0.0002086	protein_coding	Dof-type zinc finger DNA-binding family protein
AT1G28190	3.02	3.18	3.3	2.82	2.75	4.33	2.65	3.98	2.75	7.59	6.19	7.72	0	0	1	1	1	0.063	-0.016	1.187	1.108	1.171	2.26316	0.9552	1	1.585e-05	0.0001665	5.944e-06	protein_coding
AT1G28260	8.67	6.84	8.87	11.15	11.56	11.7	11.15	10.67	12.89	20.26	19.43	17.52	0	0	1	1	1	0.495	0.503	0.726	0.733	1.228	2.3466	0.03961	0.2244	5.625e-05	0.0001161	3.339e-14	protein_coding	Telomerase activating protein Est1
AT1G28400	47.56	36.67	44.14	26.79	10.54	36.73	44.35	37.44	36.43	30.23	20.08	20.56	0	0	0	0	-1	-0.791	-0.118	-0.74	-0.067	-0.858	0.552076	0.08396	1	0.1115	0.9736	0.02519	protein_coding
AT1G29420	3.68	2.28	2.43	2.08	1.34	2.44	2.83	2.25	2.92	1.51	1.6	0.79	0	0	-1	0	-1	-0.5	-0.064	-1.03	-0.594	-1.095	0.464839	0.4205	1	0.02805	0.4615	0.007347	protein_coding	SAUR-like auxin-responsive protein family
AT1G29460	8.74	7.98	7.9	8.8	3.93	10.01	6.8	6.96	6.7	5.02	4.6	3.72	0	0	0	0	-1	-0.106	-0.265	-0.619	-0.778	-0.884	0.541836	0.8768	1	0.1626	0.07273	0.006673	protein_coding	SAUR-like auxin-responsive protein family
AT1G30040	3.15	2.28	2.7	3.29	4.25	2.37	3.09	3.11	3.69	4.64	3.95	4.28	0	0	0	0	1	0.276	0.277	0.383	0.384	0.66	1.58303	0.6322	1	0.4775	0.5315	0.04535	protein_coding	gibberellin 2-oxidase
AT1G30260	11.76	11.04	10.77	15.78	12.11	19.21	12.41	11.6	11.6	22.64	19.08	14.53	0	0	1	0	1	0.492	0.087	0.657	0.252	0.744	1.6756	0.1153	1	0.009993	0.6103	0.0009833	protein_coding
AT1G30757	0.66	0.18	0.87	0.6	1.89	0.61	0.44	1.13	0.86	1.44	1.7	1.63	0	0	0	0	1	0.819	0.486	0.981	0.648	1.468	2.78947	0.4154	1	0.2868	0.6244	0.02304	protein_coding
AT1G32460	15.24	16.14	19.04	20.21	31.76	15.96	18.46	21.6	19.5	24.33	25.02	28.22	0	0	0	0	1	0.425	0.239	0.381	0.195	0.62	1.53848	0.2292	1	0.3202	0.7645	0.01613	protein_coding
AT1G32920	18.98	17.88	18.77	22.23	20.05	32.27	30.93	32.21	28.7	48.98	50.85	53.34	0	1	1	1	1	0.424	0.724	0.737	1.037	1.461	2.75337	0.1012	0.005101	6.658e-05	6.061e-09	4.711e-19	protein_coding
AT1G32960	0.66	0.12	0.81	1.01	0.55	0.74	0.25	0.27	1.03	1.82	1.45	2.08	0	0	1	0	1	0.53	-0.133	1.858	1.194	1.726	3.36478	0.6716	1	0.006398	0.1494	0.003525	protein_coding	Subtilase family protein
AT1G33590	109.9	105.62	86.5	149.61	77.83	173.1	105.14	126.11	117.1	202.25	165.03	168.85	0	0	1	0	1	0.408	0.206	0.622	0.42	0.828	1.77515	0.2923	1	0.04437	0.3487	0.001214	protein_coding	Leucine-rich repeat (LRR) family protein
AT1G34060	16.42	22.56	25.64	34.78	24.84	33.48	26.77	24.79	23.54	39.13	45.6	37.45	0	0	1	0	1	0.526	0.215	0.701	0.391	0.917	1.89075	0.04176	1	0.001052	0.2295	1.43e-06	protein_coding	Pyridoxal phosphate (PLP)-dependent transferases superfamily protein
AT1G34760	6.24	6.9	6.76	7.32	6.21	7.91	7.31	7.89	9.71	12.04	12.19	10.53	0	0	0	1	1	0.11	0.311	0.491	0.692	0.802	1.74673	0.8191	1	0.04842	0.002396	2.928e-05	protein_coding	general regulatory factor 11
AT1G35140	9.79	7.08	6.55	10.41	12.42	4.73	13.54	20.68	14.35	19	17.98	21.4	0	1	0	1	1	0.234	1.056	0.264	1.086	1.32	2.49274	0.711	0.03296	0.7171	0.002724	1.634e-05	protein_coding	Phosphate-responsive 1 family protein
AT1G35350	13.14	16.86	15.58	24.38	15.1	21.51	16.88	21.54	15.04	24.9	24.82	23.88	0	0	0	0	1	0.422	0.232	0.458	0.268	0.69	1.61474	0.182	1	0.1132	0.556	0.001725	protein_coding	EXS (ERD1/XPR1/SYG1) family protein
AT1G47400	2.82	1.44	1.35	0.87	0.55	0.47	1.07	1.52	0.34	0.25	0.2	1.07	0	0	0	0	-1	-1.542	-0.893	-0.973	-0.323	-1.867	0.270945	0.06895	1	0.4597	0.9284	0.007439	protein_coding
AT1G48330	6.31	4.2	5.03	4.16	1.49	5.55	4.6	4.71	5.24	2.95	2.9	2.03	0	0	0	0	-1	-0.458	-0.096	-0.882	-0.519	-0.977	0.507079	0.4803	1	0.095	0.5487	0.02579	protein_coding
AT1G49050	17.15	19.68	16.72	22.63	16.9	21.04	19.91	20.01	20.19	26.97	24.17	29.29	0	0	0	0	1	0.181	0.167	0.419	0.405	0.586	1.50196	0.5664	1	0.04972	0.0986	0.0006726	protein_coding	Eukaryotic aspartyl protease family protein
AT1G49870	6.37	5.46	8.17	5.37	4.87	4.26	5.98	5.77	6.87	4.39	4.6	4	0	0	0	0	-1	-0.467	-0.113	-0.512	-0.159	-0.626	0.6495	0.1949	1	0.1276	0.8467	0.01679	protein_coding
AT1G50659	0.33	0.18	0.43	0.87	0.63	0.47	1.13	0.33	0.86	1.57	0.65	1.3	0	0	0	0	1	1.041	1.269	0.575	0.803	1.846	3.74468	0.3348	0.9184	0.6154	0.4827	0.003149	other_rna	other RNA
AT1G51270	5.98	6.12	5.79	7.12	5.58	8.32	6.49	8.55	8.59	10.41	10.04	8.67	0	0	0	0	1	0.239	0.396	0.307	0.464	0.703	1.62772	0.5686	1	0.4461	0.1693	0.001882	protein_coding	structural molecules;transmembrane receptors;structural molecules
AT1G51760	21.42	24.78	23.59	35.25	20.44	28	22.61	23.33	23.97	43.52	42.46	38.07	0	0	1	0	1	0.264	0.001	0.828	0.565	0.829	1.77748	0.415	1	2.234e-05	0.01907	8.133e-06	protein_coding	peptidase M20/M25/M40 family protein
AT1G51790	0.39	1.44	1.24	2.08	2.04	2.03	1.07	0.66	1.12	2.51	3.05	2.93	0	0	1	0	1	0.971	-0.145	1.582	0.465	1.437	2.76547	0.06772	1	0.0001185	0.554	0.0001482	protein_coding	Leucine-rich repeat protein kinase family protein
AT1G53070	5.45	5.7	6.33	3.09	4.4	3.59	4.66	3.45	4.81	4.26	2.65	4.06	0	0	0	0	-1	-0.666	-0.443	-0.24	-0.018	-0.684	0.627574	0.06936	1	0.7299	1	0.02493	protein_coding	Legume lectin family protein
AT1G53110	2.56	2.46	2.92	3.89	3.14	2.77	3.02	3.31	2.92	4.58	4.8	3.21	0	0	0	0	1	0.302	0.22	0.44	0.358	0.66	1.58564	0.5846	1	0.3557	0.5491	0.03778	protein_coding
AT1G53542	4.6	4.92	5.63	4.57	3.46	5.28	3.84	4.64	6.01	3.07	2.75	3.89	0	0	0	0	-1	-0.184	-0.08	-0.566	-0.463	-0.646	0.640924	0.7476	1	0.1677	0.3962	0.04589	protein_coding
AT1G53801	0.13	0.06	0.32	0.27	0.63	0.47	0.5	0.33	1.12	1.76	1	1.18	0	0	0	1	1	1.306	1.768	1.051	1.514	2.825	7.72549	0.2965	0.461	0.2226	0.04756	3.905e-06	other_rna	other RNA
AT1G55205	3.48	2.52	2.87	1.88	0.39	2.98	2.96	2.58	3.44	1.63	0.85	1.07	0	0	-1	0	-1	-0.734	0.016	-1.342	-0.592	-1.327	0.400225	0.346	1	0.03195	0.6613	0.0169	protein_coding
AT1G56240	2.96	1.98	2.27	3.36	2.99	2.77	1.95	3.71	3.69	6.84	5.39	7.72	0	0	1	1	1	0.345	0.367	1.101	1.124	1.469	2.76699	0.5745	1	0.0007548	0.001102	5.313e-07	protein_coding	phloem protein 2-B13
AT1G56250	1.05	1.38	1.03	2.42	1.42	2.03	1.64	1.19	1.37	4.58	3.4	2.42	0	0	1	0	1	0.768	0.285	1.292	0.809	1.577	3.00578	0.2249	1	0.001634	0.1369	1.776e-05	protein_coding	phloem protein 2-B14
AT1G57630	0.2	0.36	0.27	0.6	0.31	1.08	0.19	0.66	0.86	1.19	0.8	1.01	0	0	0	0	1	1.264	0.966	0.846	0.548	1.815	3.61446	0.1931	1	0.4215	0.6771	0.004398	protein_coding	Toll-Interleukin-Resistance (TIR) domain family protein
AT1G58520	124.29	119.9	125.39	131.08	78.94	147.93	123.72	103.58	108.51	91.75	82.86	70.57	0	0	0	0	-1	-0.045	-0.138	-0.454	-0.547	-0.592	0.663402	0.9371	1	0.1223	0.06423	0.01062	protein_coding	lipases;hydrolases, acting on ester bonds
AT1G60140	13.93	15.96	14.34	17.73	16.43	16.98	17.39	15.91	17.44	25.4	26.07	28.1	0	0	1	1	1	0.21	0.196	0.651	0.637	0.847	1.79901	0.4355	1	2.735e-05	0.0001136	2.167e-09	protein_coding	trehalose phosphate synthase
AT1G60390	7.82	6	5.41	4.83	4.8	6.76	5.17	5.63	6.01	4.39	3.25	4.62	0	0	0	0	-1	-0.221	-0.192	-0.457	-0.429	-0.65	0.637546	0.6436	1	0.2883	0.4111	0.02744	protein_coding	polygalacturonase 1
AT1G60590	104.12	95.05	94.07	80.45	52.36	84.76	93.29	87.68	87.38	66.04	58.74	59.93	0	0	0	0	-1	-0.429	-0.128	-0.539	-0.238	-0.667	0.629894	0.07163	1	0.009093	0.5393	0.0002148	protein_coding	Pectin lyase-like superfamily protein
AT1G61380	11.69	14.64	16.39	19.34	13.68	21.78	14.49	12.86	17.96	23.14	20.28	23.54	0	0	0	0	1	0.359	0.077	0.568	0.285	0.645	1.56742	0.3042	1	0.03834	0.5393	0.005909	protein_coding	S-domain-1 29
AT1G61420	2.43	2.88	4.22	3.42	4.8	3.38	3.59	3.78	3.61	5.21	5.29	5.46	0	0	0	0	1	0.262	0.191	0.539	0.468	0.731	1.67471	0.6174	1	0.1629	0.3321	0.01236	protein_coding	S-locus lectin protein kinase family protein
AT1G62950	10.05	9.48	8.76	7.72	6.68	7.24	9.2	9.74	6.87	5.52	6.04	6.25	0	0	0	0	-1	-0.382	-0.12	-0.543	-0.281	-0.663	0.629551	0.2131	1	0.03572	0.5383	0.001519	protein_coding	leucine-rich repeat transmembrane protein kinase family protein
AT1G63800	12.68	13.92	17.26	17.39	31.53	16.5	17.76	18.29	16.41	23.58	24.42	21.68	0	0	0	0	1	0.571	0.258	0.408	0.095	0.666	1.58869	0.08396	1	0.2995	0.9289	0.01283	protein_coding	ubiquitin-conjugating enzyme 5
AT1G63830	15.24	13.68	12.5	16.32	11.01	22.8	16.82	16.17	19.16	24.02	23.23	21.97	0	0	0	0	1	0.28	0.332	0.41	0.461	0.742	1.67117	0.4982	1	0.2633	0.2229	0.00238	protein_coding	PLAC8 family protein
AT1G63880	29.96	29.04	25.64	38.41	38.45	39.71	33.76	33.86	39.61	47.79	45.9	49.96	0	0	0	0	1	0.463	0.34	0.424	0.301	0.764	1.69719	0.006925	0.507	0.01053	0.1796	1.095e-08	protein_coding	Disease resistance protein (TIR-NBS-LRR class) family
AT1G64710	27.26	30.18	25.37	42.84	27.36	49.51	26.65	33.2	32.65	48.92	47.95	46.97	0	0	1	0	1	0.534	0.159	0.638	0.263	0.797	1.73699	0.04672	1	0.006582	0.552	0.0001026	protein_coding	GroES-like zinc-binding dehydrogenase family protein
AT1G65390	4.4	4.92	3.62	3.56	3.62	4.94	3.59	5.1	4.04	7.65	6.79	9.97	0	0	1	1	1	-0.089	-0.02	0.936	1.005	0.916	1.8864	0.8938	1	0.001119	0.0008883	0.0006609	protein_coding	phloem protein 2 A5
AT1G67810	0.46	1.68	1.24	1.48	2.2	2.37	1.13	1.92	1.8	3.07	2.35	2.99	0	0	0	0	1	0.814	0.493	0.794	0.473	1.287	2.48817	0.2138	1	0.1814	0.6031	0.002725	protein_coding	sulfur E2
AT1G68238	8.61	6.66	8.49	6.31	6.68	8.52	6.49	8.02	6.44	4.52	4.89	4.67	0	0	0	0	-1	-0.141	-0.178	-0.573	-0.61	-0.751	0.592593	0.762	1	0.05041	0.05306	0.001238	protein_coding
AT1G69320	1.05	1.08	0.7	0.94	0.08	0.34	1.2	1.06	0.6	0.44	0.2	0.23	0	0	-1	0	-1	-1	0.046	-1.757	-0.71	-1.713	0.30742	0.2652	1	0.02566	0.7135	0.01588	protein_coding	CLAVATA3/ESR-RELATED 10
AT1G69480	3.94	5.64	6.22	6.65	6.6	7.85	7.24	4.64	5.33	10.91	11.04	10.98	0	0	1	1	1	0.41	0.121	0.929	0.64	1.051	2.08418	0.2799	1	0.0001152	0.03569	2.242e-06	protein_coding	EXS (ERD1/XPR1/SYG1) family protein
AT1G69588	1.18	1.02	0.43	0.87	0.24	1.62	1.2	1.06	0.77	0.25	0.35	0.28	0	0	-1	0	-1	0.092	0.231	-1.756	-1.617	-1.527	0.334601	0.9909	1	0.03549	0.1192	0.04732	protein_coding	CLAVATA3/ESR-RELATED 45
AT1G69840	39.22	40.45	40.46	52.58	50.47	52.83	36.72	50.3	45.45	75.82	72.32	76.15	0	0	1	0	1	0.376	0.14	0.76	0.524	0.9	1.86706	0.05458	1	1.236e-07	0.001895	3.356e-11	protein_coding	SPFH/Band 7/PHB domain-containing membrane-associated protein family
AT1G70520	31.86	33.42	31.81	41.36	34.75	48.97	32.06	35.52	34.11	55.5	46.15	50.8	0	0	0	0	1	0.367	0.066	0.583	0.283	0.65	1.57019	0.1021	1	0.0007548	0.3181	4.377e-05	protein_coding	cysteine-rich RLK (RECEPTOR-like protein kinase) 2
AT1G70690	1.12	1.56	1.79	1.88	0.71	2.37	1.7	1.79	1.46	3.76	2.7	2.82	0	0	0	0	1	0.161	0.147	0.89	0.876	1.037	2.07606	0.8895	1	0.08471	0.141	0.01383	protein_coding	Receptor-like protein kinase-related family protein
AT1G70740	11.1	13.56	10.49	14.44	11.01	15.08	11.91	12.72	12.63	20.69	16.33	16.39	0	0	0	0	1	0.209	0.084	0.518	0.392	0.601	1.51949	0.5668	1	0.03205	0.2199	0.003655	protein_coding	Protein kinase superfamily protein
AT1G70985	6.5	6.18	6.38	4.77	1.65	7.51	4.91	6.36	5.67	4.33	2.5	2.82	0	0	0	0	-1	-0.444	-0.17	-0.818	-0.544	-0.988	0.506296	0.5407	1	0.184	0.5604	0.0401	protein_coding	hydroxyproline-rich glycoprotein family protein
AT1G71100	8.28	11.82	10.28	14.57	19.42	11.43	10.33	13.32	11.08	18.81	16.48	17.52	0	0	1	0	1	0.574	0.192	0.603	0.22	0.795	1.73831	0.05575	1	0.02911	0.7045	0.0006097	protein_coding	Ribose 5-phosphate isomerase, type A protein
AT1G71110	4.34	4.44	4.6	3.42	3.38	3.18	3.15	4.44	3.18	2.63	3.3	2.87	0	0	0	0	-1	-0.423	-0.307	-0.289	-0.174	-0.596	0.657698	0.2923	1	0.6087	0.8417	0.03496	protein_coding
AT1G71520	0.39	0.54	0.76	0.54	0.31	0.27	0.57	0.46	0.52	2.32	1.15	1.07	0	0	1	1	1	-0.591	-0.145	1.521	1.968	1.377	2.68639	0.6494	1	0.0135	0.002655	0.01393	protein_coding	Integrase-type DNA-binding superfamily protein
AT1G72600	7.23	4.86	9.85	7.86	6.6	7.37	6.11	12.19	27.49	29.22	10.14	17.97	0	0	0	1	1	-0.007	1.055	0.327	1.39	1.383	2.61304	1	0.7156	0.8063	0.0349	0.01089	protein_coding	hydroxyproline-rich glycoprotein family protein
AT1G73690	2.23	1.68	2.54	1.41	1.34	1.01	1.51	1.92	1.98	0.94	0.85	1.3	0	0	0	0	-1	-0.782	-0.267	-0.8	-0.285	-1.068	0.47907	0.1385	1	0.1368	0.8545	0.007987	protein_coding	cyclin-dependent kinase D1;1
AT1G73805	4.4	7.02	3.84	5.91	5.5	6.83	4.85	7.16	7.99	11.73	6.59	9.35	0	0	0	0	1	0.26	0.384	0.471	0.594	0.855	1.81324	0.6745	1	0.3855	0.2507	0.01223	protein_coding	Calmodulin binding protein-like
AT1G74890	15.9	15.84	20.18	16.38	11.01	18.8	17.89	16.77	15.12	12.35	9.99	11.15	0	0	0	0	-1	-0.166	-0.06	-0.576	-0.47	-0.636	0.645031	0.6951	1	0.03562	0.1898	0.007422	protein_coding	response regulator 15
AT1G75090	2.69	3.84	3.08	2.48	2.36	3.45	2.27	2.25	3.35	2.19	1.45	1.91	0	0	0	0	-1	-0.21	-0.309	-0.493	-0.592	-0.802	0.577523	0.7591	1	0.4238	0.3438	0.03642	protein_coding	DNA glycosylase superfamily protein
AT1G75230	10.31	8.46	9.09	10.14	6.6	10.55	9.76	11.93	10.14	16.74	15.23	11.77	0	0	0	1	1	-0.022	0.194	0.457	0.673	0.651	1.56999	0.9773	1	0.1539	0.01774	0.007303	protein_coding	DNA glycosylase superfamily protein
AT1G75440	10.05	6.96	8.76	10.61	5.82	11.23	7.24	9.08	11.25	14.42	12.19	14.08	0	0	0	0	1	0.109	0.092	0.567	0.55	0.658	1.57897	0.8765	1	0.1306	0.1942	0.02885	protein_coding	ubiquitin-conjugating enzyme 16
AT1G75490	2.5	2.22	2.49	4.03	3.07	3.72	3.21	3.78	5.33	5.77	5.24	4.9	0	0	0	0	1	0.59	0.751	0.388	0.549	1.139	2.20666	0.1627	0.265	0.4201	0.1916	1.676e-05	protein_coding	Integrase-type DNA-binding superfamily protein
AT1G76360	19.84	18.9	18.66	27.33	25.39	27.33	19.84	19.88	19.07	32.48	31.02	35.14	0	0	1	0	1	0.481	0.037	0.745	0.3	0.781	1.71847	0.004994	1	1.035e-07	0.1796	4.412e-09	protein_coding	Protein kinase superfamily protein
AT1G76700	16.82	11.82	11.74	20.01	13.99	17.52	13.17	13.72	15.89	23.58	20.43	19.6	0	0	0	0	1	0.358	0.083	0.575	0.3	0.658	1.57528	0.2845	1	0.02167	0.4666	0.002431	protein_coding	DNAJ heat shock N-terminal domain-containing protein
AT1G78100	37.97	42.31	44.47	41.5	57	39.3	35.47	36.65	31.45	23.89	25.67	24.44	0	0	0	-1	-1	0.141	-0.268	-0.486	-0.894	-0.753	0.593186	0.6644	1	0.02139	4.108e-07	8.436e-06	protein_coding	F-box family protein
AT1G78430	5.32	6.12	6.11	4.7	6.37	3.99	5.23	5.83	4.21	4.01	3	3.04	0	0	0	0	-1	-0.231	-0.194	-0.618	-0.581	-0.812	0.57265	0.6489	1	0.09386	0.1746	0.003817	protein_coding	ROP interactive partner 2
AT1G78895	3.68	4.32	4.54	5.51	5.11	4.87	5.17	3.25	5.07	6.27	6.79	6.2	0	0	0	0	1	0.3	0.093	0.522	0.315	0.615	1.53589	0.4951	1	0.1162	0.5337	0.01883	protein_coding	Reticulon family protein
AT1G79245	254.36	263.26	218.28	340.79	326.04	319.61	281.2	304.91	293.49	484.76	446.29	468.87	0	0	1	0	1	0.423	0.258	0.67	0.505	0.928	1.90232	0.009174	0.9631	5.135e-07	0.0009887	7.092e-14	pseudogene
AT1G79480	0.66	0.84	1.19	1.01	0.39	0.68	1.7	1.26	1.29	0.44	0.25	0.45	0	0	-1	0	-1	-0.362	0.648	-1.908	-0.897	-1.261	0.423792	0.719	1	0.0004592	0.4942	0.04491	protein_coding	Carbohydrate-binding X8 domain superfamily protein
AT1G79670	14.58	16.14	12.66	18.4	24.53	15.83	15.75	15.18	15.64	21.07	24.12	23.88	0	0	0	0	1	0.435	0.103	0.57	0.238	0.673	1.59221	0.1106	1	0.01273	0.5839	0.0007549	protein_coding	Wall-associated kinase family protein
AT1G79680	0.72	0.9	0.7	1.48	0.47	1.15	0.44	0.8	0.69	2.07	1.7	2.25	0	0	1	0	1	0.436	-0.282	1.642	0.924	1.361	2.59483	0.6752	1	0.0007878	0.1476	0.002282	protein_coding	WALL ASSOCIATED KINASE (WAK)-LIKE 10
AT1G79710	6.7	7.5	6.6	6.78	7.86	7.78	9.57	8.22	8.33	9.53	11.69	10.36	0	0	0	0	1	0.107	0.332	0.274	0.499	0.606	1.51827	0.8079	1	0.4077	0.05828	0.002035	protein_coding	Major facilitator superfamily protein
AT1G80180	61.09	52.63	47.82	72.72	63.92	79.89	61.67	62.03	71.14	93.88	84.51	72.26	0	0	0	0	1	0.424	0.27	0.364	0.21	0.634	1.55163	0.04976	1	0.1058	0.5579	0.0001254	protein_coding
AT1G80320	0.72	0.96	0.87	1.01	0.47	1.89	0.82	0.73	0.95	2.82	1.4	1.58	0	0	0	0	1	0.417	-0.045	1.208	0.746	1.164	2.27451	0.7084	1	0.06671	0.4167	0.03816	protein_coding	2-oxoglutarate (2OG) and Fe(II)-dependent oxygenase superfamily protein
AT1G80420	10.31	8.16	9.3	11.68	12.5	14.81	13.98	12.99	12.97	18	18.43	14.7	0	0	0	0	1	0.491	0.527	0.355	0.39	0.882	1.8412	0.04895	0.191	0.1915	0.1786	7.337e-07	protein_coding	BRCT domain-containing DNA repair protein
AT1G80610	5.91	7.38	6.65	8.53	5.82	7.44	5.42	6.63	7.65	11.73	9.29	10.19	0	0	1	0	1	0.131	-0.03	0.671	0.51	0.641	1.5652	0.7994	1	0.01128	0.1268	0.006947	protein_coding
AT1G80920	102.87	85.33	80.22	144.84	96.78	160.45	121.32	128.96	156.8	190.58	179.06	179.33	0	0	0	0	1	0.584	0.601	0.432	0.449	1.032	2.04519	0.01602	0.08779	0.1085	0.1331	3.189e-08	protein_coding	Chaperone DnaJ-domain superfamily protein
AT2G02130	67.73	58.27	68.05	43.04	28.7	58.92	55.75	62.69	68.3	42.71	36.11	36.55	0	0	-1	0	-1	-0.569	-0.056	-0.695	-0.182	-0.751	0.594537	0.0494	1	0.006398	0.7731	0.001156	protein_coding	low-molecular-weight cysteine-rich 68
AT2G02220	17.74	17.04	17.04	21.29	29.88	25.77	16.82	20.68	18.73	34.55	31.97	30.7	0	0	1	0	1	0.568	0.118	0.79	0.339	0.907	1.87611	0.004958	1	3.807e-06	0.2213	1.412e-08	protein_coding	phytosulfokin receptor 1
AT2G02540	3.15	1.98	3.46	2.22	1.1	2.57	2.9	2.12	3.09	1	0.8	1.46	0	0	-1	0	-1	-0.532	-0.091	-1.306	-0.865	-1.397	0.379511	0.4191	1	0.006582	0.239	0.001032	protein_coding	homeobox protein 21
AT2G02750	0.79	1.26	0.7	1.41	1.97	1.42	1.01	1.13	1.55	1.69	2.25	1.58	0	0	0	0	1	0.79	0.397	0.613	0.219	1.01	2.00727	0.2184	1	0.386	0.8836	0.02788	protein_coding	Pentatricopeptide repeat (PPR) superfamily protein
AT2G02850	4.93	3.84	4.22	4.23	3.22	3.52	2.14	2.72	4.21	2.19	2.55	3.21	0	0	0	0	-1	-0.237	-0.54	-0.16	-0.464	-0.701	0.612009	0.6795	1	0.8646	0.4719	0.04753	protein_coding	plantacyanin
AT2G03090	31.53	22.32	22.56	16.72	16.51	17.99	23.43	26.97	20.36	17.06	13.94	17.12	0	0	0	0	-1	-0.574	-0.106	-0.561	-0.093	-0.667	0.629761	0.01668	1	0.01644	0.9081	0.000914	protein_coding	expansin A15
AT2G03540	0.85	0.66	0.76	1.01	0.94	2.5	0.88	0.86	1.12	2.07	2.2	2.25	0	0	1	0	1	0.98	0.319	1.197	0.536	1.517	2.87225	0.1511	1	0.02576	0.5385	0.0007145	transposable_element_gene	transposable element gene
AT2G04040	0.33	2.34	1.24	0.81	1.42	1.08	2.14	0.99	5.41	2.76	4.5	4.06	0	0	0	1	1	-0.255	1.1	0.421	1.777	1.521	2.89514	0.8971	1	0.8139	0.04696	0.04037	protein_coding	MATE efflux family protein
AT2G04050	3.35	6.84	4.81	4.57	7.78	4.87	4.22	4.97	9.71	11.23	14.78	18.25	0	0	1	1	1	0.191	0.317	1.24	1.366	1.558	2.95067	0.8195	1	0.002109	0.0009667	1.332e-05	protein_coding	MATE efflux family protein
AT2G04860	1.97	1.32	1.46	1.88	2.52	2.16	2.2	3.18	2.84	2.95	2.75	2.7	0	0	0	0	1	0.466	0.792	0.034	0.36	0.826	1.76842	0.4046	0.4142	0.9931	0.6262	0.01868	protein_coding	Tetratricopeptide repeat (TPR)-like superfamily protein
AT2G11240	0.79	0.72	1.24	0.81	2.59	0.41	1.26	1.46	5.76	6.58	2.25	4.17	0	0	0	0	1	0.442	1.592	0.629	1.779	2.222	4.72727	0.78	0.672	0.7058	0.09038	0.004354	transposable_element_gene	transposable element gene
AT2G14878	17.8	17.28	18.23	23.44	29.72	21.04	17.45	19.82	18.82	23.71	30.82	27.09	0	0	0	0	1	0.474	0.072	0.544	0.142	0.616	1.53104	0.04337	1	0.00953	0.7824	0.0008676	other_rna	other RNA
AT2G15390	6.9	6	3.46	6.71	4.48	8.79	6.24	5.96	5.58	13.67	10.39	9.8	0	0	1	0	1	0.301	0.129	0.924	0.752	1.053	2.06968	0.6161	1	0.007335	0.07296	0.0006712	protein_coding	fucosyltransferase 4
AT2G15480	3.61	4.86	3.79	4.36	5.66	6.7	4.35	2.85	4.38	11.16	9.19	8.96	0	0	1	1	1	0.446	-0.089	1.342	0.807	1.253	2.3907	0.2992	1	1.52e-07	0.008118	2.205e-07	protein_coding	UDP-glucosyl transferase 73B5
AT2G15490	0	0.18	0.49	0.2	0.24	1.35	0.19	0.46	0.52	1.51	1.35	1.91	0	0	1	0	1	1.349	0.696	2.036	1.382	2.735	7.1194	0.2986	1	0.0161	0.196	0.0002273	protein_coding	UDP-glycosyltransferase 73B4
AT2G15880	0.53	0.36	0.87	0.74	0.55	1.29	0.69	0.93	1.2	2.19	1.35	0.79	0	0	0	0	1	0.547	0.645	0.623	0.722	1.269	2.46023	0.6264	1	0.5681	0.4986	0.04419	protein_coding	Leucine-rich repeat (LRR) family protein
AT2G16270	15.7	10.8	12.82	9.27	12.42	8.12	10.08	11.53	10.57	8.09	8.34	8.05	0	0	0	0	-1	-0.403	-0.287	-0.393	-0.278	-0.68	0.622584	0.2217	1	0.2526	0.5688	0.002738	protein_coding
AT2G17710	3.22	4.5	3.68	3.83	5.5	4.33	4.03	5.17	4.04	5.27	7.09	5.41	0	0	0	0	1	0.252	0.217	0.425	0.391	0.643	1.55877	0.6208	1	0.3315	0.4701	0.03033	protein_coding
AT2G17880	13.99	10.74	13.63	18.8	15.72	18.06	16.63	23.46	23.88	22.14	19.98	22.13	0	1	0	0	1	0.456	0.734	0.009	0.286	0.743	1.67492	0.09403	0.006911	1	0.462	0.0001488	protein_coding	Chaperone DnaJ-domain superfamily protein
AT2G18670	2.96	1.26	1.57	2.42	1.34	3.86	2.65	2.72	2.84	6.08	4.45	6.14	0	0	1	1	1	0.417	0.511	1.021	1.115	1.532	2.8791	0.6074	1	0.03572	0.0294	0.0001346	protein_coding	RING/U-box superfamily protein
AT2G21210	52.03	47.53	48.69	38.81	23.27	41.33	51.78	49.5	45.88	30.6	26.57	23.82	0	0	-1	0	-1	-0.517	-0.01	-0.863	-0.356	-0.872	0.546307	0.05021	1	3.628e-05	0.3441	1.2e-05	protein_coding	SAUR-like auxin-responsive protein family
AT2G22300	39.94	39.43	36.73	48.01	44.89	45.66	41.32	40.69	41.24	65.28	65.18	68.71	0	0	1	0	1	0.256	0.087	0.692	0.523	0.779	1.7155	0.1949	1	4.383e-08	0.0002554	9.36e-11	protein_coding	signal responsive 1
AT2G22680	5.06	4.2	4.38	4.7	7.39	3.72	4.85	6.49	6.62	8.53	6.24	8.34	0	0	0	0	1	0.205	0.393	0.365	0.553	0.758	1.69428	0.722	1	0.5062	0.2502	0.01557	protein_coding	Zinc finger (C3HC4-type RING finger) family protein
AT2G22770	2.04	2.82	3.46	3.96	3.77	3.72	2.58	4.11	3.35	7.34	7.94	7.43	0	0	1	1	1	0.448	0.255	1.18	0.987	1.435	2.72957	0.3155	1	3.41e-06	0.0004125	1.218e-09	protein_coding	basic helix-loop-helix (bHLH) DNA-binding superfamily protein
AT2G22880	0.79	1.38	1.62	1.21	1.57	1.83	1.2	1.33	1.46	3.32	2.65	2.99	0	0	1	1	1	0.259	0.041	1.169	0.952	1.211	2.36412	0.7206	1	0.002385	0.03371	0.0003742	protein_coding	VQ motif-containing protein
AT2G23690	10.12	10.74	9.36	8.86	14.94	8.86	9.7	7.75	9.11	5.39	7.79	5.24	0	0	0	-1	-1	0.107	-0.186	-0.521	-0.814	-0.707	0.60953	0.8555	1	0.1672	0.01034	0.01313	protein_coding
AT2G23810	67.79	65.77	65.94	85.62	66.83	96.86	90.21	100.27	90.38	139.66	114.83	122.33	0	0	0	1	1	0.322	0.494	0.423	0.595	0.917	1.88882	0.1797	0.09021	0.03385	0.00126	1.442e-09	protein_coding	tetraspanin8
AT2G24160	13.86	14.94	12.01	18.6	7.94	24.28	13.54	20.54	19.67	26.78	18.58	23.99	0	0	0	0	1	0.32	0.397	0.368	0.444	0.764	1.69934	0.6032	1	0.5888	0.5218	0.0466	pseudogene
AT2G24600	20.96	20.16	14.93	27.73	17.93	31.18	21.35	22.8	26.29	51.74	42.61	42.13	0	0	1	1	1	0.46	0.329	0.955	0.825	1.285	2.43497	0.1573	1	1.845e-05	0.0008064	3.669e-10	protein_coding	Ankyrin repeat family protein
AT2G25060	25.36	24.12	22.94	15.91	19.73	15.63	27.78	22.4	20.45	14.67	10.49	15.04	0	0	-1	0	-1	-0.5	-0.032	-0.82	-0.352	-0.852	0.555095	0.05457	1	7.033e-05	0.3407	1.131e-05	protein_coding	early nodulin-like protein 14
AT2G25450	266.97	298.12	330.69	384.3	467.25	362.02	337.52	279.53	344.61	435.72	499.13	509.71	0	0	1	0	1	0.438	0.102	0.587	0.252	0.689	1.61263	0.03566	1	0.0008025	0.4307	1.635e-05	protein_coding	2-oxoglutarate (2OG) and Fe(II)-dependent oxygenase superfamily protein
AT2G25460	1.71	1.98	1.84	1.21	1.73	1.08	1.07	1.59	0.6	4.77	3.9	4.34	0	0	1	1	1	-0.473	-0.72	1.945	1.698	1.225	2.35262	0.4931	0.9724	1.896e-09	5.706e-07	6.694e-05	protein_coding
AT2G26355	3.74	5.64	4.81	5.84	6.6	4.46	5.23	3.31	4.9	7.53	8.59	6.53	0	0	1	0	1	0.244	-0.086	0.757	0.427	0.671	1.59619	0.6345	1	0.01969	0.4077	0.02441	other_rna	other RNA
AT2G26692	0.2	0.36	0.22	0.54	0.86	0.2	0.63	0.27	2.23	1.63	1.15	1.41	0	0	0	0	1	1.007	1.929	0.466	1.388	2.399	5.37179	0.5145	0.3648	0.8131	0.2207	0.001969	other_rna	other RNA
AT2G27310	1.64	3.48	2.76	3.49	3.93	4.4	1.95	2.12	2.15	13.42	10.59	12	0	0	1	1	1	0.574	-0.353	2.53	1.603	2.177	4.5698	0.1817	1	3.649e-24	7.294e-11	1.99e-20	protein_coding	F-box family protein
AT2G27420	76.33	79.69	77.25	68.96	36.24	88.95	69.86	58.98	50.95	40.32	39.41	30.3	0	0	-1	-1	-1	-0.264	-0.375	-0.709	-0.82	-1.084	0.471685	0.5818	1	0.02891	0.0126	3.724e-05	protein_coding	Cysteine proteinases superfamily protein
AT2G27500	20.1	17.82	18.88	25.25	16.67	29.29	21.42	28.5	27.06	33.8	32.77	28.27	0	0	0	0	1	0.329	0.437	0.302	0.41	0.74	1.66972	0.3426	0.8354	0.4268	0.2428	0.0006355	protein_coding	Glycosyl hydrolase superfamily protein
AT2G27690	1.12	1.08	0.87	0.94	1.1	0.68	1.26	0.4	0.77	6.84	6.49	6.42	0	0	1	1	1	-0.174	-0.307	2.994	2.862	2.688	6.43322	0.901	1	2.007e-22	4.884e-20	1.309e-20	protein_coding	cytochrome P450, family 94, subfamily C, polypeptide 1
AT2G27840	31.53	32.58	28.35	22.9	24.84	21.17	24.06	25.91	23.88	19.13	20.23	21.97	0	0	0	0	-1	-0.425	-0.322	-0.268	-0.166	-0.591	0.663314	0.02489	0.7168	0.272	0.6553	7.644e-05	protein_coding	histone deacetylase-related / HD-related
AT2G28120	5.26	5.76	5.79	6.24	6.05	5.61	7.24	5.3	8.33	10.85	11.04	11.21	0	0	1	1	1	0.09	0.3	0.675	0.885	0.975	1.96907	0.8646	1	0.003596	9.132e-05	6.068e-07	protein_coding	Major facilitator superfamily protein
AT2G28630	20.89	18.78	24.23	27.93	27.83	35.17	21.23	25.32	21.82	42.2	33.71	35.26	0	0	1	0	1	0.508	0.097	0.699	0.288	0.796	1.73975	0.02278	1	0.0001621	0.3801	3.345e-06	protein_coding	3-ketoacyl-CoA synthase 12
AT2G28830	6.57	6.78	5.3	5.98	6.84	7.78	5.35	5.1	6.53	11.48	8.79	7.94	0	0	1	0	1	0.146	-0.14	0.736	0.45	0.596	1.5126	0.7807	1	0.006029	0.2502	0.0197	protein_coding	PLANT U-BOX 12
AT2G28940	4.47	6.54	4.81	7.92	11.56	5.07	4.47	6.76	7.99	9.28	7.94	10.03	0	0	0	0	1	0.627	0.272	0.51	0.154	0.782	1.7225	0.1874	1	0.3448	0.8996	0.03286	protein_coding	Protein kinase superfamily protein
AT2G29350	1.05	11.88	12.5	1.88	1.65	7.24	1.26	2.12	4.47	1.51	1.2	1.18	0	0	0	0	-1	-1.237	-1.704	-1.002	-1.469	-2.706	0.152969	0.3148	0.7108	0.5183	0.2891	0.001516	protein_coding	senescence-associated gene 13
AT2G29720	7.62	6.54	4.49	7.19	6.68	9.27	5.8	7.09	4.73	12.67	13.04	12.45	0	0	1	1	1	0.321	-0.066	1.106	0.718	1.039	2.04611	0.4561	1	4.472e-06	0.01549	7.71e-06	protein_coding	FAD/NAD(P)-binding oxidoreductase family protein
AT2G30600	19.51	18.48	20.66	20.95	18.95	19.68	22.99	26.04	24.66	31.54	27.62	29.4	0	0	0	0	1	0.023	0.328	0.264	0.569	0.592	1.50997	0.9656	0.7011	0.2512	0.0006865	5.205e-05	protein_coding	BTB/POZ domain-containing protein
AT2G30890	5.98	5.7	3.62	3.36	1.73	3.86	5.86	4.97	3.87	3.95	2.15	2.25	0	0	0	0	-1	-0.759	-0.047	-0.831	-0.118	-0.878	0.545752	0.1518	1	0.1016	0.9596	0.04096	protein_coding	Cytochrome b561/ferric reductase transmembrane protein family
AT2G31800	20.76	18.18	19.53	24.11	22.09	27.73	21.29	23.59	23.37	31.73	31.52	29.96	0	0	0	0	1	0.341	0.223	0.451	0.332	0.673	1.59415	0.1259	1	0.01212	0.1622	5.937e-06	protein_coding	Integrin-linked protein kinase family
AT2G31880	71.67	76.75	61.72	87.9	75.08	105.45	66.84	86.95	86.17	129.88	103.49	112.53	0	0	0	0	1	0.354	0.191	0.528	0.365	0.719	1.64605	0.1839	1	0.01227	0.2137	5.915e-05	protein_coding	Leucine-rich repeat protein kinase family protein
AT2G32680	4.73	6.9	4.54	5.17	5.98	10.55	4.6	7.75	9.71	13.04	9.89	9.52	0	0	0	0	1	0.426	0.439	0.563	0.577	1.002	2.0068	0.4738	1	0.3081	0.3428	0.005946	protein_coding	receptor like protein 23
AT2G34355	9.33	10.38	10.17	12.56	7.39	12.65	10.2	10.74	10.91	15.93	16.68	15.04	0	0	0	0	1	0.131	0.09	0.582	0.541	0.672	1.59471	0.7809	1	0.02167	0.06174	0.002114	protein_coding	Major facilitator superfamily protein
AT2G36792	5.85	4.38	4.44	7.19	4.8	7.58	6.17	7.82	7.82	9.47	8.04	8.96	0	0	0	0	1	0.427	0.573	0.281	0.427	0.854	1.80436	0.2769	0.5364	0.5627	0.2974	0.0004561	other_rna	other RNA
AT2G36870	44.87	46.21	49.98	39.22	31.92	42.82	43.02	43.28	38.58	30.98	28.97	29.96	0	0	0	0	-1	-0.307	-0.175	-0.476	-0.344	-0.651	0.637388	0.1683	1	0.007286	0.1511	1.383e-05	protein_coding	xyloglucan endotransglucosylase/hydrolase 32
AT2G37940	24.44	25.2	26.24	31.96	29.01	32.54	27.09	31.55	31.27	51.24	49.75	50.41	0	0	1	1	1	0.302	0.242	0.753	0.694	0.995	1.99526	0.142	1	2.141e-08	9.564e-07	2.519e-15	protein_coding	Arabidopsis Inositol phosphorylceramide synthase 2
AT2G39620	0.33	0.24	0.65	0.13	0.24	0.54	0.69	0.53	0.69	1.13	1.7	1.58	0	0	0	1	1	-0.426	0.606	1.21	2.242	1.817	3.61475	0.8122	1	0.05074	0.0001797	0.0002633	protein_coding	Pentatricopeptide repeat (PPR) superfamily protein
AT2G39660	11.3	10.86	10.71	13.5	8.26	16.23	13.17	15.64	13.83	19.13	16.68	18.7	0	0	0	0	1	0.215	0.376	0.353	0.514	0.729	1.65835	0.6207	1	0.3492	0.1225	0.001768	protein_coding	botrytis-induced kinase1
AT2G40100	41.98	54.07	45.98	34.31	60.93	38.15	35.21	33.86	38.75	27.34	27.47	30.47	0	0	0	-1	-1	-0.093	-0.399	-0.337	-0.643	-0.736	0.600437	0.8481	0.9743	0.3491	0.01549	0.0007208	protein_coding	light harvesting complex photosystem II
AT2G40110	2.1	3.06	2.38	2.15	3.93	3.59	2.65	3.31	3.44	3.57	4.45	4.51	0	0	0	0	1	0.347	0.307	0.425	0.385	0.732	1.6618	0.541	1	0.4585	0.5679	0.03684	protein_coding	Yippee family putative zinc-binding protein
AT2G40475	35.14	31.14	33.76	36.66	24.77	37.95	33.32	26.57	31.1	24.27	21.43	17.68	0	0	0	-1	-1	-0.007	-0.137	-0.522	-0.652	-0.659	0.633547	0.9985	1	0.03462	0.006521	0.001401	protein_coding
AT2G40970	4.99	6.72	6.22	8.6	4.72	8.46	7.24	7.02	7.3	9.72	9.49	9.12	0	0	0	0	1	0.284	0.262	0.393	0.371	0.656	1.58003	0.5164	1	0.3235	0.4195	0.01231	protein_coding	Homeodomain-like superfamily protein
AT2G41330	10.18	11.16	9.25	8.39	5.9	8.46	11.21	8.68	8.42	7.09	5.74	5.91	0	0	-1	0	-1	-0.42	-0.105	-0.604	-0.289	-0.709	0.612619	0.2019	1	0.02805	0.5739	0.002171	protein_coding	Glutaredoxin family protein
AT2G41380	3.42	3.66	5.19	5.3	10.14	5.14	5.42	4.04	5.41	6.15	8.79	8	0	0	0	0	1	0.732	0.269	0.63	0.166	0.899	1.8696	0.09637	1	0.1779	0.8901	0.009839	protein_coding	S-adenosyl-L-methionine-dependent methyltransferases superfamily protein
AT2G42760	5.12	5.76	5.3	5.91	9.83	6.97	4.79	3.91	5.15	10.54	8.74	9.41	0	0	1	0	1	0.48	-0.231	1.052	0.342	0.822	1.77318	0.178	1	2.115e-05	0.4774	0.0006726	protein_coding
AT2G43530	7.16	9.48	10.28	17.73	11.16	12.85	9.64	7.55	11.86	13.92	18.63	16.95	0	0	1	0	1	0.632	0.1	0.777	0.245	0.877	1.83878	0.05287	1	0.006362	0.689	0.0004985	protein_coding	Scorpion toxin-like knottin superfamily protein
AT2G43820	55.31	51.73	69.08	78.97	70.76	64.6	72.13	60.64	86.86	110.5	134.11	121.71	0	0	1	1	1	0.283	0.316	0.74	0.773	1.056	2.07995	0.3256	1	6.156e-05	6.582e-05	2.474e-10	protein_coding	UDP-glucosyltransferase 74F2
AT2G43840	3.15	3.42	4.22	3.09	3.14	3.59	3.09	2.12	2.58	2.45	1.95	2.03	0	0	0	0	-1	-0.141	-0.474	-0.288	-0.62	-0.761	0.595922	0.8323	1	0.7013	0.1905	0.0143	protein_coding	UDP-glycosyltransferase 74 F1
AT2G44670	46.31	54.91	59.45	50.03	72.65	36.87	43.34	44	38.06	34.8	39.71	31.93	0	0	0	0	-1	-0.012	-0.357	-0.237	-0.582	-0.594	0.662476	0.9953	1	0.6299	0.0626	0.01753	protein_coding	Protein of unknown function (DUF581)
AT2G45220	0.2	4.08	3.84	0.4	0.39	2.98	1.13	2.32	2.15	0.38	0	0.62	0	0	0	0	-1	-1.098	-0.539	-2.48	-1.92	-3.021	0.123153	0.5315	1	0.09734	0.3396	0.01161	protein_coding	Plant invertase/pectin methylesterase inhibitor superfamily
AT2G46630	20.63	15.48	19.15	10.48	2.75	14.68	17.13	18.03	13.49	11.98	6.79	7.77	0	0	0	0	-1	-0.98	-0.182	-0.877	-0.079	-1.059	0.480275	0.08632	1	0.1445	0.9782	0.02756	protein_coding
AT2G47060	25.95	27.42	24.51	39.35	27.36	39.77	27.97	32.74	31.79	46.72	43.65	40.1	0	0	0	0	1	0.454	0.248	0.497	0.29	0.744	1.67527	0.04772	1	0.01575	0.3597	1.186e-05	protein_coding	Protein kinase superfamily protein
AT2G47500	39.28	39.07	35.76	31.22	22.09	29.42	32.19	30.82	33.51	28.72	22.13	24.73	0	0	0	0	-1	-0.461	-0.242	-0.354	-0.135	-0.596	0.662343	0.03495	1	0.1511	0.7905	0.0006915	protein_coding	P-loop nucleoside triphosphate hydrolases superfamily protein with CH (Calponin Homology) domain
AT3G01290	31.27	33.42	27.21	45.19	34.75	46.4	30.87	49.7	48.8	86.23	68.08	65.33	0	0	1	1	1	0.461	0.492	0.765	0.796	1.257	2.38999	0.1277	0.5372	0.0007396	0.0008232	1.907e-10	protein_coding	SPFH/Band 7/PHB domain-containing membrane-associated protein family
AT3G02230	81.52	77.53	81.2	60.23	53.15	59.73	70.24	68.86	64.95	50.86	44.6	55.59	0	0	0	0	-1	-0.472	-0.235	-0.435	-0.198	-0.67	0.62872	0.003919	1	0.007643	0.5117	6.57e-07	protein_coding	reversibly glycosylated polypeptide 1
AT3G03130	9.2	9.54	8.06	6.31	8.65	5.01	8	7.02	8.16	4.64	5.54	6.65	0	0	0	0	-1	-0.43	-0.209	-0.457	-0.236	-0.666	0.627985	0.2564	1	0.2187	0.7149	0.01182	protein_coding
AT3G03470	18	23.46	21.8	29.08	33.89	26.72	26.96	20.41	24.49	39.26	45.25	41	0	0	1	0	1	0.5	0.182	0.805	0.487	0.987	1.98403	0.02282	1	3.843e-06	0.03356	1.136e-09	protein_coding	cytochrome P450, family 87, subfamily A, polypeptide 9
AT3G04640	6.17	4.38	4.49	7.12	6.53	8.46	6.55	11.53	10.14	12.04	12.89	14.36	0	1	0	1	1	0.562	0.907	0.482	0.828	1.389	2.61237	0.1328	0.01685	0.1751	0.003965	2.722e-09	protein_coding	glycine-rich protein
AT3G05430	5.12	4.98	7.03	5.51	5.42	4.46	3.46	5.57	3.95	4.01	3.85	2.65	0	0	0	0	-1	-0.16	-0.402	-0.308	-0.55	-0.71	0.613543	0.8031	1	0.6487	0.273	0.02904	protein_coding	Tudor/PWWP/MBT superfamily protein
AT3G05470	11.3	14.64	10.28	6.92	12.26	8.12	13.35	10.8	13.23	7.21	5.79	10.19	0	0	-1	0	-1	-0.412	0.045	-0.689	-0.231	-0.644	0.640254	0.3595	1	0.04915	0.7697	0.04596	protein_coding	Actin-binding FH2 (formin homology 2) family protein
AT3G05660	0.99	1.5	0.87	2.01	0.86	2.37	0.88	1.19	1.46	2.51	2.5	1.97	0	0	0	0	1	0.663	0.06	0.996	0.393	1.056	2.07738	0.3556	1	0.07557	0.6988	0.02354	protein_coding	receptor like protein 33
AT3G06840	7.62	8.58	8.93	6.92	5.35	6.36	8.44	7.69	7.99	4.7	4.99	4.39	0	0	-1	0	-1	-0.429	-0.061	-0.773	-0.405	-0.834	0.560287	0.1278	1	0.000357	0.2603	2.419e-05	protein_coding
AT3G06890	0.92	1.38	1.79	1.21	0.94	0.68	1.2	1.52	1.2	0.75	0.3	0.73	0	0	0	0	-1	-0.541	-0.068	-1.16	-0.688	-1.229	0.435208	0.5351	1	0.08414	0.5609	0.02173	protein_coding
AT3G07195	1.71	2.22	1.57	2.55	1.42	3.52	1.39	1.72	3.18	4.83	3.65	2.93	0	0	0	0	1	0.455	0.167	0.88	0.593	1.048	2.07455	0.5682	1	0.1409	0.4614	0.02353	protein_coding	RPM1-interacting protein 4 (RIN4) family protein
AT3G07320	19.9	17.46	20.07	15.85	11.32	12.72	19.28	17.96	17.87	12.42	11.89	13.35	0	0	0	0	-1	-0.522	-0.059	-0.551	-0.087	-0.61	0.655755	0.01489	1	0.006107	0.901	0.0006504	protein_coding	O-Glycosyl hydrolases family 17 protein
AT3G08760	12.61	13.74	12.98	15.91	18.71	18.74	14.99	16.63	16.32	23.64	24.52	23.6	0	0	0	0	1	0.438	0.284	0.583	0.429	0.867	1.82456	0.03275	1	0.000435	0.03787	2.783e-09	protein_coding	Protein kinase superfamily protein
AT3G08860	0.72	1.26	0.81	2.55	0.79	2.84	0.94	0.86	0.77	2.19	2.15	1.69	0	0	0	0	1	1.153	-0.108	1.209	-0.051	1.102	2.16129	0.07786	1	0.05115	1	0.0413	protein_coding	PYRIMIDINE 4
AT3G09450	17.21	20.76	20.07	15.91	7.08	17.45	15.12	16.7	15.29	9.53	9.59	6.42	0	0	-1	0	-1	-0.517	-0.301	-0.883	-0.667	-1.184	0.440041	0.2331	1	0.009005	0.1369	3.787e-05	protein_coding
AT3G10310	8.54	12.06	8.93	8.19	7.86	7.85	9.83	9.74	9.19	6.77	5.74	6.98	0	0	0	0	-1	-0.305	-0.036	-0.566	-0.297	-0.602	0.660007	0.3604	1	0.02427	0.5068	0.005832	protein_coding	P-loop nucleoside triphosphate hydrolases superfamily protein with CH (Calponin Homology) domain
AT3G12110	55.97	62.29	62.91	49.62	61.64	46.27	50.96	52.09	46.82	38	36.86	33.85	0	0	0	0	-1	-0.204	-0.273	-0.464	-0.534	-0.737	0.600044	0.431	1	0.01014	0.003248	5.565e-07	protein_coding	actin-11
AT3G12750	4.6	4.38	6.38	2.95	3.54	2.98	4.41	3.58	4.38	3.32	2.3	3.77	0	0	0	0	-1	-0.707	-0.32	-0.401	-0.015	-0.722	0.611328	0.06712	1	0.4738	1	0.02377	protein_coding	zinc transporter 1 precursor
AT3G12870	5.12	4.74	5.3	2.62	7	3.59	4.54	4.18	3.87	3.57	2.6	2.48	0	0	0	0	-1	-0.212	-0.267	-0.548	-0.602	-0.815	0.57058	0.779	1	0.3739	0.3518	0.04436	protein_coding
AT3G12910	0.53	0.96	0.49	1.41	0.79	2.84	1.39	0.86	1.12	2.95	2.1	2.03	0	0	0	0	1	1.358	0.768	1.059	0.469	1.828	3.57576	0.05122	1	0.1086	0.6728	0.0002982	protein_coding	NAC (No Apical Meristem) domain transcriptional regulator superfamily protein
AT3G12920	31.73	30.48	33.7	26.26	26.34	27.6	32.82	26.64	28.35	19.82	17.78	18.47	0	0	-1	0	-1	-0.259	-0.126	-0.65	-0.518	-0.776	0.584611	0.2658	1	3.146e-05	0.004424	4.501e-08	protein_coding	SBP (S-ribonuclease binding protein) family protein
AT3G13310	28.77	25.56	25.86	22.7	25.94	23.67	20.66	23.92	19.67	16.18	17.18	17.57	0	0	0	0	-1	-0.15	-0.316	-0.337	-0.503	-0.653	0.635117	0.6012	0.8522	0.1333	0.008545	1.81e-05	protein_coding	Chaperone DnaJ-domain superfamily protein
AT3G14540	2.89	1.8	1.89	1.48	1.26	0.95	2.33	1.52	1.8	1.25	1.1	0.9	0	0	0	0	-1	-0.825	-0.202	-0.804	-0.181	-1.007	0.493921	0.1356	1	0.1693	0.9294	0.01772	protein_coding	Terpenoid cyclases/Protein prenyltransferases superfamily protein
AT3G14590	1.91	2.64	2	2.69	2.59	3.25	2.83	2.12	2.41	3.7	3.1	3.66	0	0	0	0	1	0.383	0.172	0.497	0.285	0.668	1.59695	0.448	1	0.2751	0.6803	0.03544	protein_coding	Calcium-dependent lipid-binding (CaLB domain) family protein
AT3G15358	1.51	1.5	1.14	1.81	1.26	1.76	1.76	1.13	2.92	2.51	2.6	2.76	0	0	0	0	1	0.234	0.458	0.469	0.693	0.928	1.89639	0.8086	1	0.5518	0.2769	0.03174	protein_coding
AT3G15510	6.9	7.56	8.82	14.03	8.41	12.31	10.71	11.73	10.31	15.05	15.93	11.26	0	0	0	0	1	0.58	0.491	0.366	0.277	0.857	1.81443	0.06446	0.8061	0.3416	0.5774	0.0002319	protein_coding	NAC domain containing protein 2
AT3G16130	0.33	0.36	1.35	1.34	0.31	1.01	0.19	2.52	4.81	5.14	2.1	4.28	0	0	0	0	1	0.379	1.841	0.624	2.087	2.467	5.64706	0.8588	0.7538	0.778	0.103	0.009821	protein_coding	RHO guanyl-nucleotide exchange factor 13
AT3G16530	41.98	55.93	46.31	69.9	39.23	87.26	50.08	66.14	74.83	126.93	108.94	104.31	0	0	1	1	1	0.446	0.405	0.833	0.791	1.238	2.35876	0.2663	1	0.004108	0.01348	6.57e-07	protein_coding	Legume lectin family protein
AT3G16565	1.05	1.14	1.19	1.75	1.26	1.49	2.02	1.33	1.03	2.19	2.35	1.75	0	0	0	0	1	0.411	0.393	0.496	0.478	0.889	1.86095	0.5953	1	0.4502	0.5555	0.03853	protein_coding	alanine-tRNA ligases;nucleic acid binding;ligases, forming aminoacyl-tRNA and related compounds;nucleotide binding;ATP binding
AT3G20200	7.75	5.88	6.22	6.18	4.09	4.87	5.23	4.64	5.15	3.95	3.3	3.89	0	0	0	0	-1	-0.381	-0.399	-0.435	-0.453	-0.834	0.561209	0.3184	1	0.2907	0.3155	0.0008837	protein_coding	Protein kinase protein with adenine nucleotide alpha hydrolases-like domain
AT3G20395	0.26	0.9	0.22	0.4	0.16	0.61	0.82	1.13	0.69	1.63	1.05	1.01	0	0	0	1	1	-0.199	0.94	0.461	1.6	1.402	2.67391	0.9346	1	0.7214	0.03663	0.02605	protein_coding	RING/U-box superfamily protein
AT3G21070	24.63	18.48	21.91	27.06	18.87	29.83	21.54	22.4	24.83	42.39	37.46	37.4	0	0	1	1	1	0.224	0.08	0.771	0.627	0.851	1.80329	0.5178	1	0.0001203	0.006385	5.168e-06	protein_coding	NAD kinase 1
AT3G21470	0.53	0.54	0.7	0.6	1.26	0.61	0.57	0.86	0.34	1.51	1.1	1.46	0	0	0	0	1	0.441	0.028	1.145	0.732	1.174	2.29944	0.6851	1	0.06799	0.4198	0.03224	protein_coding	Pentatricopeptide repeat (PPR-like) superfamily protein
AT3G21890	5.78	7.5	8.76	7.39	10.38	7.03	5.42	4.37	4.12	4.83	5.44	3.44	0	0	0	-1	-1	0.161	-0.661	-0.026	-0.847	-0.686	0.622051	0.7722	0.4802	0.9943	0.01196	0.02857	protein_coding	B-box type zinc finger family protein
AT3G22121	2.36	1.92	4.44	3.42	1.49	3.86	4.6	8.15	12.72	13.29	5.74	6.81	0	0	0	1	1	0.01	1.532	0.025	1.547	1.557	2.9633	1	0.07569	1	0.01072	0.002596	other_rna	other RNA
AT3G22275	0.13	0	0	0.2	0.16	0.07	0	0	0	1.51	2.05	1.46	0	0	1	1	1	1.643	-2.57	7.761	3.499	5.166	38.6154	0.6482	1	4.623e-14	2.606e-08	2.529e-13	protein_coding
AT3G22740	12.02	10.08	16.93	12.02	18.4	9.81	11.97	12.19	17.1	17.43	18.33	28.1	0	0	0	0	1	0.038	0.074	0.634	0.67	0.708	1.63618	0.9691	1	0.1251	0.141	0.03737	protein_coding	homocysteine S-methyltransferase 3
AT3G22840	21.74	26.34	22.18	15.58	23.27	17.11	20.6	16.77	16.5	10.79	11.04	10.98	0	0	-1	-1	-1	-0.332	-0.381	-0.717	-0.766	-1.098	0.46698	0.2801	0.8933	0.001052	0.0007313	3.374e-09	protein_coding	Chlorophyll A-B binding family protein
AT3G23410	46.12	47.59	44.03	36.53	46.54	34.29	37.67	37.84	36.77	26.09	29.07	27.88	0	0	0	0	-1	-0.233	-0.294	-0.435	-0.496	-0.729	0.602875	0.3496	0.9359	0.01997	0.00856	7.436e-07	protein_coding	fatty alcohol oxidase 3
AT3G23670	16.23	18.3	16.17	10.95	15.49	11.09	16.76	18.69	17.36	11.98	7.74	12.5	0	0	-1	0	-1	-0.438	0.059	-0.717	-0.22	-0.658	0.635503	0.1741	1	0.003596	0.7045	0.004964	protein_coding	phragmoplast-associated kinesin-related protein, putative
AT3G23740	6.31	4.98	6.28	4.77	4.72	5.48	5.54	7.36	5.84	4.89	2.6	2.87	0	0	-1	0	-1	-0.229	0.095	-0.869	-0.545	-0.774	0.589641	0.6655	1	0.007807	0.2893	0.01352	protein_coding
AT3G23810	489.93	526.16	545.77	511.95	573.46	503.33	411.34	405.12	374.59	356.83	348.44	320.24	0	0	0	-1	-1	0.024	-0.391	-0.216	-0.631	-0.607	0.656595	0.9497	0.1353	0.3436	8.655e-06	3.723e-06	protein_coding	S-adenosyl-l-homocysteine (SAH) hydrolase 2
AT3G23890	55.9	52.27	46.25	33.17	50.08	34.02	52.28	45.4	50.09	34.24	29.52	37.57	0	0	0	0	-1	-0.398	-0.063	-0.545	-0.209	-0.608	0.656197	0.1364	1	0.01365	0.6406	0.001936	protein_coding	topoisomerase II
AT3G24000	3.81	3.72	5.3	4.57	4.25	6.09	3.84	7.02	4.21	7.15	5.79	8.67	0	0	0	0	1	0.213	0.232	0.513	0.531	0.745	1.68433	0.7398	1	0.2962	0.3295	0.03181	protein_coding	Tetratricopeptide repeat (TPR)-like superfamily protein
AT3G26165	10.84	10.86	11.14	16.12	18.95	13.8	13.23	13.06	13.92	14.61	17.58	19.32	0	0	0	0	1	0.569	0.289	0.361	0.081	0.65	1.56851	0.012	1	0.1868	0.9177	0.0006125	pseudogene
AT3G26180	24.63	26.28	25.48	33.04	38.37	33.75	28.79	31.48	34.45	42.14	44.25	41.68	0	0	0	0	1	0.459	0.307	0.438	0.286	0.745	1.67653	0.008314	0.7741	0.008331	0.2283	3.777e-08	protein_coding	cytochrome P450, family 71, subfamily B, polypeptide 20
AT3G26690	6.04	5.34	7.03	6.58	10.06	5.41	7.37	8.15	6.96	11.1	12.49	10.7	0	0	1	0	1	0.249	0.288	0.607	0.646	0.895	1.86257	0.5878	1	0.04384	0.05147	0.0002274	protein_coding	nudix hydrolase homolog 13
AT3G26960	10.9	9.72	9.95	7.19	1.49	7.71	9.64	7.36	9.97	4.77	4.2	5.41	0	0	0	0	-1	-0.89	-0.183	-0.906	-0.199	-1.089	0.470396	0.1101	1	0.09841	0.9087	0.01456	protein_coding	Pollen Ole e 1 allergen and extensin family protein
AT3G27540	9.39	12.3	12.12	7.32	8.81	7.44	9.26	9.41	8.94	5.46	6.39	7.66	0	0	0	0	-1	-0.527	-0.294	-0.499	-0.266	-0.793	0.577048	0.05246	1	0.07139	0.577	0.0001111	protein_coding	beta-1,4-N-acetylglucosaminyltransferase family protein
AT3G28450	16.62	16.86	15.63	18.94	19.66	19.28	19.4	18.03	19.33	21.38	27.57	24.56	0	0	0	0	1	0.237	0.209	0.376	0.348	0.585	1.49684	0.367	1	0.06814	0.1558	0.0002381	protein_coding	Leucine-rich repeat protein kinase family protein
AT3G28740	5.91	5.82	10.39	8.26	11.79	10.28	6.99	5.24	11.6	17.94	22.38	20.5	0	0	1	1	1	0.449	0.091	1.363	1.006	1.454	2.74955	0.3743	1	1.23e-05	0.005352	6.697e-07	protein_coding	Cytochrome P450 superfamily protein
AT3G28930	11.63	12.48	12.82	19.47	15.65	17.18	11.78	12.19	13.57	20.82	22.43	21.91	0	0	1	0	1	0.503	0.018	0.8	0.315	0.818	1.76442	0.01286	1	8.486e-07	0.2295	8.275e-08	protein_coding	AIG2-like (avirulence induced gene) family protein
AT3G29035	4.2	3.48	6	7.39	5.82	8.46	6.24	5.37	8.76	9.53	11.49	9.74	0	0	0	0	1	0.659	0.555	0.607	0.504	1.163	2.24854	0.08205	0.8763	0.09473	0.2623	9.964e-06	protein_coding	NAC domain containing protein 3
AT3G30180	15.11	15.78	16.39	11.21	9.83	11.91	13.29	12.19	13.15	7.21	8.14	7.77	0	0	-1	0	-1	-0.519	-0.293	-0.736	-0.51	-1.029	0.489002	0.009355	1	3.803e-05	0.02735	4.286e-11	protein_coding	brassinosteroid-6-oxidase 2
AT3G44735	19.9	19.5	22.4	16.18	13.68	17.72	15.31	16.44	15.55	13.92	13.14	10.19	0	0	0	0	-1	-0.375	-0.387	-0.345	-0.357	-0.732	0.602751	0.1442	0.7108	0.2187	0.2543	4.095e-05	protein_coding	PHYTOSULFOKINE 3 PRECURSOR
AT3G44990	45.72	42.43	41.38	42.04	18.55	46.81	39.69	46.99	35.31	26.65	23.58	20.61	0	0	-1	0	-1	-0.268	-0.086	-0.785	-0.603	-0.871	0.5469	0.5903	1	0.01636	0.1634	0.002699	protein_coding	xyloglucan endo-transglycosylase-related 8
AT3G45210	17.01	16.2	17.64	13.23	7.78	16.17	16.06	11.53	15.29	13.61	9.59	9.8	0	0	0	0	-1	-0.447	-0.247	-0.38	-0.179	-0.627	0.648968	0.2637	1	0.4265	0.8306	0.03685	protein_coding	Protein of unknown function, DUF584
AT3G45430	5.39	5.76	5.46	4.7	4.95	4.46	3.4	4.44	3.78	3.95	3.45	2.7	0	0	0	0	-1	-0.236	-0.515	-0.206	-0.484	-0.721	0.608067	0.5745	0.6777	0.74	0.2311	0.003621	protein_coding	Concanavalin A-like lectin protein kinase family protein
AT3G45730	4.14	5.16	5.25	9	4.25	8.46	5.1	6.3	7.99	9.78	8.79	9.46	0	0	0	0	1	0.581	0.402	0.54	0.361	0.942	1.92646	0.1791	1	0.2117	0.5505	0.001668	protein_coding
AT3G47160	2.04	2.22	2.06	2.22	2.83	1.62	1.7	2.12	2.23	3.76	3	3.72	0	0	1	0	1	0.067	-0.071	0.794	0.656	0.724	1.65823	0.9495	1	0.03702	0.1599	0.02988	protein_coding	RING/U-box superfamily protein
AT3G47570	8.08	7.98	7.84	10.14	11.32	10.01	7.87	11.27	10.14	14.42	14.78	13.91	0	0	0	0	1	0.395	0.289	0.562	0.457	0.851	1.80377	0.1538	1	0.008242	0.07921	1.432e-06	protein_coding	Leucine-rich repeat protein kinase family protein
AT3G47690	4.93	3.36	4.71	2.89	4.87	2.57	3.72	3.64	3.09	2.45	2.3	2.93	0	0	0	0	-1	-0.342	-0.306	-0.453	-0.417	-0.759	0.590769	0.5423	1	0.467	0.5592	0.03435	protein_coding	microtubule end binding protein EB1A
AT3G47800	18.13	19.74	17.15	23.5	14.15	27.06	23.62	22.86	25.6	39.7	36.01	34.47	0	0	1	1	1	0.238	0.389	0.613	0.763	1.001	2.00254	0.5377	1	0.01315	0.001527	7.476e-07	protein_coding	Galactose mutarotase-like superfamily protein
AT3G48530	23.85	30.36	24.94	30.55	38.68	27.73	28.47	26.31	28.01	37.63	41.36	40.1	0	0	0	0	1	0.29	0.064	0.525	0.299	0.589	1.50461	0.2774	1	0.007016	0.324	0.0006848	protein_coding	SNF1-related protein kinase regulatory subunit gamma 1
AT3G48650	4.66	4.44	3.46	4.5	6.45	7.44	2.83	6.56	5.5	7.15	7.74	9.24	0	0	0	0	1	0.551	0.242	0.702	0.393	0.944	1.92118	0.274	1	0.1073	0.5679	0.005255	pseudogene
AT3G48900	1.84	1.98	1.68	1.54	1.97	1.56	1.7	1.46	1.29	0.88	0.75	0.9	0	0	0	0	-1	-0.123	-0.288	-0.829	-0.994	-1.118	0.46	0.914	1	0.1422	0.06563	0.004073	protein_coding	single-stranded DNA endonuclease family protein
AT3G49350	12.68	14.34	15.58	18.6	15.72	17.45	14.11	14.05	14.43	22.83	20.48	21.23	0	0	1	0	1	0.28	-0.004	0.599	0.314	0.595	1.51502	0.2751	1	0.000552	0.2348	0.0002095	protein_coding	Ypt/Rab-GAP domain of gyp1p superfamily protein
AT3G49670	102.87	102.68	105.27	82.12	60.46	76.98	105.77	95.63	90.56	65.03	57.39	58.57	0	0	-1	0	-1	-0.5	-0.09	-0.691	-0.28	-0.781	0.582298	0.005253	1	8.144e-06	0.3016	7.792e-08	protein_coding	Leucine-rich receptor-like protein kinase family protein
AT3G49780	7.82	7.08	6.06	10.61	4.4	12.18	10.2	9.68	7.47	14.24	12.69	11.77	0	0	0	0	1	0.384	0.39	0.495	0.502	0.885	1.84637	0.4776	1	0.3268	0.3676	0.007445	protein_coding	phytosulfokine 4 precursor
AT3G50470	1.18	0.96	1.08	2.01	1.1	1.49	0.82	1.33	1.72	2.95	3.5	2.99	0	0	1	1	1	0.526	0.228	1.319	1.021	1.548	2.93168	0.4506	1	0.000725	0.01866	7.899e-06	protein_coding	homolog of RPW8 3
AT3G51230	2.3	2.94	3.14	2.22	3.22	1.76	2.58	2.45	2.92	1.57	1.95	0.84	0	0	0	0	-1	-0.235	-0.085	-0.85	-0.701	-0.936	0.520286	0.7639	1	0.09254	0.285	0.02164	protein_coding
AT3G51238	1.51	1.44	2.06	2.75	2.04	2.16	1.76	3.05	3.52	3.57	2.5	3.1	0	0	0	0	1	0.47	0.706	0.149	0.385	0.855	1.83034	0.4594	0.9171	0.9001	0.6414	0.03249	other_rna	other RNA
AT3G51890	9	6.48	6.65	7.92	5.82	8.39	5.54	7.02	9.28	12.79	12.14	10.25	0	0	1	1	1	0.008	-0.027	0.699	0.663	0.671	1.5897	1	1	0.01809	0.04612	0.01227	protein_coding	Clathrin light chain protein
AT3G51960	3.09	3.18	2.49	2.35	3.77	2.84	3.28	2.92	3.35	4.39	4.4	4.84	0	0	0	0	1	0.028	0.126	0.517	0.615	0.642	1.55594	0.9848	1	0.1739	0.1276	0.0269	protein_coding	basic leucine zipper 24
AT3G53310	1.77	2.64	1.19	2.35	3.22	2.23	1.7	2.25	1.37	3.2	4.25	2.82	0	0	1	0	1	0.476	-0.052	0.934	0.405	0.882	1.83393	0.4803	1	0.04571	0.6487	0.03644	protein_coding	AP2/B3-like transcriptional factor family protein
AT3G53810	18.26	18.36	15.42	21.89	28.7	25.77	20.28	19.75	19.42	28.09	30.57	32.44	0	0	1	0	1	0.553	0.195	0.616	0.257	0.81	1.75058	0.004429	1	0.0003879	0.4115	2.183e-07	protein_coding	Concanavalin A-like lectin protein kinase family protein
AT3G53990	18.72	18.06	19.15	23.17	21.54	22.59	21.29	21.87	22.68	33.93	32.17	30.36	0	0	0	0	1	0.267	0.233	0.552	0.518	0.785	1.72466	0.2343	1	0.0002132	0.00137	2.905e-09	protein_coding	Adenine nucleotide alpha hydrolases-like superfamily protein
AT3G54100	9.53	10.32	8.6	11.75	11.48	10.89	8.32	10.93	11.17	14.61	13.89	14.98	0	0	0	0	1	0.264	0.092	0.521	0.349	0.613	1.5283	0.3955	1	0.0162	0.2495	0.0009918	protein_coding	O-fucosyltransferase family protein
AT3G55450	6.77	6.66	6.55	8.46	5.19	8.52	8	7.69	7.82	10.35	10.84	10.76	0	0	0	0	1	0.16	0.236	0.442	0.518	0.678	1.5991	0.7262	1	0.1328	0.08165	0.002009	protein_coding	PBS1-like 1
AT3G55970	0.13	3.12	0.43	1.28	0	1.42	0.19	0.99	0.77	0	0.05	0.11	0	0	0	-1	-1	-0.438	-0.913	-3.38	-3.854	-4.306	0.0434783	0.8572	1	0.0508	0.03151	0.004283	protein_coding	jasmonate-regulated gene 21
AT3G55990	9.26	8.28	8.93	6.45	7.39	6.63	7.87	7.16	6.44	6.46	5.79	5.01	0	0	0	0	-1	-0.373	-0.294	-0.324	-0.245	-0.618	0.652059	0.2194	1	0.3657	0.6168	0.003125	protein_coding	Plant protein of unknown function (DUF828)
AT3G57120	4.47	4.32	3.95	3.36	4.56	5.28	5.17	3.84	5.58	5.64	7.29	6.14	0	0	0	0	1	0.052	0.191	0.397	0.537	0.589	1.49686	0.9556	1	0.3831	0.1915	0.04735	protein_coding	Protein kinase superfamily protein
AT3G57450	18.59	21.42	15.69	19	27.99	20.16	17.95	26.91	19.76	29.79	31.62	31.6	0	0	0	0	1	0.268	0.216	0.524	0.473	0.741	1.66984	0.4629	1	0.05025	0.1476	0.0006525	protein_coding
AT3G57770	1.97	2.76	2.7	3.42	2.12	3.86	4.03	3.11	3.18	4.45	3.6	4	0	0	0	0	1	0.342	0.472	0.212	0.341	0.684	1.6218	0.5391	1	0.7781	0.6096	0.04735	protein_coding	Protein kinase superfamily protein
AT3G58650	9.46	10.98	9.3	7.32	13.21	6.76	11.59	11.27	9.79	5.58	6.19	7.21	0	0	-1	0	-1	-0.132	0.137	-0.783	-0.514	-0.646	0.638198	0.8256	1	0.01057	0.2457	0.03146	protein_coding
AT3G59080	9.26	10.32	11.52	16.05	10.54	14.48	14.24	17.69	16.07	23.27	23.23	22.42	0	0	0	1	1	0.402	0.622	0.522	0.742	1.144	2.21608	0.167	0.0628	0.02167	0.0004512	1.37e-10	protein_coding	Eukaryotic aspartyl protease family protein
AT3G59250	3.28	2.64	3.35	1.95	1.65	2.44	2.96	2.45	2.49	1.88	2.05	1.58	0	0	0	0	-1	-0.611	-0.226	-0.522	-0.136	-0.748	0.594391	0.1726	1	0.3105	0.9241	0.0252	protein_coding	F-box/RNI-like superfamily protein
AT3G60420	8.54	14.58	8.98	13.63	14.39	14.27	11.21	15.11	10.83	24.39	17.63	22.53	0	0	1	0	1	0.397	0.213	0.792	0.608	1.005	2.0109	0.3022	1	0.002672	0.06586	1.626e-05	protein_coding	Phosphoglycerate mutase family protein
AT3G60840	8.74	9.48	8.76	6.51	8.96	5.68	6.74	6.89	7.05	5.52	4.6	7.1	0	0	0	0	-1	-0.357	-0.385	-0.266	-0.294	-0.651	0.638251	0.3546	1	0.6101	0.5894	0.01181	protein_coding	microtubule-associated protein 65-4
AT3G61590	13.47	10.8	11.04	8.46	7.78	8.25	11.28	10.67	10.22	9.28	7.09	7.04	0	0	0	0	-1	-0.523	-0.129	-0.466	-0.072	-0.595	0.662985	0.03566	1	0.07425	0.9434	0.003294	protein_coding	Galactose oxidase/kelch repeat superfamily protein
AT3G61898	3.35	2.04	1.19	1.01	0.79	2.1	2.08	1.13	2.06	1	1.15	0.68	0	0	0	0	-1	-0.733	-0.314	-0.882	-0.464	-1.197	0.430091	0.3665	1	0.291	0.7714	0.04584	protein_coding
AT3G62650	30.94	34.63	33.59	42.64	61.01	42.75	39.18	34.33	37.46	48.29	53.44	51.48	0	0	0	0	1	0.56	0.162	0.466	0.068	0.628	1.54508	0.004934	1	0.02291	0.9245	0.0002474	protein_coding
AT3G62690	6.9	5.28	8.6	5.3	5.11	5.48	6.36	6.69	6.44	4.14	3.6	4.62	0	0	-1	0	-1	-0.389	-0.095	-0.661	-0.367	-0.756	0.594803	0.3117	1	0.02739	0.4827	0.003003	protein_coding	AtL5
AT4G01080	25.75	27.3	26.99	29.61	12.34	25.23	21.54	19.88	19.16	14.42	12.64	9.91	0	0	-1	-1	-1	-0.25	-0.401	-0.714	-0.865	-1.115	0.461894	0.6097	1	0.03416	0.009094	2.943e-05	protein_coding	TRICHOME BIREFRINGENCE-LIKE 26
AT4G01730	6.96	8.4	9.52	4.83	8.81	3.99	6.93	8.09	6.87	5.46	4.35	5.58	0	0	0	0	-1	-0.509	-0.186	-0.513	-0.19	-0.699	0.618569	0.2739	1	0.2834	0.8402	0.03765	protein_coding	DHHC-type zinc finger family protein
AT4G02075	6.5	6.12	8.22	9.6	6.05	13.93	9.26	8.75	11.43	14.61	10.19	10.14	0	0	0	0	1	0.507	0.491	0.249	0.232	0.74	1.67658	0.2774	1	0.7252	0.772	0.0265	protein_coding	RING/FYVE/PHD zinc finger superfamily protein
AT4G02800	13.66	13.08	12.06	9.33	10.61	7.17	11.84	10.21	11.86	8.22	6.74	9.86	0	0	0	0	-1	-0.52	-0.195	-0.451	-0.127	-0.646	0.639691	0.06576	1	0.1357	0.8645	0.003645	protein_coding
AT4G03030	21.94	28.38	25.48	27.73	47.49	26.31	29.48	28.56	24.57	36.75	38.46	40.38	0	0	0	0	1	0.418	0.125	0.483	0.19	0.608	1.52493	0.2086	1	0.1112	0.7566	0.01252	protein_coding	Galactose oxidase/kelch repeat superfamily protein
AT4G03070	10.12	13.86	11.63	9.47	9.51	10.35	10.71	7.55	7.3	7.65	7.19	6.08	0	0	0	0	-1	-0.28	-0.471	-0.298	-0.488	-0.769	0.587475	0.4414	0.6771	0.5082	0.1643	0.0005754	protein_coding	2-oxoglutarate (2OG) and Fe(II)-dependent oxygenase superfamily protein
AT4G03100	19.31	16.26	17.31	13.23	13.37	12.38	17.01	15.31	16.15	9.91	9.94	14.19	0	0	0	0	-1	-0.44	-0.124	-0.51	-0.195	-0.634	0.643722	0.0859	1	0.02787	0.6898	0.001032	protein_coding	Rho GTPase activating protein with PAK-box/P21-Rho-binding domain
AT4G03270	6.83	7.56	5.36	3.69	3.7	6.63	9.45	5.96	7.13	4.14	3.3	4.62	0	0	-1	0	-1	-0.487	0.196	-0.908	-0.225	-0.712	0.610633	0.3188	1	0.01186	0.8295	0.04718	protein_coding	Cyclin D6;1
AT4G03450	1.71	3.54	2	3.96	2.44	4.8	1.26	3.31	5.33	7.65	7.24	7.38	0	0	1	0	1	0.63	0.427	1.187	0.985	1.615	3.07172	0.412	1	0.03134	0.1397	0.0004235	protein_coding	Ankyrin repeat family protein
AT4G03510	4.93	3.36	2.92	4.57	8.33	6.09	4.41	4.57	7.05	6.52	7.74	7.43	0	0	0	0	1	0.761	0.51	0.451	0.2	0.961	1.93488	0.06859	1	0.4138	0.84	0.00333	protein_coding	RING membrane-anchor 1
AT4G04293	1.45	1.86	1.57	2.15	2.28	1.83	0.94	0.8	1.12	0.63	0.85	0.68	0	0	0	-1	-1	0.352	-0.784	-0.376	-1.512	-1.16	0.442623	0.5832	0.9184	0.7346	0.0003685	0.006066	transposable_element_gene	transposable element gene
AT4G04630	8.01	6.54	6.17	9.2	9.59	10.35	10.02	10.67	12.2	12.04	12.04	9.86	0	1	0	0	1	0.497	0.665	0.051	0.219	0.716	1.63803	0.06666	0.03478	0.9452	0.6262	0.0002869	protein_coding	Protein of unknown function, DUF584
AT4G04810	2.23	1.8	1.73	2.82	2.12	3.04	2.65	2.72	3.78	3.64	3.25	3.21	0	0	0	0	1	0.485	0.652	0.158	0.325	0.81	1.75347	0.3474	0.7366	0.8634	0.643	0.01403	protein_coding	methionine sulfoxide reductase B4
AT4G09890	24.24	20.4	19.37	19.61	11.4	22.53	19.46	20.08	21.91	16.49	13.39	11.55	0	0	0	0	-1	-0.253	-0.059	-0.569	-0.375	-0.628	0.647243	0.5578	1	0.07635	0.4434	0.02065	protein_coding	Protein of unknown function (DUF3511)
AT4G10910	1.91	1.86	1.73	2.95	3.07	2.1	2.46	3.25	3.26	3.45	3.95	4.17	0	0	0	0	1	0.558	0.698	0.378	0.518	1.076	2.10364	0.242	0.591	0.4673	0.284	0.0001728	protein_coding
AT4G11330	19.58	19.86	18.61	23.91	22.88	27.33	19.78	19.48	22.08	32.48	35.96	28.33	0	0	1	0	1	0.354	0.077	0.661	0.385	0.739	1.66701	0.1247	1	6.65e-05	0.0976	1.432e-06	protein_coding	MAP kinase 5
AT4G13395	1.51	0.96	0.92	1.81	1.02	1.89	2.33	2.78	1.98	3.14	2.85	2.08	0	0	0	0	1	0.507	1.083	0.174	0.751	1.258	2.38053	0.5069	0.1669	0.869	0.1974	0.001156	protein_coding	ROTUNDIFOLIA like 12
AT4G13505	0.39	0.48	0.81	0.81	1.42	0.14	0.5	0.8	1.89	3.39	1.3	1.75	0	0	0	0	1	0.442	0.863	1.033	1.453	1.897	3.83333	0.781	1	0.3547	0.1779	0.0094	other_rna	other RNA
AT4G15490	22.73	23.82	21.58	31.29	34.75	30.64	26.84	20.01	25.77	37.19	47.8	41.96	0	0	1	0	1	0.504	0.091	0.808	0.395	0.899	1.86335	0.01525	1	1.262e-06	0.1096	1.046e-08	protein_coding	UDP-Glycosyltransferase superfamily protein
AT4G17880	45.46	47.05	48.15	43.92	51.65	38.69	41.01	35.99	34.45	28.53	30.37	32.72	0	0	0	0	-1	-0.069	-0.334	-0.284	-0.549	-0.618	0.651358	0.8481	0.7168	0.2527	0.002635	7.023e-05	protein_coding	Basic helix-loop-helix (bHLH) DNA-binding family protein
AT4G17900	18.39	18.3	17.26	26.39	17.85	26.25	25.07	18.03	22.68	33.74	34.66	36.55	0	0	1	0	1	0.389	0.286	0.674	0.571	0.96	1.94532	0.1729	1	0.0009866	0.01549	9.203e-08	protein_coding	PLATZ transcription factor family protein
AT4G19420	49.93	54.01	48.36	77.76	52.2	83.61	56.38	65.54	70.37	100.21	104.54	82.79	0	0	0	0	1	0.489	0.335	0.582	0.428	0.917	1.88798	0.04994	1	0.00797	0.1403	5.057e-07	protein_coding	Pectinacetylesterase family protein
AT4G19820	3.81	3.3	4.06	3.02	3.07	3.11	2.83	2.78	3.78	2.32	1.3	2.76	0	0	0	0	-1	-0.28	-0.263	-0.558	-0.54	-0.821	0.571173	0.634	1	0.2887	0.3779	0.01905	protein_coding	Glycosyl hydrolase family protein with chitinase insertion domain
AT4G20860	21.35	24.78	24.07	35.05	34.83	33.62	26.9	25.38	27.41	46.85	48.55	51.2	0	0	1	0	1	0.558	0.18	0.88	0.502	1.061	2.08832	0.0002892	1	1.365e-11	0.001316	1.655e-17	protein_coding	FAD-binding Berberine family protein
AT4G21380	3.15	4.5	3.25	4.03	4.32	5.34	3.4	3.64	4.04	8.47	7.84	7.21	0	0	1	1	1	0.33	0.017	1.09	0.776	1.106	2.1578	0.4485	1	5.759e-06	0.004889	7.282e-07	protein_coding	receptor kinase 3
AT4G21490	0.66	0.54	0.38	0.74	1.73	0.68	0.38	0.8	0.77	1	1.45	1.63	0	0	0	0	1	0.976	0.295	1.09	0.408	1.386	2.58228	0.2783	1	0.1473	0.7956	0.01634	protein_coding	NAD(P)H dehydrogenase B3
AT4G21550	3.35	3.24	3.03	2.95	2.12	2.1	3.09	2.78	1.8	1.32	1.9	2.14	0	0	0	0	-1	-0.415	-0.302	-0.529	-0.416	-0.831	0.557173	0.4442	1	0.3802	0.6061	0.0176	protein_coding	VP1/ABI3-like 3
AT4G22560	4.47	4.26	4.11	3.49	3.3	3.59	3.91	4.18	3.52	2.51	2.65	2.08	0	0	-1	0	-1	-0.302	-0.136	-0.683	-0.518	-0.82	0.563863	0.4629	1	0.02741	0.2195	0.001032	protein_coding
AT4G22860	5.85	4.98	4.11	3.56	3.07	3.31	4.85	4.24	4.64	2.88	2.4	3.1	0	0	-1	0	-1	-0.576	-0.114	-0.716	-0.255	-0.831	0.56091	0.0939	1	0.02093	0.7356	0.001342	protein_coding	Cell cycle regulated microtubule associated protein
AT4G23215	0.59	1.44	0.22	1.68	2.12	1.62	0.5	0.73	1.72	2.95	1.25	2.82	0	0	0	0	1	1.269	0.36	1.275	0.366	1.636	3.12	0.1558	1	0.1422	0.8426	0.015	pseudogene
AT4G23220	5.32	6.36	4.76	8.93	4.8	15.56	6.68	7.89	5.67	16.12	12.44	13.24	0	0	1	0	1	0.837	0.303	1.041	0.507	1.344	2.54258	0.07321	1	0.00807	0.4437	8.805e-05	protein_coding	cysteine-rich RLK (RECEPTOR-like protein kinase) 14
AT4G23750	14.52	14.7	12.93	8.39	13.44	9	13.23	9.74	11	8.15	7.99	8.62	0	0	0	0	-1	-0.456	-0.308	-0.458	-0.31	-0.766	0.587426	0.148	1	0.1474	0.5068	0.0005617	protein_coding	cytokinin response factor 2
AT4G25240	6.63	6	5.95	3.69	3.85	5.61	6.93	5.37	6.19	2.88	3	4	0	0	-1	0	-1	-0.492	-0.005	-0.902	-0.416	-0.908	0.531755	0.1883	1	0.001397	0.4437	0.0004924	protein_coding	SKU5 similar 1
AT4G25390	6.77	8.88	8.38	8.86	15.17	8.05	8.63	8.15	11.08	10.85	12.84	13.07	0	0	0	0	1	0.408	0.205	0.406	0.203	0.612	1.52975	0.3276	1	0.365	0.7881	0.04189	protein_coding	Protein kinase superfamily protein
AT4G25760	3.35	1.44	1.62	1.41	1.18	0.81	1.76	1.59	1.55	1.25	1.05	0.9	0	0	0	0	-1	-0.898	-0.369	-0.619	-0.089	-0.988	0.49922	0.1649	1	0.4727	0.9887	0.04735	protein_coding	glutamine dumper 2
AT4G25835	4.99	3.3	4.76	5.57	7.23	5.48	4.47	5.17	5.67	6.77	6.44	7.66	0	0	0	0	1	0.481	0.223	0.453	0.196	0.676	1.59923	0.1941	1	0.2213	0.7769	0.009827	protein_coding	P-loop containing nucleoside triphosphate hydrolases superfamily protein
AT4G26960	4.4	3.96	3.68	2.22	2.12	2.77	3.65	4.64	2.15	2.45	1.95	2.53	0	0	0	0	-1	-0.751	-0.183	-0.615	-0.047	-0.798	0.575581	0.08952	1	0.226	0.9972	0.02681	protein_coding
AT4G27300	18.98	28.32	20.77	30.22	21.23	30.3	20.79	22.6	25.26	42.64	37.01	39.26	0	0	1	0	1	0.266	0.009	0.794	0.538	0.803	1.74688	0.4375	1	0.0001449	0.04559	4.776e-05	protein_coding	S-locus lectin protein kinase family protein
AT4G27360	4.66	4.2	5.41	3.29	3.46	6.36	2.77	2.65	3.61	2.32	2.1	3.32	0	0	0	0	-1	-0.12	-0.671	-0.213	-0.764	-0.885	0.542397	0.886	0.8763	0.8331	0.1478	0.01656	protein_coding	Dynein light chain type 1 family protein
AT4G28085	0.39	0.24	0.92	0.67	0.39	0.95	0.5	0.6	0.77	1.94	1.25	1.13	0	0	0	0	1	0.355	0.213	1.207	1.065	1.421	2.7871	0.8034	1	0.08622	0.2054	0.01218	protein_coding
AT4G28230	5.52	5.94	5.68	3.09	5.42	2.64	5.42	4.64	5.24	3.64	2.55	2.99	0	0	-1	0	-1	-0.633	-0.165	-0.744	-0.275	-0.909	0.535589	0.1271	1	0.04863	0.7505	0.003135	protein_coding
AT4G28390	4.99	5.1	5.57	8.13	8.65	6.29	6.74	5.24	8.08	9.78	12.79	10.87	0	0	1	0	1	0.552	0.344	0.75	0.542	1.094	2.13538	0.08704	1	0.00347	0.1021	4.946e-07	protein_coding	ADP/ATP carrier 3
AT4G29900	72.59	78.79	66.27	93.14	99.46	92.26	79.56	77.54	82.48	119.59	118.73	130.78	0	0	1	0	1	0.388	0.138	0.624	0.374	0.762	1.69584	0.02111	1	3.843e-06	0.03712	1.442e-09	protein_coding	autoinhibited Ca(2+)-ATPase 10
AT4G30140	15.37	9.72	11.14	8.73	8.33	4.13	10.08	8.55	8.42	7.34	5.84	4.06	0	0	0	0	-1	-0.774	-0.418	-0.654	-0.298	-1.072	0.475849	0.0594	1	0.1449	0.7252	0.0008345	protein_coding	GDSL-like Lipase/Acylhydrolase superfamily protein
AT4G30610	50.39	47.11	45.87	41.9	27.52	44.85	44.22	44.2	45.45	31.1	25.42	26.58	0	0	-1	0	-1	-0.325	-0.099	-0.689	-0.463	-0.787	0.579619	0.2508	1	0.0005282	0.08587	1.485e-05	protein_coding	alpha/beta-Hydrolases superfamily protein
AT4G30910	11.63	11.04	11.09	15.71	15.96	14.75	11.4	12.86	12.29	18.63	19.43	17.4	0	0	1	0	1	0.459	0.114	0.603	0.258	0.717	1.64277	0.02204	1	0.000286	0.3676	1.893e-06	protein_coding	Cytosol aminopeptidase family protein
AT4G31510	7.75	6.72	7.95	8.19	8.49	10.08	7.62	9.28	9.71	10.66	12.44	11.6	0	0	0	0	1	0.256	0.24	0.391	0.376	0.631	1.54773	0.4499	1	0.159	0.2405	0.001426	protein_coding
AT4G32280	1.12	0.6	1.24	1.07	0.31	0.74	0.82	0.93	0.52	0.56	0.4	0.23	0	0	0	0	-1	-0.447	-0.364	-0.954	-0.871	-1.319	0.402027	0.654	1	0.3513	0.5447	0.04558	protein_coding	indole-3-acetic acid inducible 29
AT4G32830	7.36	9.36	6	5.04	3.3	5.82	6.05	9.01	8.33	5.14	4.1	4.45	0	0	-1	0	-1	-0.672	0.04	-0.773	-0.06	-0.732	0.602553	0.08094	1	0.02453	0.9799	0.02014	protein_coding	ataurora1
AT4G33100	2.76	2.4	2.87	3.56	3.07	1.96	3.21	2.58	3.95	4.64	3.9	4.45	0	0	0	0	1	0.094	0.265	0.423	0.594	0.688	1.61768	0.9036	1	0.4193	0.2207	0.03992	protein_coding
AT4G33260	9.59	8.76	7.84	5.1	7.78	6.02	8	8.22	8.68	5.27	4.2	6.76	0	0	-1	0	-1	-0.474	-0.073	-0.619	-0.218	-0.692	0.619702	0.1828	1	0.04147	0.7489	0.007308	protein_coding	Transducin family protein / WD-40 repeat family protein
AT4G33270	23.71	20.7	18.83	12.49	17.61	13.87	19.4	20.74	24.23	12.79	11.04	13.63	0	0	-1	0	-1	-0.526	0.024	-0.779	-0.229	-0.755	0.592347	0.03531	1	0.0001246	0.6262	9.916e-05	protein_coding	Transducin family protein / WD-40 repeat family protein
AT4G33920	22.27	21.48	21.37	27.93	28.3	28.82	23.43	25.85	26.29	37.06	37.16	36.16	0	0	0	0	1	0.386	0.213	0.549	0.376	0.762	1.69502	0.03134	1	0.000129	0.04031	2.854e-09	protein_coding	Protein phosphatase 2C family protein
AT4G34138	35.28	29.4	34.78	40.09	40.41	40.99	39.56	37.84	45.88	49.29	59.09	54.69	0	0	0	0	1	0.289	0.307	0.407	0.425	0.714	1.63955	0.2071	0.8596	0.02576	0.03082	6.57e-07	protein_coding	UDP-glucosyl transferase 73B1
AT4G34760	21.28	19.08	23.86	18.06	7.94	18.74	21.98	20.35	20.71	14.17	8.64	11.66	0	0	-1	0	-1	-0.518	-0.027	-0.874	-0.383	-0.901	0.536749	0.2313	1	0.008985	0.5483	0.003137	protein_coding	SAUR-like auxin-responsive protein family
AT4G35480	1.25	0.72	1.24	1.21	0.71	1.42	1.57	1.33	2.06	3.32	1.6	3.15	0	0	0	1	1	0.068	0.609	0.704	1.245	1.314	2.51402	0.9909	1	0.3032	0.0258	0.003736	protein_coding	RING-H2 finger A3B
AT4G35750	28.77	28.32	30.46	40.49	46.15	37.81	26.71	34.66	34.8	48.04	41.81	47.42	0	0	0	0	1	0.506	0.132	0.515	0.142	0.647	1.5679	0.008211	1	0.00433	0.7403	3.974e-05	protein_coding	SEC14 cytosolic factor family protein / phosphoglyceride transfer family protein
AT4G36180	25.36	24.12	24.94	18.94	12.89	18.4	23.62	23.13	23.63	15.18	12.89	16.45	0	0	-1	0	-1	-0.563	-0.081	-0.663	-0.18	-0.743	0.598226	0.009299	1	0.000725	0.7135	3.008e-05	protein_coding	Leucine-rich receptor-like protein kinase family protein
AT4G36710	8.21	10.44	10.55	7.12	9.83	7.1	9.39	9.28	8.68	6.9	6.94	5.63	0	0	0	0	-1	-0.289	-0.096	-0.491	-0.298	-0.587	0.666781	0.424	1	0.09206	0.5259	0.0121	protein_coding	GRAS family transcription factor
AT4G36850	26.34	13.26	18.55	14.24	11.24	18.13	24.32	32.34	35.14	42.64	35.21	38.97	0	0	0	1	1	-0.411	0.658	0.349	1.419	1.007	2.00894	0.3231	0.3135	0.4634	5.235e-08	8.105e-05	protein_coding	PQ-loop repeat family protein / transmembrane family protein
AT4G38540	4.86	5.34	8.17	10.07	9.51	8.79	6.68	5.24	8.76	12.23	15.13	13.52	0	0	1	0	1	0.619	0.152	0.995	0.528	1.147	2.22537	0.06336	1	0.0001197	0.1611	1.044e-06	protein_coding	FAD/NAD(P)-binding oxidoreductase family protein
AT4G38560	3.22	2.16	1.84	2.55	1.49	3.52	2.27	3.64	2.75	4.77	3.7	4.56	0	0	0	0	1	0.088	0.272	0.584	0.768	0.856	1.80471	0.9416	1	0.3144	0.1667	0.03854	protein_coding	Arabidopsis phospholipase-like protein (PEARLI 4) family
AT4G38840	70.88	71.17	68.86	69.5	32.39	75.69	67.4	59.45	51.55	40.83	40.31	37.23	0	0	0	0	-1	-0.247	-0.241	-0.593	-0.587	-0.833	0.561235	0.5887	1	0.07361	0.1202	0.001451	protein_coding	SAUR-like auxin-responsive protein family
AT4G38850	5.85	5.22	5.3	3.76	4.56	5.34	5.35	4.64	3.01	2.82	3.3	1.69	0	0	0	0	-1	-0.259	-0.315	-0.745	-0.801	-1.06	0.477092	0.6463	1	0.08069	0.07099	0.0008748	protein_coding	SAUR-like auxin-responsive protein family
AT4G39955	3.55	3.84	3.89	5.71	5.19	4.46	4.66	3.25	4.98	5.64	7.34	7.27	0	0	1	0	1	0.442	0.181	0.664	0.403	0.845	1.79521	0.2751	1	0.02805	0.3708	0.0007264	protein_coding	alpha/beta-Hydrolases superfamily protein
AT4G40080	1.45	2.04	1.46	2.48	2.99	2.5	1.26	2.25	2.06	3.45	3.3	2.53	0	0	0	0	1	0.682	0.159	0.745	0.222	0.904	1.87475	0.1612	1	0.09868	0.8353	0.01138	protein_coding	ENTH/ANTH/VHS superfamily protein
AT5G01950	12.68	12.18	9.57	14.3	13.6	14	10.71	13.72	12.54	21.82	17.08	19.83	0	0	1	0	1	0.287	0.104	0.667	0.484	0.771	1.70578	0.3626	1	0.0009587	0.05869	2.532e-05	protein_coding	Leucine-rich repeat protein kinase family protein
AT5G02760	48.61	40.21	43.38	38.81	20.44	33.82	40.63	35.59	30.41	19.25	20.23	18.47	0	0	-1	-1	-1	-0.503	-0.308	-0.881	-0.685	-1.189	0.438351	0.0897	1	0.0001294	0.01279	9.159e-09	protein_coding	Protein phosphatase 2C family protein
AT5G03200	4.34	5.94	4.6	7.39	5.42	6.43	6.11	6.43	7.3	8.53	7.59	7.77	0	0	0	0	1	0.375	0.408	0.272	0.305	0.68	1.60551	0.3086	1	0.5244	0.4942	0.003399	protein_coding	RING/U-box superfamily protein
AT5G03240	103.27	98.95	105.54	129.26	101.74	119.39	121.45	119.42	133.6	151.51	169.97	180.62	0	0	0	0	1	0.188	0.282	0.424	0.519	0.706	1.63147	0.4506	0.9184	0.01337	0.002115	4.218e-07	protein_coding	polyubiquitin 3
AT5G03320	14.91	18.9	14.93	17.59	16.12	18.8	17.89	20.48	20.53	24.39	25.52	25.23	0	0	0	0	1	0.109	0.271	0.354	0.516	0.625	1.54165	0.7554	1	0.1193	0.01035	0.0001427	protein_coding	Protein kinase superfamily protein
AT5G04780	1.91	1.62	1.84	2.62	4.09	2.16	3.15	2.65	2.58	2.7	3.65	3.21	0	0	0	0	1	0.711	0.648	0.189	0.126	0.837	1.78026	0.1364	0.9823	0.836	0.9366	0.0223	protein_coding	Pentatricopeptide repeat (PPR) superfamily protein
AT5G05140	17.47	15.3	15.85	25.11	17.38	23.34	18.27	18.62	20.36	38.82	36.01	35.88	0	0	1	1	1	0.441	0.234	0.953	0.746	1.187	2.27705	0.05773	1	5.725e-09	3.435e-05	2.718e-14	protein_coding	Transcription elongation factor (TFIIS) family protein
AT5G05300	0.46	0.72	0.32	0.4	0.39	1.29	0.76	0.73	0.6	1.32	1.15	1.07	0	0	0	0	1	0.49	0.487	0.739	0.736	1.227	2.36	0.7076	1	0.4603	0.5149	0.04815	protein_coding
AT5G06150	16.69	16.8	15.69	11.62	18.16	10.82	17.58	17.16	17.61	9.28	9.19	11.88	0	0	-1	0	-1	-0.281	0.091	-0.786	-0.414	-0.695	0.617121	0.4419	1	0.000725	0.2655	0.002099	protein_coding	Cyclin family protein
AT5G06860	11.43	8.52	10.01	17.19	4.8	21.1	14.49	13.06	17.7	32.17	26.42	25.57	0	0	0	0	1	0.528	0.593	0.896	0.962	1.49	2.80908	0.408	1	0.06878	0.06936	9.942e-05	protein_coding	polygalacturonase inhibiting protein 1
AT5G06870	24.63	21.6	26.78	43.24	6.29	38.08	27.97	27.24	33.08	60.14	54.94	44.78	0	0	0	0	1	0.264	0.273	0.857	0.866	1.13	2.18956	0.7874	1	0.2175	0.2668	0.03274	protein_coding	polygalacturonase inhibiting protein 2
AT5G08240	0.2	0.72	0.05	0.27	1.1	0.61	0.31	0.6	0.95	1.19	1	1.3	0	0	0	0	1	0.998	0.892	0.94	0.833	1.834	3.59794	0.4257	1	0.396	0.5314	0.01125	protein_coding
AT5G10140	3.15	4.56	5.03	6.92	7.23	3.25	5.04	5.96	5.24	9.22	5.94	6.48	0	0	0	0	1	0.439	0.345	0.409	0.315	0.754	1.69859	0.4355	1	0.5173	0.7061	0.04888	protein_coding	K-box region and MADS-box transcription factor family protein
AT5G11160	10.12	11.16	12.6	5.91	7.7	9.4	8.57	8.48	10.05	6.33	6.59	6.93	0	0	0	0	-1	-0.56	-0.33	-0.442	-0.212	-0.772	0.585891	0.04391	1	0.159	0.7135	0.0003549	protein_coding	adenine phosphoribosyltransferase 5
AT5G11510	11.23	11.64	13.9	9.67	10.61	8.73	10.08	10.93	10.14	8.72	6.74	9.07	0	0	0	0	-1	-0.348	-0.241	-0.35	-0.244	-0.592	0.66712	0.2481	1	0.2737	0.5924	0.0041	protein_coding	myb domain protein 3r-4
AT5G12050	20.69	22.26	22.99	20.08	13.44	26.04	20.6	17.76	15.72	14.74	10.04	11.15	0	0	0	-1	-1	-0.144	-0.284	-0.596	-0.735	-0.88	0.544889	0.7741	1	0.06428	0.01853	0.0004226	protein_coding
AT5G12940	10.18	9.78	7.47	14.3	14.78	11.84	7.37	11.07	10.48	21.51	21.48	23.88	0	0	1	1	1	0.579	0.075	1.214	0.71	1.289	2.43784	0.03085	1	6.511e-10	0.002359	7.504e-12	protein_coding	Leucine-rich repeat (LRR) family protein
AT5G12970	2.63	2.28	2.81	2.22	2.67	1.56	1.83	2.19	1.98	0.94	1.15	1.69	0	0	0	0	-1	-0.271	-0.367	-0.656	-0.752	-1.023	0.489637	0.6903	1	0.2524	0.1915	0.005941	protein_coding	Calcium-dependent lipid-binding (CaLB domain) plant phosphoribosyltransferase family protein
AT5G13190	19.84	20.52	17.09	23.3	20.36	24.22	22.74	19.48	18.9	28.35	28.32	30.41	0	0	0	0	1	0.244	0.094	0.507	0.357	0.601	1.51575	0.3605	1	0.004832	0.141	0.0001685	protein_coding
AT5G13240	19.18	19.02	18.23	18.8	16.04	18.74	15.06	17.03	13.83	13.23	13.69	10.36	0	0	0	0	-1	-0.072	-0.293	-0.303	-0.524	-0.597	0.660642	0.855	1	0.305	0.02007	0.0009821	protein_coding	transcription regulators
AT5G14780	90.85	103.34	122.63	125.7	132.24	118.24	103.43	96.49	112.55	153.33	178.16	162.21	0	0	1	0	1	0.247	-0.021	0.661	0.393	0.64	1.5583	0.3107	1	2.472e-05	0.06858	2.24e-05	protein_coding	formate dehydrogenase
AT5G15600	10.05	8.34	10.28	7.19	7.15	8.39	8.95	7.95	11.43	5.58	6.49	4.84	0	0	-1	0	-1	-0.334	-0.027	-0.73	-0.423	-0.757	0.589815	0.3472	1	0.003242	0.2881	0.000802	protein_coding	SPIRAL1-like4
AT5G16800	13.66	11.88	13.47	16.45	18.79	16.17	13.92	15.64	13.75	19.44	20.03	20.28	0	0	0	0	1	0.396	0.153	0.463	0.219	0.615	1.53166	0.06934	1	0.01337	0.5179	0.0001076	protein_coding	Acyl-CoA N-acyltransferases (NAT) superfamily protein
AT5G17860	8.08	7.86	12.6	15.44	8.88	12.85	13.04	9.54	12.29	20.69	26.62	19.83	0	0	1	1	1	0.381	0.284	0.947	0.85	1.231	2.35249	0.3865	1	0.0006719	0.005933	7.906e-07	protein_coding	calcium exchanger 7
AT5G18150	6.9	8.58	6.98	8.73	15.57	8.39	9.2	9.54	8.51	11.79	11.94	11.6	0	0	0	0	1	0.534	0.281	0.373	0.119	0.653	1.57302	0.1274	1	0.3887	0.9035	0.01679	protein_coding	Methyltransferase-related protein
AT5G18490	11.56	12.18	10.12	15.04	18	17.38	13.73	10.67	12.03	21.07	20.68	24.73	0	0	1	0	1	0.575	0.109	0.866	0.4	0.975	1.96338	0.008387	1	1.071e-06	0.1362	5.425e-09	protein_coding	Plant protein of unknown function (DUF946)
AT5G19120	91.64	73.03	71.62	104.69	97.8	111.34	90.52	104.97	120.2	154.9	161.68	168.34	0	0	1	1	1	0.41	0.417	0.62	0.628	1.038	2.05222	0.04898	0.278	0.0001856	0.0003685	1.271e-12	protein_coding	Eukaryotic aspartyl protease family protein
AT5G19140	206.73	227.19	209.24	323.19	307.57	313.86	224.07	249.98	255.34	360.91	381.1	361.86	0	0	1	0	1	0.555	0.181	0.598	0.225	0.779	1.71632	7.241e-05	1	4.993e-06	0.3441	1.42e-10	protein_coding	Aluminium induced protein with YGL and LRDR motifs
AT5G19730	22.73	19.02	19.37	14.97	6.76	18.94	20.72	20.21	21.99	12.54	11.44	12.62	0	0	-1	0	-1	-0.582	0.042	-0.782	-0.158	-0.74	0.598822	0.1448	1	0.02031	0.8759	0.01778	protein_coding	Pectin lyase-like superfamily protein
AT5G20050	16.75	20.58	16.88	23.3	30.98	26.72	17.89	18.89	16.58	29.35	31.67	28.1	0	0	1	0	1	0.577	-0.021	0.738	0.141	0.718	1.64398	0.003655	1	2.133e-05	0.7662	1.462e-05	protein_coding	Protein kinase superfamily protein
AT5G20400	1.64	2.16	1.3	2.42	2.12	1.01	1.7	2.52	2.66	4.89	3.75	2.31	0	0	0	0	1	0.122	0.425	0.673	0.976	1.099	2.14706	0.9252	1	0.3148	0.1193	0.0164	protein_coding	2-oxoglutarate (2OG) and Fe(II)-dependent oxygenase superfamily protein
AT5G21170	25.49	21.18	22.5	29.88	16.51	30.64	27.34	34.06	34.02	45.09	37.76	32.27	0	0	0	0	1	0.158	0.464	0.271	0.576	0.735	1.66431	0.7426	0.8763	0.563	0.08038	0.002595	protein_coding	5'-AMP-activated protein kinase beta-2 subunit protein
AT5G21280	2.04	1.98	1.62	3.36	0.79	2.03	3.59	4.04	3.26	4.7	3.8	2.99	0	0	0	0	1	0.151	0.954	0.07	0.873	1.024	2.03723	0.901	0.5148	0.9681	0.1643	0.02581	protein_coding	hydroxyproline-rich glycoprotein family protein
AT5G22270	4.4	5.82	4.87	9	4.01	11.57	5.42	7.49	6.27	13.42	11.89	10.03	0	0	1	0	1	0.708	0.344	0.88	0.516	1.225	2.34195	0.1291	1	0.02379	0.3807	0.0001714	protein_coding
AT5G23510	6.44	6.3	5.52	7.12	9.36	10.69	4.22	3.58	5.58	10.54	12.59	11.26	0	0	1	0	1	0.574	-0.46	1.378	0.343	0.917	1.88335	0.06165	1	1.333e-09	0.4324	4.081e-05	protein_coding
AT5G25090	9.39	10.56	10.12	5.84	8.96	6.76	9.57	7.95	7.73	4.33	6.04	6.14	0	0	-1	0	-1	-0.487	-0.248	-0.611	-0.372	-0.859	0.549052	0.1364	1	0.03422	0.4003	0.0001545	protein_coding	early nodulin-like protein 13
AT5G28490	6.31	5.22	5.79	4.83	1.34	5.07	5.04	5.43	5.58	3.57	2.5	3.15	0	0	0	0	-1	-0.609	-0.109	-0.801	-0.302	-0.911	0.532333	0.2961	1	0.1269	0.7954	0.03286	protein_coding	Protein of unknown function (DUF640)
AT5G28630	1.91	1.92	1.68	2.48	1.65	3.38	2.39	2.78	2.66	4.08	4.5	3.27	0	0	0	0	1	0.465	0.51	0.597	0.643	1.108	2.15064	0.4219	1	0.1979	0.1796	0.0005606	protein_coding	glycine-rich protein
AT5G35735	9.59	8.52	8.6	13.23	5.98	12.72	8.76	11.07	9.97	23.39	15.83	20.28	0	0	1	1	1	0.263	0.157	0.996	0.891	1.154	2.22763	0.6194	1	0.0007043	0.006153	1.738e-05	protein_coding	Auxin-responsive family protein
AT5G37300	4.99	4.44	4.71	4.1	2.44	3.65	4.85	3.91	6.1	3.07	3	2.99	0	0	-1	0	-1	-0.461	0.06	-0.702	-0.181	-0.641	0.640736	0.2862	1	0.03805	0.8537	0.042	protein_coding	O-acyltransferase (WSD1-like) family protein
AT5G38430	1263.83	1020.51	1091.43	868.78	387.37	1089.32	982.25	1015.14	893.87	715.1	671.2	625.11	0	0	0	0	-1	-0.525	-0.223	-0.524	-0.222	-0.747	0.595837	0.2167	1	0.2212	0.7801	0.01778	protein_coding	Ribulose bisphosphate carboxylase (small chain) family protein
AT5G39050	19.9	21.3	29.7	30.42	22.64	28.75	28.54	24.52	31.87	38.5	42.81	43.59	0	0	0	1	1	0.205	0.256	0.559	0.609	0.815	1.76164	0.5653	1	0.01504	0.01065	1.892e-05	protein_coding	HXXXD-type acyl-transferase family protein
AT5G39580	0.59	0.24	0.49	0.54	0.55	0.41	0.57	0.53	1.2	1.07	1	1.3	0	0	0	0	1	0.178	0.746	0.594	1.161	1.341	2.55303	0.9342	1	0.5923	0.1433	0.022	protein_coding	Peroxidase superfamily protein
AT5G41080	2.82	2.34	2.22	3.42	4.4	2.98	3.53	4.04	3.69	5.14	3.35	4.06	0	0	0	0	1	0.546	0.614	0.145	0.214	0.76	1.70054	0.2293	0.8522	0.8651	0.7856	0.01695	protein_coding	PLC-like phosphodiesterases superfamily protein
AT5G41315	2.82	1.74	2.76	2.28	1.81	1.22	2.14	1.99	2.06	1.19	0.8	1.3	0	0	0	0	-1	-0.462	-0.241	-0.922	-0.7	-1.163	0.449454	0.461	1	0.07898	0.3265	0.003566	protein_coding	basic helix-loop-helix (bHLH) DNA-binding superfamily protein
AT5G41400	8.54	8.7	10.87	9.2	4.01	8.32	9.64	10.01	9.36	6.21	5.34	5.86	0	0	-1	0	-1	-0.378	0.044	-0.739	-0.317	-0.695	0.619353	0.3902	1	0.02678	0.6337	0.02267	protein_coding	RING/U-box superfamily protein
AT5G41680	0.13	0.12	0.49	0.54	0.63	0.27	0.13	0.66	1.12	1.44	1.15	1.69	0	0	0	0	1	0.876	1.226	1.22	1.57	2.449	5.78378	0.4841	1	0.1481	0.05732	9.555e-05	protein_coding	Protein kinase superfamily protein
AT5G41900	14.45	15.42	15.53	15.11	6.92	17.38	12.54	13.32	11.94	10.47	9.24	7.27	0	0	0	0	-1	-0.2	-0.264	-0.488	-0.552	-0.752	0.594273	0.7138	1	0.2967	0.2579	0.01778	protein_coding	alpha/beta-Hydrolases superfamily protein
AT5G42460	2.82	3.96	3.46	3.96	3.77	5.34	3.09	4.04	3.69	5.83	5.44	6.2	0	0	1	0	1	0.352	0.071	0.692	0.411	0.763	1.70605	0.424	1	0.02421	0.3676	0.003736	protein_coding	F-box and associated interaction domains-containing protein
AT5G42760	46.64	49.33	48.25	49.42	33.57	43.09	48.95	35.26	38.15	29.66	30.97	30.36	0	0	0	0	-1	-0.192	-0.236	-0.428	-0.472	-0.664	0.630911	0.5443	1	0.07016	0.05979	0.0002442	protein_coding	Leucine carboxyl methyltransferase
AT5G42825	9.79	13.26	12.28	15.58	15.72	15.29	14.3	14.25	12.11	18.75	20.53	18.02	0	0	0	0	1	0.396	0.204	0.491	0.3	0.695	1.62185	0.1063	1	0.01608	0.3333	4.686e-05	protein_coding
AT5G42830	6.11	8.28	5.46	7.12	8.41	6.22	5.54	9.48	10.57	13.42	11.39	12.9	0	0	0	1	1	0.13	0.358	0.567	0.795	0.925	1.89975	0.8346	1	0.1192	0.01652	0.000592	protein_coding	HXXXD-type acyl-transferase family protein
AT5G43190	17.61	17.88	17.69	27.06	17.3	31.59	18.77	23.39	23.88	32.17	30.22	28.27	0	0	0	0	1	0.517	0.311	0.459	0.252	0.769	1.70478	0.07116	1	0.1155	0.5905	0.0003329	protein_coding	Galactose oxidase/kelch repeat superfamily protein
AT5G44260	1.51	1.32	1.73	2.82	2.36	2.44	2.71	2.25	3.26	5.27	5.09	5.74	0	0	1	1	1	0.734	0.827	0.982	1.074	1.809	3.5307	0.09284	0.1925	0.0003014	0.0001301	2.683e-13	protein_coding	Zinc finger C-x8-C-x5-C-x3-H type family protein
AT5G44572	2.17	1.68	2.38	1.88	2.44	2.16	2.14	2.58	2.84	4.01	5.24	4.51	0	0	1	1	1	0.048	0.264	0.88	1.096	1.144	2.20867	0.9793	1	0.005608	0.0005561	2.32e-05	protein_coding
AT5G45340	7.95	7.56	7.84	6.85	7.15	13.8	8.38	13.52	12.46	18.75	12.44	15.54	0	0	0	0	1	0.254	0.554	0.444	0.744	0.998	2.00128	0.6589	1	0.3838	0.07064	0.001028	protein_coding	cytochrome P450, family 707, subfamily A, polypeptide 3
AT5G46220	5.58	5.1	4.71	4.77	2.75	4.94	3.84	3.98	3.69	2.88	2.35	2.31	0	0	0	0	-1	-0.291	-0.413	-0.617	-0.739	-1.03	0.489929	0.534	1	0.1256	0.06944	0.0002334	protein_coding	Protein of unknown function (DUF616)
AT5G46500	4.66	3.9	3.57	5.51	2.99	5.41	3.97	5.5	4.81	6.65	8.79	7.6	0	0	1	0	1	0.21	0.237	0.695	0.721	0.932	1.89942	0.7353	1	0.04282	0.05331	0.001053	protein_coding
AT5G46570	20.96	22.44	20.93	20.28	11.64	16.37	19.72	20.28	17.53	15.43	12.49	13.18	0	0	0	0	-1	-0.41	-0.159	-0.489	-0.239	-0.649	0.638893	0.1699	1	0.07557	0.6326	0.002794	protein_coding	BR-signaling kinase 2
AT5G46710	5.78	5.16	5.9	7.25	3.14	9.47	9.13	8.22	9.36	10.35	8.74	10.19	0	0	0	0	1	0.247	0.664	0.132	0.549	0.796	1.73872	0.6863	0.7108	0.8883	0.2896	0.01868	protein_coding	PLATZ transcription factor family protein
AT5G47070	10.38	10.62	9.63	11.95	17.69	14.41	9.64	12.92	14	19.25	20.58	21.97	0	0	1	0	1	0.521	0.25	0.764	0.492	1.014	2.01763	0.05575	1	0.0004118	0.08998	1.372e-07	protein_coding	Protein kinase superfamily protein
AT5G47370	22.07	17.04	21.21	20.28	12.82	22.8	18.2	17.89	16.32	12.86	13.79	10.7	0	0	0	0	-1	-0.106	-0.201	-0.49	-0.584	-0.691	0.619198	0.8282	1	0.12	0.06563	0.003818	protein_coding	Homeobox-leucine zipper protein 4 (HB-4) / HD-ZIP protein
AT5G49190	1.25	1.14	0.97	0.87	0.86	1.01	0.94	0.6	0.77	2.07	1.9	2.08	0	0	1	1	1	-0.275	-0.521	1.371	1.124	0.849	1.8006	0.7416	1	0.001319	0.02093	0.03745	protein_coding	sucrose synthase 2
AT5G49360	220	193.41	197.07	306.07	239.17	350.19	249.77	311.34	334.04	504.39	451.73	405.23	0	0	1	1	1	0.553	0.552	0.605	0.604	1.157	2.22997	0.01108	0.08589	0.002393	0.004655	4.033e-12	protein_coding	beta-xylosidase 1
AT5G49440	0.26	0.48	0.22	0.27	0.79	0.27	0.31	1.13	1.29	2.88	0.8	1.41	0	0	0	1	1	0.431	1.466	0.905	1.941	2.374	5.30208	0.8542	0.8716	0.4481	0.03082	0.001243	protein_coding
AT5G50450	2.76	3.18	2.49	3.63	4.4	3.86	4.6	3.38	4.21	5.96	6.09	5.13	0	0	0	0	1	0.493	0.533	0.495	0.536	1.029	2.03796	0.2136	0.8763	0.1397	0.1461	1.643e-05	protein_coding	HCP-like superfamily protein with MYND-type zinc finger
AT5G51190	5.45	6.48	6.22	7.72	9.51	10.15	9.64	15.04	18.04	13.67	11.69	13.35	0	1	0	0	1	0.59	1.224	-0.136	0.499	1.088	2.13278	0.08396	1.794e-05	0.8405	0.2042	4.83e-06	protein_coding	Integrase-type DNA-binding superfamily protein
AT5G51390	0.99	1.14	1.35	1.01	4.8	2.03	1.7	1.92	1.29	2.26	4.5	2.2	0	0	0	0	1	1.148	0.498	0.861	0.211	1.36	2.57471	0.136	1	0.3143	0.9339	0.02419	protein_coding
AT5G51440	2.23	6.96	8.17	6.92	13.52	4.26	6.05	4.31	8.08	12.98	17.98	17.68	0	0	1	0	1	0.499	0.077	1.404	0.982	1.481	2.80184	0.5483	1	0.009455	0.1794	0.002373	protein_coding	HSP20-like chaperones superfamily protein
AT5G53750	6.7	8.46	7.3	8.93	10.22	7.24	7.24	7.02	6.87	14.11	12.84	13.74	0	0	1	1	1	0.226	-0.087	0.941	0.628	0.854	1.81167	0.5239	1	9.85e-07	0.006052	3.288e-06	protein_coding	CBS domain-containing protein
AT5G54080	12.61	11.28	12.98	19.74	9.51	16.17	15.56	15.91	16.67	24.39	21.83	20.05	0	0	0	0	1	0.305	0.383	0.462	0.539	0.844	1.7974	0.4502	1	0.1632	0.1147	0.0003288	protein_coding	homogentisate 1,2-dioxygenase
AT5G54710	26.34	34.15	30.19	43.38	36.32	41.06	27.21	35.12	30.16	49.54	47.95	48.1	0	0	1	0	1	0.413	0.028	0.654	0.269	0.682	1.60554	0.0496	1	7.872e-05	0.3582	1.254e-05	protein_coding	Ankyrin repeat family protein
AT5G55520	10.97	13.74	10.98	7.25	9.43	7.51	11.59	13.45	9.19	8.22	6.24	9.12	0	0	0	0	-1	-0.564	-0.054	-0.547	-0.037	-0.601	0.660689	0.06637	1	0.07206	0.9831	0.01823	protein_coding
AT5G56960	1.31	0.72	0.7	1.34	1.18	2.98	0.88	0.86	1.63	4.08	3.1	2.59	0	0	1	0	1	1.025	0.285	1.553	0.813	1.839	3.57875	0.1673	1	0.00261	0.2731	5.487e-05	protein_coding	basic helix-loop-helix (bHLH) DNA-binding family protein
AT5G56980	22.27	19.92	22.23	32.63	12.74	33.62	21.1	23.59	24.74	50.42	41.76	34.75	0	0	1	0	1	0.296	0.107	0.87	0.681	0.978	1.97035	0.5828	1	0.01069	0.1173	0.001307	protein_coding
AT5G57010	0.79	0.6	0.22	0.4	0.79	1.29	0.5	0.46	1.12	1.07	1.4	1.63	0	0	0	0	1	0.648	0.355	1.02	0.726	1.376	2.54658	0.5621	1	0.2502	0.5472	0.03379	protein_coding	calmodulin-binding family protein
AT5G57130	21.81	18.78	20.72	14.03	15.65	13.73	23.75	22.93	18.56	14.11	12.19	14.47	0	0	-1	0	-1	-0.499	0.095	-0.685	-0.091	-0.59	0.664981	0.02204	1	0.0001844	0.8966	0.001019	protein_coding	Clp amino terminal domain-containing protein
AT5G57630	3.55	4.56	5.73	7.79	4.01	9.67	5.61	5.63	6.79	13.17	9.89	10.08	0	0	1	0	1	0.634	0.371	0.88	0.617	1.251	2.39451	0.1686	1	0.01553	0.2067	4.108e-05	protein_coding	CBL-interacting protein kinase 21
AT5G57900	9.92	10.68	15.15	16.79	20.28	13.46	13.29	13.52	15.29	18.25	19.83	20.28	0	0	0	0	1	0.492	0.229	0.474	0.211	0.703	1.63245	0.09244	1	0.1014	0.6968	0.001375	protein_coding	SKP1 interacting partner 1
AT5G57910	6.11	5.88	6.22	7.12	4.64	5.61	7.75	6.03	8.51	8.97	9.04	9.69	0	0	0	1	1	-0.062	0.284	0.32	0.666	0.604	1.52114	0.9204	1	0.414	0.01685	0.01139	protein_coding
AT5G58310	10.77	14.76	12.17	11.42	6.29	10.42	10.65	6.3	9.36	7.02	8.04	7.77	0	0	0	0	-1	-0.418	-0.521	-0.201	-0.304	-0.722	0.60557	0.3149	0.8763	0.7807	0.6408	0.01312	protein_coding	methyl esterase 18
AT5G58430	61.03	63.07	54.26	65.94	91.12	72.11	65.2	67.73	67.62	90.81	88.86	91.3	0	0	0	0	1	0.361	0.169	0.434	0.243	0.604	1.51923	0.08373	1	0.01705	0.4099	7.561e-05	protein_coding	exocyst subunit exo70 family protein B1
AT5G58787	6.96	7.92	6.98	8.39	10.85	9.74	9.83	8.88	10.74	11.16	13.14	13.46	0	0	0	0	1	0.403	0.425	0.365	0.387	0.79	1.72736	0.1583	0.7132	0.1928	0.2086	2.138e-05	protein_coding	RING/U-box superfamily protein
AT5G59510	2.1	1.8	1.79	3.36	1.73	2.71	4.66	3.45	1.98	2.95	3.75	4.28	0	0	0	0	1	0.465	0.846	0.105	0.486	0.952	1.9297	0.5022	0.6777	0.9347	0.5271	0.02245	protein_coding	ROTUNDIFOLIA like 5
AT5G60900	4.14	6.54	4.06	8.13	6.13	8.12	2.9	6.49	6.27	9.97	8.79	8.56	0	0	1	0	1	0.605	0.079	0.81	0.284	0.889	1.85346	0.1985	1	0.03646	0.7161	0.007732	protein_coding	receptor-like protein kinase 1
AT5G61590	19.38	20.28	21.26	23.44	27.2	23.07	23.81	26.44	22.77	33.68	33.86	38.64	0	0	0	0	1	0.272	0.262	0.538	0.528	0.8	1.74294	0.2632	1	0.001087	0.003041	2.357e-08	protein_coding	Integrase-type DNA-binding superfamily protein
AT5G61600	9.33	13.44	10.71	9.54	19.73	14.75	15.69	21.6	16.41	20.26	16.08	19.83	0	0	0	0	1	0.39	0.681	0.063	0.354	0.744	1.67772	0.367	0.3039	0.9476	0.5308	0.009526	protein_coding	ethylene response factor 104
AT5G62210	12.88	15.12	11.25	6.45	11.09	7.24	8.32	8.28	8.08	5.27	4.35	8.5	0	0	0	0	-1	-0.668	-0.668	-0.448	-0.447	-1.116	0.461656	0.07934	0.4716	0.3712	0.4347	7.336e-05	protein_coding	Embryo-specific protein 3, (ATS3)
AT5G63190	54	60.91	51.07	71.65	82.24	67.24	73.07	64.48	70.54	93.19	92.3	95.18	0	0	0	0	1	0.413	0.326	0.432	0.345	0.758	1.69099	0.02186	0.6179	0.009666	0.103	2.382e-08	protein_coding	MA3 domain-containing protein
AT5G63195	0.2	0.3	0	0.4	1.57	0.27	0.19	0.53	1.89	1.94	1	1.58	0	0	0	0	1	2.132	2.325	0.829	1.021	3.16	9.04	0.09615	0.3487	0.6351	0.5609	0.0008919	other_rna	other RNA
AT5G63790	64.71	58.63	65.13	86.15	80.19	88.61	66.65	65.14	67.96	101.09	107.54	93.44	0	0	1	0	1	0.436	0.084	0.597	0.244	0.681	1.60275	0.006145	1	1.139e-05	0.2942	8.945e-08	protein_coding	NAC domain containing protein 102
AT5G64260	31.53	27.78	25.42	33.57	36.87	33.96	28.79	30.95	33.76	43.33	44.6	51.31	0	0	0	0	1	0.302	0.141	0.577	0.416	0.718	1.64334	0.1872	1	0.0003584	0.04111	8.207e-07	protein_coding	EXORDIUM like 2
AT5G64572	1.97	1.86	1.35	1.54	1.18	1.22	1.83	2.25	2.84	3.76	2.5	3.89	0	0	0	1	1	-0.379	0.406	0.561	1.346	0.968	1.95946	0.5961	1	0.3089	0.000711	0.008087	other_rna	other RNA
AT5G66180	8.54	8.4	8.98	8.93	10.69	8.39	8.5	9.41	12.2	13.92	10.94	14.7	0	0	0	0	1	0.108	0.206	0.4	0.499	0.606	1.52623	0.8256	1	0.206	0.1074	0.006668	protein_coding	S-adenosyl-L-methionine-dependent methyltransferases superfamily protein
AT5G66210	39.15	31.86	32.13	40.63	32.08	44.71	37.04	43.47	38.4	73	58.79	69.16	0	0	1	1	1	0.189	0.207	0.756	0.773	0.962	1.94832	0.5502	1	1.639e-05	2.625e-05	2.854e-09	protein_coding	calcium-dependent protein kinase 28
AT5G66640	1.25	0.48	1.03	1.28	1.02	1.83	1.2	0.8	1.03	2.26	2.65	2.53	0	0	1	0	1	0.594	0.14	1.295	0.84	1.435	2.69565	0.4428	1	0.003646	0.1421	0.0003158	protein_coding	DA1-related protein 3
AT5G66675	19.51	19.44	16.88	23.57	25.08	25.16	18.52	19.62	21.48	34.68	29.02	31.6	0	0	1	0	1	0.404	0.093	0.678	0.367	0.771	1.70697	0.04976	1	1.521e-05	0.1005	1.145e-07	protein_coding	Protein of unknown function (DUF677)
AT5G66740	21.15	20.28	21.04	21.76	22.49	19.21	16.38	13.59	12.97	10.91	14.29	12.67	0	0	0	-1	-1	0.021	-0.536	-0.182	-0.739	-0.718	0.606211	0.9716	0.08648	0.6535	0.0001069	2.93e-05	protein_coding	Protein of unknown function (DUF620)
AT5G66790	1.31	1.74	1.08	2.42	1.81	2.3	1.76	1.72	1.98	5.58	5.09	5.07	0	0	1	1	1	0.67	0.398	1.529	1.257	1.928	3.81114	0.1776	1	9.854e-09	7.304e-06	4.239e-14	protein_coding	Protein kinase superfamily protein
AT5G67450	1.45	2.1	1.19	1.95	2.2	3.31	2.08	2.52	1.98	4.64	2.25	4.11	0	0	0	0	1	0.66	0.479	0.728	0.547	1.207	2.32068	0.313	1	0.2016	0.4803	0.003156	protein_coding	zinc-finger protein 1
ATCG00390	0.46	0.42	0.97	0.81	0.86	0.81	0.57	0.73	3.01	3.57	1.55	1.97	0	0	0	0	1	0.399	1.146	0.754	1.5	1.901	3.83243	0.8161	1	0.5527	0.1023	0.004469	NA	NA
AT5G57220	11.43	11.46	7.9	15.18	12.89	20.77	10.46	12.99	14.52	31.67	30.27	30.13	1	0	1	1	1	0.671	0.301	1.282	0.912	1.583	2.99026	0.01687	1	1.916e-09	0.0001376	1.009e-14	protein_coding	cytochrome P450, family 81, subfamily F, polypeptide 2
AT3G26170	3.74	3.66	4.49	6.31	9.51	5.21	4.72	5.96	5.58	9.22	10.39	11.04	1	0	1	0	1	0.809	0.445	0.916	0.552	1.361	2.5778	0.01121	1	0.000821	0.1566	1.484e-08	protein_coding	cytochrome P450, family 71, subfamily B, polypeptide 19
AT3G26200	1.05	1.02	1.19	2.22	1.73	3.11	1.39	1.79	1.12	6.02	3.8	4.11	1	0	1	1	1	1.113	0.405	1.671	0.963	2.077	4.27301	0.02719	1	2.689e-06	0.02583	8.25e-10	protein_coding	cytochrome P450, family 71, subfamily B, polypeptide 22
AT3G26210	4.8	9.48	5.63	9.27	14.39	11.57	5.73	8.15	5.93	13.23	9.84	14.59	1	0	1	0	1	0.819	-0.005	0.922	0.097	0.917	1.89151	0.02732	1	0.006107	0.9424	0.003038	protein_coding	cytochrome P450, family 71, subfamily B, polypeptide 23
AT3G48360	13.86	5.4	8.22	16.72	14.31	27.33	15.62	28.83	29.73	57.32	32.47	39.76	1	1	0	1	1	1.089	1.433	0.805	1.149	2.238	4.71434	0.01964	0.006428	0.1105	0.01196	3.833e-10	protein_coding	BTB and TAZ domain protein 2
AT2G46430	9.13	14.16	9.79	17.73	23.59	17.18	10.77	13.06	11.43	24.21	28.67	25.74	1	0	1	0	1	0.819	0.091	1.157	0.43	1.249	2.37666	0.0005706	1	2.181e-08	0.2043	2.488e-10	protein_coding	cyclic nucleotide gated channel 3
AT5G42650	171.19	168.44	171.75	268.4	254.5	245.61	182.62	172.11	181.28	290.48	293.39	258.97	1	0	1	0	1	0.588	0.068	0.653	0.133	0.721	1.64817	1.416e-05	1	2.634e-07	0.6749	2.582e-09	protein_coding	allene oxide synthase
AT4G15440	11.36	12.9	11.36	20.08	18.55	20.63	12.28	11.73	13.83	28.22	28.37	23.43	1	0	1	0	1	0.735	0.083	1.084	0.432	1.167	2.24649	5.662e-05	1	7.868e-12	0.0532	1.731e-14	protein_coding	hydroperoxide lyase 1
AT4G22485	75.35	49.81	53.01	34.85	11.87	13.8	64.82	59.31	54.04	30.04	24.77	20.73	-1	0	-1	0	-1	-1.555	0.001	-1.238	0.317	-1.238	0.423977	1.416e-05	1	0.0006797	0.7185	0.000334	protein_coding	Bifunctional inhibitor/lipid-transfer protein/seed storage 2S albumin superfamily protein
AT4G22490	30.81	21.54	24.18	14.5	9.98	7.37	26.27	23.46	23.03	11.98	14.88	11.15	-1	0	-1	0	-1	-1.261	-0.071	-0.935	0.255	-1.006	0.496668	3.364e-07	1	0.0002305	0.6821	2.143e-05	protein_coding	Bifunctional inhibitor/lipid-transfer protein/seed storage 2S albumin superfamily protein
AT4G22505	73.31	52.33	63.18	33.84	13.44	19.95	70.68	58.98	53.44	34.87	29.17	25.68	-1	0	-1	0	-1	-1.487	-0.044	-1.03	0.413	-1.074	0.475162	1.258e-07	1	0.0005192	0.4659	0.0001177	protein_coding	Bifunctional inhibitor/lipid-transfer protein/seed storage 2S albumin superfamily protein
AT4G22517	13.93	10.68	11.52	5.3	3.3	2.57	15.81	11.46	8.94	4.7	6.69	6.36	-1	0	-1	0	-1	-1.686	0.01	-1.029	0.667	-1.019	0.491281	2.27e-08	1	0.001012	0.1736	0.00058	protein_coding	Bifunctional inhibitor/lipid-transfer protein/seed storage 2S albumin superfamily protein
AT4G22520	6.77	2.76	4.76	1.88	0.24	1.35	5.17	4.37	2.75	2.26	1.8	0.73	-1	0	0	0	-1	-2.013	-0.209	-1.365	0.44	-1.574	0.335199	0.002071	1	0.05586	0.794	0.01035	protein_coding	Bifunctional inhibitor/lipid-transfer protein/seed storage 2S albumin superfamily protein
AT4G24230	21.09	19.74	21.26	34.72	43.48	30.57	26.84	29.29	31.02	46.22	41.56	45.68	1	0	1	0	1	0.806	0.487	0.616	0.297	1.103	2.14946	2.662e-06	0.1357	0.0004102	0.2976	2.697e-13	protein_coding	acyl-CoA-binding domain 3
AT2G40000	156.94	134.54	144.98	233.28	210.23	279.63	228.41	248.32	261.27	417.35	420.51	402.92	1	1	1	1	1	0.729	0.758	0.75	0.779	1.507	2.84283	2.532e-06	1.646e-05	3.428e-07	2.988e-07	2.999e-29	protein_coding	ortholog of sugar beet HS1 PRO-1 2
AT4G23190	13.66	13.2	9.63	20.75	18.08	28.88	14.49	15.44	15.89	38.69	33.47	33.23	1	0	1	1	1	0.897	0.33	1.202	0.635	1.532	2.88819	8.563e-05	1	1.601e-09	0.01121	8.29e-16	protein_coding	cysteine-rich RLK (RECEPTOR-like protein kinase) 11
AT1G19020	10.25	9.18	8.98	16.05	13.99	20.7	11.09	10.87	10.91	31.29	31.12	25.46	1	0	1	1	1	0.841	0.212	1.418	0.789	1.63	3.09293	6.514e-05	1	7.937e-16	9.015e-05	2.473e-21	protein_coding
AT1G64360	4.14	4.68	3.79	6.38	8.18	5.61	4.09	3.51	4.9	7.21	6.34	7.49	1	0	1	0	1	0.673	-0.021	0.759	0.065	0.738	1.66852	0.02894	1	0.006582	0.955	0.003294	protein_coding
AT1G72060	1.77	3.24	1.95	4.57	4.09	5.82	2.83	3.78	5.07	8.28	7.94	6.08	1	0	1	0	1	1.055	0.728	0.947	0.619	1.675	3.20402	0.006067	0.6737	0.007869	0.2036	1.622e-08	protein_coding	serine-type endopeptidase inhibitors
AT3G10020	12.09	11.58	12.17	21.96	44.74	23.47	19.91	19.48	28.95	34.55	35.66	35.82	1	1	0	0	1	1.328	0.927	0.637	0.237	1.564	2.95843	1.076e-06	0.02082	0.05672	0.7288	2.65e-10	protein_coding
AT3G16670	123.24	79.63	104.67	50.9	12.82	44.51	76.03	99.08	95.02	49.79	34.36	41.06	-1	0	-1	0	-1	-1.505	-0.187	-1.109	0.209	-1.297	0.407134	0.000231	1	0.01104	0.8702	0.000816	protein_coding	Pollen Ole e 1 allergen and extensin family protein
AT4G02380	19.58	20.88	26.62	31.09	83.97	37.41	20.98	28.76	28.09	64.47	61.99	68.15	1	0	1	0	1	1.182	0.213	1.323	0.353	1.536	2.90116	0.0006335	1	3.725e-05	0.6244	3.18e-07	protein_coding	senescence-associated gene 21
AT1G22640	19.64	22.14	21.75	37.81	66.75	37.81	26.46	26.31	28.01	34.62	38.76	34.52	1	0	0	0	1	1.161	0.345	0.419	-0.397	0.764	1.69841	8.998e-08	1	0.1923	0.2788	0.0005987	protein_coding	myb domain protein 3
AT3G50740	6.9	9.78	7.14	12.15	12.89	11.84	9.01	9.81	9.62	14.74	13.79	13.91	1	0	0	0	1	0.629	0.254	0.577	0.202	0.831	1.7817	0.004072	1	0.006105	0.6358	2.643e-06	protein_coding	UDP-glucosyl transferase 72E1
AT3G19010	25.82	28.14	25.8	42.37	68.56	46.2	31.31	31.15	30.5	57.69	54.59	56.94	1	0	1	0	1	0.976	0.221	0.864	0.109	1.085	2.12161	1.075e-07	1	2.014e-06	0.8541	1.614e-10	protein_coding	2-oxoglutarate (2OG) and Fe(II)-dependent oxygenase superfamily protein
AT2G16850	22.34	19.8	19.42	11.42	13.21	12.72	18.27	18.22	19.67	15.62	10.94	14.31	-1	0	0	0	-1	-0.721	-0.133	-0.462	0.127	-0.595	0.663905	0.000225	1	0.04072	0.8212	0.001243	protein_coding	plasma membrane intrinsic protein 2;8
AT3G22060	59.38	58.63	52.63	89.31	62.58	111.54	63.06	65.81	74.57	119.65	115.53	115.52	1	0	1	0	1	0.628	0.253	0.786	0.412	1.039	2.0552	0.005537	1	7.123e-05	0.1693	8.981e-09	protein_coding	Receptor-like protein kinase-related family protein
AT4G27410	13.6	12.3	20.34	35.59	46.23	42.55	17.51	15.97	24.06	59.95	65.83	58.29	1	0	1	0	1	1.423	0.307	1.683	0.567	1.99	3.98075	1.923e-11	1	2.997e-17	0.05059	4.164e-24	protein_coding	NAC (No Apical Meristem) domain transcriptional regulator superfamily protein
AT2G14580	1.45	0.84	1.68	0.47	0.71	0.2	1.64	0.8	1.03	0.5	0.65	0.56	-1	0	0	0	-1	-1.537	-0.184	-1.008	0.345	-1.194	0.43073	0.03355	1	0.2	0.9241	0.04857	protein_coding	basic pathogenesis-related protein 1
AT1G25560	36.06	33	35.49	47.88	86.01	51.61	42.84	59.18	60.06	80.21	84.11	79.36	1	0	1	0	1	0.826	0.631	0.589	0.395	1.221	2.33075	0.000682	0.1405	0.02617	0.299	3.095e-09	protein_coding	AP2/B3 transcription factor family protein
AT1G73500	18.66	20.22	19.37	29.95	46.54	35.99	28.03	31.81	27.58	58.95	65.23	63.98	1	1	1	1	1	0.947	0.586	1.105	0.745	1.691	3.23021	1.183e-07	0.04831	1.262e-11	6.59e-05	2.695e-27	protein_coding	MAP kinase kinase 9
AT4G17490	3.88	3.24	3.25	5.84	5.9	5.07	3.65	6.1	4.64	12.23	11.44	14.98	1	0	1	1	1	0.699	0.476	1.424	1.201	1.9	3.7271	0.0376	1	2.44e-10	4.159e-07	2.888e-18	protein_coding	ethylene responsive element binding factor 6
AT5G47230	4.53	5.7	4.54	8.19	15.72	10.35	7.12	9.21	7.65	12.79	12.39	11.6	1	0	0	0	1	1.206	0.698	0.616	0.108	1.314	2.49018	8.388e-06	0.2765	0.05315	0.9177	6.403e-08	protein_coding	ethylene responsive element binding factor 5
AT1G05710	4.8	6.24	6.44	3.63	3.46	3.86	5.73	6.36	6.1	3.39	3.25	4.73	-1	0	-1	0	-1	-0.677	0.052	-0.678	0.051	-0.626	0.650458	0.0333	1	0.02119	0.9799	0.0222	protein_coding	basic helix-loop-helix (bHLH) DNA-binding superfamily protein
AT2G44490	86.19	88.87	76	135.44	137.27	139.14	87.56	86.35	93.56	192.09	192.7	187.27	1	0	1	0	1	0.714	0.091	1.097	0.474	1.188	2.27858	5.053e-08	1	2.333e-20	0.001421	2.546e-24	protein_coding	Glycosyl hydrolase superfamily protein
AT1G18710	7.95	9.78	5.95	13.23	11.01	13.87	7.94	9.15	10.83	19	22.58	22.08	1	0	1	1	1	0.692	0.233	1.197	0.739	1.431	2.68834	0.009549	1	7.961e-09	0.002392	3.992e-13	protein_coding	myb domain protein 47
AT2G34600	0.39	0.18	0.11	1.01	1.34	0.47	0.25	0.33	0.77	8.59	10.14	9.41	1	0	1	1	1	2.037	0.936	4.434	3.332	5.374	41.3824	0.004711	1	9.82e-35	2.608e-24	3.395e-44	protein_coding	jasmonate-zim-domain protein 7
AT4G23810	14.19	12.72	11.04	20.35	21.23	28.75	11.53	15.31	15.04	26.46	23.43	28.84	1	0	1	0	1	0.893	0.141	0.913	0.161	1.054	2.07457	4.015e-05	1	8.957e-06	0.7718	3.799e-08	protein_coding	WRKY family transcription factor
AT1G63750	13.14	9.96	10.71	18.53	15.02	17.11	13.48	13.72	15.55	23.39	20.23	20.9	1	0	1	0	1	0.588	0.337	0.596	0.345	0.933	1.90831	0.006107	1	0.002266	0.2311	2.349e-08	protein_coding	Disease resistance protein (TIR-NBS-LRR class) family
AT1G63860	8.15	8.04	5.95	10.68	12.97	14.34	7.12	9.15	10.48	22.89	21.43	21.51	1	0	1	1	1	0.783	0.268	1.307	0.793	1.576	2.97335	0.001077	1	1.883e-11	0.0003809	3.652e-17	protein_coding	Disease resistance protein (TIR-NBS-LRR class) family
AT1G02340	4.93	5.88	4.65	11.89	8.18	10.82	6.49	7.75	7.56	9.03	10.64	7.94	1	0	0	0	1	1.003	0.494	0.346	-0.163	0.84	1.7859	3.826e-05	0.7741	0.3783	0.8002	0.0002878	protein_coding	basic helix-loop-helix (bHLH) DNA-binding superfamily protein
AT1G02800	2.89	3.42	3.03	2.01	1.02	1.01	1.7	3.11	2.66	2.07	1.6	1.46	-1	0	0	0	-1	-1.19	-0.328	-0.541	0.321	-0.869	0.549251	0.007383	1	0.4212	0.7935	0.03344	protein_coding	cellulase 2
AT1G03220	50.98	42.61	54.37	77.76	55.66	96.12	47.06	56.53	62.89	133.07	100.85	100.42	1	0	1	0	1	0.634	0.169	1.007	0.541	1.176	2.25966	0.01687	1	3.108e-06	0.07415	7.172e-09	protein_coding	Eukaryotic aspartyl protease family protein
AT1G03780	14.19	14.58	13.2	8.19	6.29	8.73	13.98	10.93	13.75	6.9	4.8	8.62	-1	0	-1	0	-1	-0.849	-0.119	-0.932	-0.202	-1.051	0.484155	0.001012	1	0.0001449	0.7757	2.952e-06	protein_coding	targeting protein for XKLP2
AT1G04770	14.91	17.88	14.66	24.31	41.35	28.07	20.6	19.55	24.4	21.51	26.37	23.43	1	0	0	0	1	0.979	0.441	0.147	-0.391	0.589	1.50285	1.449e-05	0.8596	0.8048	0.2874	0.01401	protein_coding	Tetratricopeptide repeat (TPR)-like superfamily protein
AT1G06002	2.04	1.74	2.33	4.1	4.8	3.38	1.83	3.31	3.52	4.83	5.34	3.72	1	0	0	0	1	0.997	0.484	0.698	0.185	1.182	2.27332	0.01217	1	0.1159	0.861	0.0002442	other_rna	other RNA
AT1G06090	1.71	0.72	1.46	0.6	0.47	0.34	1.26	0.99	0.52	0.56	0.55	0.56	-1	0	0	0	-1	-1.439	-0.446	-0.753	0.24	-1.2	0.429306	0.03786	1	0.4806	0.9472	0.04238	protein_coding	Fatty acid desaturase family protein
AT1G11530	11.36	13.08	11.36	15.24	28.54	14.07	11.84	12.79	13.4	17.5	19.13	17.57	1	0	0	0	1	0.687	0.086	0.513	-0.089	0.598	1.51397	0.03053	1	0.1536	0.9348	0.03958	protein_coding	C-terminal cysteine residue is changed to a serine 1
AT1G13260	37.25	33	36.35	53.05	54.88	60.88	46.68	57.46	62.2	65.03	68.98	64.94	1	1	0	0	1	0.663	0.64	0.261	0.237	0.9	1.86632	4.7e-05	0.001575	0.2854	0.4173	1.844e-10	protein_coding	related to ABI3/VP1 1
AT1G15670	5.12	7.68	5.95	8.53	14.86	9.74	6.68	6.3	9.02	15.11	15.63	17.35	1	0	1	0	1	0.813	0.219	1.137	0.543	1.356	2.5648	0.008314	1	9.912e-06	0.1658	1.316e-08	protein_coding	Galactose oxidase/kelch repeat superfamily protein
AT1G17147	2.63	2.1	2	5.04	3.85	9	2.2	3.31	4.04	9.66	7.84	8.22	1	0	1	0	1	1.417	0.495	1.439	0.517	1.934	3.82169	0.0002441	1	4.785e-05	0.4107	3.564e-09	protein_coding	VQ motif-containing protein
AT1G18250	23.39	20.52	22.94	13.97	8.65	14.95	21.48	22.2	24.31	12.29	9.34	13.52	-1	0	-1	0	-1	-0.826	0.023	-0.953	-0.104	-0.93	0.525804	0.000652	1	1.984e-05	0.9167	1.483e-05	protein_coding	Pathogenesis-related thaumatin superfamily protein
AT1G18370	21.02	23.34	21.15	14.57	14.54	12.38	22.43	19.88	20.88	13.98	11.24	13.52	-1	0	-1	0	-1	-0.66	-0.052	-0.71	-0.101	-0.761	0.59136	0.0003446	1	4.486e-05	0.8691	2.482e-06	protein_coding	ATP binding microtubule motor family protein
AT1G18390	3.48	3.9	2.87	5.44	4.64	6.56	4.03	3.71	3.26	8.47	7.49	8.67	1	0	1	0	1	0.708	0.116	1.149	0.558	1.266	2.40293	0.02204	1	7.02e-07	0.08328	7.637e-09	protein_coding	Protein kinase superfamily protein
AT1G19380	5.58	5.76	6.17	7.79	17.22	7.78	5.86	8.68	7.47	13.92	13.54	12.17	1	0	1	0	1	0.897	0.327	0.848	0.279	1.176	2.26328	0.01678	1	0.01877	0.7217	0.0001063	protein_coding	Protein of unknown function (DUF1195)
AT1G21010	17.28	15.54	16.23	31.29	37.42	36.59	19.97	20.15	19.16	35.24	31.72	29.85	1	0	1	0	1	1.102	0.275	0.705	-0.121	0.981	1.9737	1.15e-13	1	4.612e-06	0.7725	5.859e-12	protein_coding
AT1G21090	7.69	6.42	5.79	3.89	1.1	3.72	7.37	6.89	5.33	4.01	3.45	3.15	-1	0	-1	0	-1	-1.17	-0.015	-0.89	0.265	-0.905	0.533166	0.003788	1	0.03763	0.8	0.01736	protein_coding	Cupredoxin superfamily protein
AT1G21100	5.91	5.4	3.52	10.34	11.71	13.39	4.6	5.7	6.27	20.82	17.73	20.05	1	0	1	1	1	1.265	0.16	1.829	0.724	1.989	3.95145	4.265e-08	1	2.158e-19	0.003076	1.715e-23	protein_coding	O-methyltransferase family protein
AT1G21120	10.9	14.94	8.06	25.79	41.2	31.79	13.23	16.24	14.78	47.54	44.1	46.8	1	0	1	0	1	1.543	0.385	1.646	0.488	2.031	4.08378	1.028e-11	1	1.945e-14	0.1658	5.82e-22	protein_coding	O-methyltransferase family protein
AT1G21130	83.1	83.47	68.97	146.19	178.47	170.32	81.07	105.7	107.91	253.86	244.65	253.56	1	0	1	1	1	1.072	0.323	1.353	0.604	1.675	3.19296	5.708e-12	0.8763	2.189e-20	0.0008064	2.332e-31	protein_coding	O-methyltransferase family protein
AT1G23390	255.67	247.96	234.4	400.82	745.56	421.75	272.44	331.75	348.13	425.75	471.11	431.93	1	0	0	0	1	1.087	0.368	0.481	-0.239	0.848	1.80046	1.841e-06	1	0.1133	0.6532	0.0001382	protein_coding	Kelch repeat-containing F-box family protein
AT1G25275	28.9	30.06	32.67	51.84	66.83	54.66	37.54	41.55	47.43	73.87	73.27	71.81	1	0	1	0	1	0.917	0.462	0.794	0.338	1.255	2.3895	3.099e-09	0.1331	1.738e-07	0.1587	3.768e-19	protein_coding
AT1G25400	7.03	6.6	6.82	13.56	18	12.58	10.14	13.06	12.29	23.71	26.97	25.12	1	1	1	1	1	1.106	0.793	1.098	0.785	1.891	3.7066	4.664e-08	0.005493	1.48e-09	0.0001212	2.616e-27	protein_coding
AT1G26390	0.2	3.3	4.54	0.07	0.55	0.14	0.82	1.52	2.06	0.31	0.1	0	-1	0	-1	0	-1	-3.422	-0.878	-3.377	-0.831	-4.261	0.050995	0.003647	1	0.00443	0.8149	4.814e-05	protein_coding	FAD-binding Berberine family protein
AT1G27100	65.36	59.17	63.78	84.41	136.01	87.53	70.49	81.12	79.3	110.81	107.69	104.03	1	0	0	0	1	0.709	0.294	0.482	0.068	0.776	1.71276	0.000514	1	0.0353	0.9348	2.006e-05	protein_coding	Actin cross-linking protein
AT1G27130	55.25	54.55	56.15	89.38	80.9	82.52	56	64.02	61.09	89.93	97.5	91.02	1	0	1	0	1	0.607	0.126	0.621	0.139	0.747	1.67792	1.449e-05	1	3.218e-06	0.6683	2.052e-09	protein_coding	glutathione S-transferase tau 13
AT1G28330	4.6	3.72	3.25	5.37	9.59	6.43	5.04	6.23	7.56	8.97	8.19	9.41	1	0	0	0	1	0.885	0.699	0.504	0.319	1.203	2.29646	0.007736	0.3937	0.213	0.6049	6.066e-06	protein_coding	dormancy-associated protein-like 1
AT1G32700	26.21	26.28	24.88	39.28	31.06	45.66	31.12	34.92	37.63	43.71	42.76	41.11	1	0	0	0	1	0.586	0.42	0.301	0.135	0.722	1.64896	0.002336	0.367	0.2451	0.7686	9.424e-06	protein_coding	PLATZ transcription factor family protein
AT1G33440	6.44	6.48	5.68	3.29	2.2	3.04	3.59	3.98	5.67	3.45	3.4	4.62	-1	0	0	0	-1	-1.111	-0.505	-0.19	0.415	-0.696	0.616667	0.0002209	1	0.792	0.4859	0.01783	protein_coding	Major facilitator superfamily protein
AT1G33811	72.33	53.83	59.45	35.86	38.92	41.4	61.61	54.81	57.39	39.76	37.56	44.1	-1	0	0	0	-1	-0.675	-0.094	-0.518	0.063	-0.612	0.654167	6.05e-05	1	0.003385	0.9246	9.828e-05	protein_coding	GDSL-like Lipase/Acylhydrolase superfamily protein
AT1G44350	10.18	12.12	13.58	26.19	13.68	21.71	15.37	14.38	15.98	34.12	36.26	34.02	1	0	1	1	1	0.78	0.346	1.192	0.758	1.538	2.9097	0.002472	1	2.418e-08	0.002649	3.386e-14	protein_coding	IAA-leucine resistant (ILR)-like gene 6
AT1G55450	65.82	56.11	45.76	99.18	74.22	120	55.62	77.14	64.61	178.35	155.64	159.22	1	0	1	1	1	0.808	0.236	1.321	0.749	1.557	2.9412	0.0003728	1	1.365e-11	0.001506	2.053e-16	protein_coding	S-adenosyl-L-methionine-dependent methyltransferases superfamily protein
AT1G56430	31.86	25.02	31.05	16.38	21.54	17.45	25.13	29.49	24.23	13.55	13.94	14.19	-1	0	-1	0	-1	-0.67	-0.155	-0.921	-0.407	-1.076	0.474013	0.0006425	1	1.52e-07	0.1476	5.844e-11	protein_coding	nicotianamine synthase 4
AT1G59590	6.77	5.7	5.46	10.21	16.27	15.63	7.56	8.09	7.82	14.05	12.19	11.55	1	0	1	0	1	1.231	0.391	0.685	-0.155	1.076	2.10764	4.265e-08	1	0.007216	0.8049	5.057e-07	protein_coding	ZCF37
AT1G60060	4.86	5.04	5.25	2.08	2.59	2.23	3.02	3.98	3.35	3.76	1.9	3.38	-1	0	0	0	-1	-1.136	-0.549	-0.21	0.377	-0.759	0.5967	0.0006723	0.9743	0.807	0.6088	0.01738	protein_coding	Serine/threonine-protein kinase WNK (With No Lysine)-related
AT1G62300	9.33	7.86	10.12	15.85	12.82	23.13	8.82	10.74	12.89	19.57	16.13	16.11	1	0	1	0	1	0.925	0.242	0.68	-0.004	0.921	1.89711	0.000682	1	0.02167	1	0.0001846	protein_coding	WRKY family transcription factor
AT1G63100	12.74	11.94	12.23	7.32	11.01	6.29	11.46	11.66	12.03	7.96	7.34	7.77	-1	0	-1	0	-1	-0.592	-0.071	-0.607	-0.085	-0.678	0.625034	0.0287	1	0.01653	0.9234	0.002137	protein_coding	GRAS family transcription factor
AT1G64450	6.17	4.26	5.08	3.42	3.07	2.37	6.43	4.64	6.1	3.45	2.7	3.77	-1	0	-1	0	-1	-0.805	0.146	-0.793	0.159	-0.647	0.639587	0.0231	1	0.01546	0.8909	0.04505	protein_coding	Glycine-rich protein family
AT1G65520	2.43	3.54	3.25	4.83	4.87	5.14	4.54	4.9	4.73	6.52	7.04	7.04	1	0	0	0	1	0.68	0.611	0.542	0.473	1.153	2.23427	0.01949	0.3135	0.04245	0.1476	1.875e-08	protein_coding	delta(3), delta(2)-enoyl CoA isomerase 1
AT1G66160	5.98	5.64	5.68	9.67	10.54	10.21	6.99	9.74	8.51	11.66	11.94	11.6	1	0	0	0	1	0.813	0.543	0.483	0.212	1.026	2.03468	9.331e-05	0.191	0.03437	0.6126	5.898e-09	protein_coding	CYS, MET, PRO, and GLY protein 1
AT1G67920	0.92	0.6	0.54	1.81	1.26	2.44	0.94	0.99	0.52	2.51	1.7	1.63	1	0	1	0	1	1.435	0.299	1.201	0.065	1.501	2.83495	0.009549	1	0.02119	0.9872	0.001153	protein_coding
AT1G68840	121.4	123.08	123.93	165.46	231.07	162.48	137.26	173.7	170.2	215.92	217.22	227.09	1	0	0	0	1	0.601	0.385	0.457	0.241	0.842	1.79211	0.001526	0.5676	0.02489	0.4856	1.499e-07	protein_coding	related to ABI3/VP1 2
AT1G69890	6.24	5.16	4.92	10.61	15.02	12.24	5.61	9.15	7.3	27.03	28.82	25.63	1	0	1	1	1	1.214	0.436	1.886	1.109	2.323	4.99265	1.075e-07	1	4.572e-22	1.114e-07	7.489e-33	protein_coding	Protein of unknown function (DUF569)
AT1G70290	135.06	121.7	121.5	198.96	191.76	223.09	148.03	169.65	192.71	276.93	267.12	249.5	1	0	1	0	1	0.699	0.432	0.637	0.37	1.069	2.0979	5.61e-06	0.1331	2.298e-05	0.07699	2.292e-15	protein_coding	trehalose-6-phosphatase synthase S8
AT1G72670	9.33	8.76	8.6	5.17	4.25	3.99	7.12	6.76	7.47	4.95	3.85	4.56	-1	0	-1	0	-1	-0.988	-0.323	-0.68	-0.014	-1.003	0.500562	5.295e-06	1	0.005299	1	2.831e-07	protein_coding	IQ-domain 8
AT1G73620	3.48	3.42	3.57	1.41	1.18	2.37	3.65	4.44	3.78	1.94	1.5	2.14	-1	0	-1	0	-1	-1.063	0.182	-1.095	0.15	-0.913	0.532951	0.003644	1	0.000821	0.9222	0.00493	protein_coding	Pathogenesis-related thaumatin superfamily protein
AT1G76560	4.34	3.66	3.35	5.71	7.7	6.29	4.54	3.98	4.64	9.41	7.09	8.45	1	0	1	0	1	0.795	0.215	0.921	0.341	1.136	2.19824	0.005005	1	0.0001456	0.445	3.188e-07	protein_coding	CP12 domain-containing protein 3
AT1G80440	68.98	58.57	53.99	125.64	128.23	148.54	88.69	103.58	129.3	178.92	180.61	166.43	1	1	1	0	1	1.149	0.824	0.711	0.386	1.535	2.89721	4.594e-12	3.852e-05	4.74e-05	0.1359	2.219e-23	protein_coding	Galactose oxidase/kelch repeat superfamily protein
AT2G01340	5.52	3.84	3.52	10.07	10.54	7.58	4.98	4.9	5.33	10.22	11.49	8.56	1	0	1	0	1	1.135	0.246	0.996	0.107	1.242	2.35016	1.162e-05	1	7.033e-05	0.9123	7.732e-08	protein_coding
AT2G06002	0.33	0.42	0.65	1.14	1.81	1.62	0.82	0.6	1.37	1.51	1.35	0.84	1	0	0	0	1	1.662	0.923	0.44	-0.3	1.364	2.64286	0.004542	1	0.7196	0.8262	0.01226	other_rna	other RNA
AT2G07170	9.2	10.68	10.49	5.77	7.63	5.61	9.32	8.55	9.19	5.27	4.8	8.62	-1	0	0	0	-1	-0.681	-0.168	-0.535	-0.022	-0.703	0.61541	0.03245	1	0.1259	0.9975	0.008087	protein_coding	ARM repeat superfamily protein
AT2G15042	3.09	2.52	2.06	5.1	4.09	4.73	2.2	3.71	4.73	9.47	7.99	9.29	1	0	1	1	1	0.872	0.459	1.349	0.936	1.808	3.48761	0.02283	1	1.729e-06	0.003403	6.791e-12	protein_coding	Leucine-rich repeat (LRR) family protein
AT2G15890	3.81	1.56	3.03	6.04	9.75	5.88	5.86	6.96	6.87	12.98	12.29	10.64	1	1	1	0	1	1.364	1.229	0.868	0.733	2.098	4.275	3.403e-05	0.004531	0.00797	0.0636	2.808e-14	protein_coding	maternal effect embryo arrest 14
AT2G17450	16.49	14.16	15.31	29.08	24.92	24.76	15.43	17.89	23.46	28.97	27.22	31.03	1	0	1	0	1	0.778	0.298	0.626	0.146	0.924	1.89774	9.331e-05	1	0.002079	0.772	1.209e-07	protein_coding	RING-H2 finger A3A
AT2G17705	4.4	4.62	5.41	7.79	8.41	6.83	5.42	5.37	6.53	7.59	10.14	8.56	1	0	1	0	1	0.666	0.249	0.615	0.198	0.865	1.8219	0.01501	1	0.0192	0.7252	5.906e-05	protein_coding
AT2G20590	4.4	3.6	4.17	1.81	3.07	0.88	4.09	2.58	3.69	2.13	1.8	2.7	-1	0	0	0	-1	-1.094	-0.23	-0.645	0.219	-0.875	0.544782	0.02922	1	0.3135	0.8989	0.04638	protein_coding	Reticulon family protein
AT2G20835	0.85	0.66	1.46	2.42	1.34	2.64	2.2	1.99	2.15	2.45	1.45	2.14	1	0	0	0	1	1.092	1.068	-0.082	-0.106	0.987	2.03367	0.04305	0.3039	0.9727	0.9636	0.03867	protein_coding
AT2G22200	6.37	6.06	5.36	10.34	7.39	9.06	8.19	6.1	7.9	9.47	8.94	8.67	1	0	0	0	1	0.598	0.319	0.289	0.01	0.608	1.5222	0.02994	1	0.4672	1	0.008302	protein_coding	Integrase-type DNA-binding superfamily protein
AT2G23130	26.74	28.56	32.84	17.46	11.09	20.7	25.26	28.43	23.28	18.25	14.78	16.45	-1	0	-1	0	-1	-0.836	-0.195	-0.64	0.001	-0.835	0.56138	0.0004418	1	0.01209	1	0.0001135	protein_coding	arabinogalactan protein 17
AT2G24240	3.28	2.16	1.57	3.63	8.88	5.68	3.59	4.71	5.41	8.34	8.59	6.93	1	0	0	0	1	1.377	0.969	0.806	0.398	1.775	3.40371	0.0008894	0.3135	0.08629	0.6195	3.333e-07	protein_coding	BTB/POZ domain with WD40/YVTN repeat-like protein
AT2G24550	33.9	34.93	35.65	61.31	65.41	67.44	46.05	53.55	54.3	79.39	84.26	81.16	1	0	1	0	1	0.893	0.557	0.671	0.335	1.228	2.34313	9.955e-12	0.002511	3.336e-07	0.07581	1.455e-24	protein_coding
AT2G25200	12.42	12	14.44	21.82	18.08	19.82	13.61	15.57	18.82	22.7	24.67	17.97	1	0	0	0	1	0.619	0.297	0.452	0.129	0.748	1.68142	0.009058	1	0.08706	0.8306	0.0001361	protein_coding	Plant protein of unknown function (DUF868)
AT2G25625	2.23	3.66	2.43	4.3	6.21	4.87	2.77	3.38	3.52	4.89	5.34	4.9	1	0	0	0	1	0.875	0.207	0.654	-0.015	0.861	1.81851	0.008314	1	0.07206	1	0.002712	protein_coding
AT2G25735	6.83	4.44	6.38	12.15	15.02	14.27	5.29	7.82	8.68	19.57	16.58	20.56	1	0	1	0	1	1.229	0.294	1.388	0.452	1.682	3.21303	2.024e-07	1	2.732e-10	0.2064	1.14e-15	protein_coding
AT2G26190	60.9	54.37	44.36	76.35	87.82	88.95	56.82	72.77	65.81	113.76	109.49	107.12	1	0	1	0	1	0.666	0.293	0.758	0.384	1.05	2.0696	0.0001396	1	2.557e-06	0.1039	1.603e-12	protein_coding	calmodulin-binding family protein
AT2G27830	16.36	16.02	15.25	28.94	31.61	33.08	23.5	29.16	28.61	38.5	38.66	40.21	1	1	0	0	1	0.975	0.769	0.533	0.326	1.302	2.4642	9.867e-11	1.953e-05	0.0009671	0.1565	2.093e-21	protein_coding
AT2G28620	23.19	22.68	18.83	15.04	12.19	13.93	19.53	18.89	19.93	12.29	11.24	13.74	-1	0	-1	0	-1	-0.647	-0.148	-0.647	-0.147	-0.795	0.576043	0.000663	1	0.0004693	0.772	1.301e-06	protein_coding	P-loop containing nucleoside triphosphate hydrolases superfamily protein
AT2G28790	26.74	23.58	28.83	16.85	8.33	16.84	24.06	24.92	27.06	20.51	11.39	16.84	-1	0	0	0	-1	-0.909	-0.059	-0.644	0.206	-0.703	0.615793	0.003755	1	0.06724	0.7875	0.01964	protein_coding	Pathogenesis-related thaumatin superfamily protein
AT2G29670	42.44	36.19	35.92	76.35	52.99	97.2	48.82	64.08	65.55	107.86	87.66	86.4	1	0	1	0	1	0.985	0.639	0.66	0.314	1.299	2.46111	1.862e-05	0.1331	0.008533	0.4764	1.909e-10	protein_coding	Tetratricopeptide repeat (TPR)-like superfamily protein
AT2G29990	7.36	10.26	9.25	11.82	17.45	14	12.66	10.87	12.97	18.56	18.13	16.22	1	0	0	0	1	0.68	0.437	0.537	0.294	0.974	1.96911	0.005152	0.7855	0.03094	0.4726	5.514e-07	protein_coding	alternative NAD(P)H dehydrogenase 2
AT2G30230	10.71	10.56	8.87	16.25	16.43	14.95	13.29	13.78	12.11	15.05	15.98	16.05	1	0	0	0	1	0.662	0.386	0.262	-0.015	0.648	1.56204	0.0003129	0.6347	0.3436	0.9961	9.555e-05	protein_coding
AT2G30766	39.35	16.56	24.88	17.73	5.35	11.16	20.35	33.4	15.29	12.54	12.24	13.07	-1	0	0	0	-1	-1.235	-0.225	-0.869	0.142	-1.093	0.468499	0.01444	1	0.1308	0.9394	0.01718	protein_coding
AT2G31270	16.75	15.24	16.23	12.42	7.63	11.7	12.72	14.18	13.23	12.04	8.34	10.03	-1	0	0	0	-1	-0.597	-0.264	-0.405	-0.073	-0.669	0.630651	0.02631	1	0.2212	0.9472	0.003063	protein_coding	homolog of yeast CDT1 A
AT2G32150	28.18	28.14	29.21	49.69	56.14	43.7	33.32	38.3	38.92	84.35	92.75	89.16	1	0	1	1	1	0.804	0.368	1.27	0.834	1.638	3.11306	1.027e-07	0.4436	1.993e-21	7.762e-09	5.829e-36	protein_coding	Haloacid dehalogenase-like hydrolase (HAD) superfamily protein
AT2G32800	44.08	49.39	41.65	65.47	65.26	79.82	48.5	54.74	48.8	72.75	77.02	68.21	1	0	0	0	1	0.641	0.171	0.519	0.05	0.69	1.61323	5.125e-05	1	0.001247	0.9419	1.2e-06	protein_coding	protein kinase family protein
AT2G34190	6.83	8.4	7.19	5.24	4.01	4.67	8.32	8.02	6.27	4.89	4.2	4.56	-1	0	-1	0	-1	-0.683	0.02	-0.74	-0.037	-0.72	0.608831	0.01256	1	0.003643	0.9903	0.002008	protein_coding	Xanthine/uracil permease family protein
AT2G36220	5.32	5.1	5.68	8.53	7.94	7.91	6.24	8.15	7.9	8.65	9.14	8.17	1	0	0	0	1	0.597	0.461	0.227	0.091	0.688	1.61242	0.01616	0.5898	0.5775	0.9056	0.0006679	protein_coding
AT2G36420	6.31	6.6	5.9	7.79	13.13	8.25	8.82	10.07	10.05	8.53	11.49	10.25	1	0	0	0	1	0.627	0.621	0.07	0.063	0.69	1.60925	0.04542	0.3135	0.939	0.9596	0.007732	protein_coding
AT2G37390	3.15	4.44	3.89	2.35	2.52	1.49	3.02	3.18	4.21	2.07	1.85	2.31	-1	0	0	0	-1	-0.863	-0.158	-0.729	-0.025	-0.888	0.542683	0.03016	1	0.07797	1	0.006776	protein_coding	Chloroplast-targeted copper chaperone protein
AT2G37950	2.1	1.68	1.84	3.83	3.07	3.79	2.33	4.31	3.61	3.39	4.15	4.51	1	0	0	0	1	0.931	0.86	0.242	0.171	1.103	2.14413	0.01977	0.2647	0.7527	0.8726	0.0004561	protein_coding	RING/FYVE/PHD zinc finger superfamily protein
AT2G37970	48.55	51.61	51.77	72.45	115.81	70.21	61.36	52.55	60.57	77.57	84.71	84.03	1	0	0	0	1	0.765	0.199	0.498	-0.068	0.697	1.62121	0.0002441	1	0.03713	0.9354	0.0003655	protein_coding	SOUL heme-binding family protein
AT2G39400	9.59	9.24	10.28	19.88	11.32	25.16	12.28	14.31	15.38	31.92	26.47	25.29	1	0	1	0	1	0.955	0.525	0.997	0.566	1.521	2.87461	0.0008894	0.8614	0.0001681	0.1361	1.769e-10	protein_coding	alpha/beta-Hydrolases superfamily protein
AT2G41430	231.1	200.73	210.76	344.21	456.55	378.8	260.54	295.9	311.1	491.41	483.95	440.21	1	0	1	0	1	0.876	0.433	0.707	0.263	1.139	2.20291	1.166e-08	0.1703	4.993e-06	0.35	5.765e-16	protein_coding	dehydration-induced protein (ERD15)
AT2G42530	7.23	7.8	9.2	11.08	16.9	9.33	8.76	9.01	8.76	12.17	14.34	15.54	1	0	1	0	1	0.615	0.129	0.665	0.179	0.793	1.73545	0.04582	1	0.01908	0.7972	0.001145	protein_coding	cold regulated 15b
AT2G43620	1.84	2.1	2.98	4.77	2.99	5.48	2.71	1.99	2.23	3.89	4.5	6.87	1	0	1	0	1	0.932	-0.002	1.133	0.199	1.131	2.2052	0.0434	1	0.0045	0.8541	0.001806	protein_coding	Chitinase family protein
AT2G44130	66.09	58.87	59.88	105.9	151.19	120.47	70.55	76.15	87.72	109.24	109.24	100.87	1	0	0	0	1	1.03	0.342	0.447	-0.241	0.789	1.72771	1.231e-10	0.8172	0.02504	0.466	5.743e-07	protein_coding	Galactose oxidase/kelch repeat superfamily protein
AT2G46590	7.29	7.8	8.06	5.51	2.67	4.53	7.37	8.09	6.62	5.89	3	5.13	-1	0	0	0	-1	-0.855	-0.067	-0.666	0.122	-0.733	0.605616	0.02061	1	0.1079	0.9177	0.03095	protein_coding	Dof-type zinc finger DNA-binding family protein
AT2G46780	18.46	14.64	18.72	12.69	6.92	13.06	15.81	17.56	17.96	11.73	9.44	10.64	-1	0	-1	0	-1	-0.659	-0.015	-0.691	-0.047	-0.706	0.613856	0.02355	1	0.01134	0.9788	0.004423	protein_coding	RNA-binding (RRM/RBD/RNP motifs) family protein
AT3G02640	17.93	16.5	14.98	10.68	6.29	10.82	16	16.1	16.58	9.47	7.69	9.91	-1	0	-1	0	-1	-0.822	-0.021	-0.848	-0.048	-0.869	0.547865	0.0005538	1	0.0001875	0.9788	4.404e-05	protein_coding
AT3G05200	10.31	10.98	11.25	18.13	34.2	18.4	11.78	15.24	12.29	25.46	22.88	23.99	1	0	1	0	1	1.115	0.272	0.878	0.035	1.15	2.2228	1.829e-05	1	0.0009785	0.9854	1.274e-06	protein_coding	RING/U-box superfamily protein
AT3G05727	19.38	16.74	20.07	11.01	11.09	4.87	21.04	18.42	15.98	10.03	12.14	8.56	-1	0	-1	0	-1	-1.062	-0.017	-0.851	0.193	-0.869	0.546894	0.0004838	1	0.006362	0.8239	0.002398	protein_coding	S locus-related glycoprotein 1 (SLR1) binding pollen coat protein family
AT3G05937	2.63	1.92	2.43	3.83	7.78	3.52	1.64	1.86	3.26	4.2	5.34	4.67	1	0	1	0	1	1.105	-0.07	1.098	-0.078	1.028	2.03582	0.01858	1	0.01825	0.9682	0.01437	protein_coding
AT3G06780	15.57	16.92	15.8	21.29	36.4	21.51	17.01	19.68	19.76	22.83	25.02	24.95	1	0	0	0	1	0.71	0.224	0.369	-0.118	0.593	1.50756	0.004711	1	0.289	0.8707	0.0124	protein_coding	glycine-rich protein
AT3G07350	16.16	9.84	9.79	20.61	32.16	22.93	17.26	21.6	21.82	29.16	32.12	31.15	1	0	1	0	1	1.082	0.764	0.609	0.29	1.373	2.58256	1.325e-05	0.05714	0.0329	0.5675	4.235e-10	protein_coding	Protein of unknown function (DUF506)
AT3G09020	1.31	2.04	1.14	3.29	1.65	4.53	1.76	2.45	1.55	4.14	2.9	2.7	1	0	0	0	1	1.085	0.37	0.741	0.025	1.111	2.16927	0.04968	1	0.2568	1	0.01861	protein_coding	alpha 1,4-glycosyltransferase family protein
AT3G10930	2.43	1.92	1.68	2.62	7.15	3.72	3.09	4.9	2.41	4.39	4.5	3.77	1	0	0	0	1	1.156	0.799	0.274	-0.082	1.074	2.0995	0.02435	0.9631	0.7918	0.9711	0.01844	protein_coding
AT3G10985	32.85	34.45	30.83	46.47	65.02	44.37	34.84	44.73	47	62.71	66.53	68.77	1	0	1	0	1	0.666	0.366	0.648	0.347	1.013	2.01783	0.001138	0.8763	0.0009852	0.2587	2.854e-09	protein_coding	senescence associated gene 20
AT3G13960	5.39	3.9	4.6	2.22	1.65	2.77	5.23	5.17	5.24	2.51	2.15	2.93	-1	0	-1	0	-1	-1.047	0.174	-1.046	0.175	-0.872	0.546436	0.000663	1	0.0001763	0.8712	0.002003	protein_coding	growth-regulating factor 5
AT3G15310	10.58	9.9	12.23	8.46	5.9	5.41	10.33	8.81	7.47	4.14	6.99	6.53	-1	0	0	0	-1	-0.724	-0.292	-0.59	-0.158	-0.882	0.539896	0.02443	1	0.0902	0.8573	0.000763	transposable_element_gene	transposable element gene
AT3G15450	106.09	72.01	82.71	140.34	154.88	164.91	131.03	158.79	186.01	246.52	209.98	216.22	1	1	0	0	1	0.819	0.867	0.5	0.548	1.367	2.57935	2.663e-05	6.586e-05	0.02453	0.01853	5.021e-16	protein_coding	Aluminium induced protein with YGL and LRDR motifs
AT3G15760	9.33	8.34	8.66	12.15	13.6	13.8	12.85	13.32	15.81	15.87	16.08	15.66	1	1	0	0	1	0.587	0.668	0.188	0.268	0.856	1.8082	0.004272	0.005493	0.5994	0.3953	1.126e-07	protein_coding
AT3G16030	4.86	4.98	3.57	6.11	6.05	9.54	5.23	4.97	6.1	8.78	11.29	10.59	1	0	1	0	1	0.702	0.28	0.919	0.497	1.199	2.28635	0.03849	1	0.0007361	0.2173	7.677e-07	protein_coding	lectin protein kinase family protein
AT3G16660	22.99	24.48	22.5	15.65	12.74	12.72	16.76	20.41	21.56	13.36	13.09	16.11	-1	0	0	0	-1	-0.766	-0.256	-0.461	0.048	-0.718	0.608261	6.765e-05	1	0.03992	0.9573	4.408e-05	protein_coding	Pollen Ole e 1 allergen and extensin family protein
AT3G22370	33.31	44.89	41.92	58.76	82.32	52.9	41.76	34.13	53.01	71.68	101.69	99.07	1	0	1	0	1	0.69	0.099	1.082	0.491	1.181	2.26807	0.01242	1	1.974e-06	0.1662	4.285e-08	protein_coding	alternative oxidase 1A
AT3G22460	0.33	0.48	0.87	1.48	1.97	1.42	1.45	1.26	0.77	1.51	1.3	1.97	1	0	0	0	1	1.484	1.041	0.421	-0.022	1.464	2.84524	0.005448	0.7855	0.6452	1	0.001553	protein_coding	O-acetylserine (thiol) lyase (OAS-TL) isoform A2
AT3G22760	11.1	11.46	10.98	7.25	4.95	7.58	13.17	12	12.72	7.84	5.29	6.14	-1	0	-1	0	-1	-0.754	0.175	-0.982	-0.053	-0.807	0.574538	0.002128	1	5.081e-06	0.9788	0.0001879	protein_coding	Tesmin/TSO1-like CXC domain-containing protein
AT3G23290	11.5	9.66	9.79	5.44	3.62	6.43	9.95	9.87	10.22	6.46	6.14	6.59	-1	0	-1	0	-1	-0.986	-0.041	-0.646	0.298	-0.688	0.620032	1.553e-05	1	0.008687	0.5405	0.001737	protein_coding	Protein of unknown function (DUF640)
AT3G23550	3.61	5.22	2.33	13.5	12.03	14.68	4.79	5.43	8.16	33.36	27.87	29.4	1	0	1	1	1	1.855	0.711	2.314	1.17	3.025	8.12097	2.052e-12	0.3648	1.15e-22	4.544e-06	6.704e-37	protein_coding	MATE efflux family protein
AT3G26500	1.64	2.58	0.97	3.63	2.91	4.67	2.08	1.92	3.09	4.08	4.25	3.72	1	0	0	0	1	1.119	0.438	0.78	0.099	1.218	2.32177	0.01308	1	0.1283	0.9538	0.001313	protein_coding	plant intracellular ras group-related LRR 2
AT3G44260	13.8	20.1	16.07	21.82	45.21	28.07	29.54	39.3	29.13	34.05	32.27	33.85	1	1	0	0	1	0.925	0.971	0.031	0.077	1.002	2.0046	0.001255	0.006428	0.9819	0.9471	8.697e-05	protein_coding	Polynucleotidyl transferase, ribonuclease H-like superfamily protein
AT3G46110	1.97	1.68	2.22	4.43	4.72	5.28	1.95	2.65	4.47	8.65	7.04	8.34	1	0	1	0	1	1.291	0.591	1.433	0.733	2.024	4.0937	0.0001342	1	9.903e-07	0.05423	1.349e-13	protein_coding	Domain of unknown function (DUF966)
AT3G46650	2.63	3.42	4.33	4.9	7.47	6.09	3.28	4.04	4.12	6.08	7.34	6.2	1	0	1	0	1	0.814	0.125	0.786	0.097	0.911	1.89017	0.01223	1	0.01284	0.9354	0.0007757	protein_coding	UDP-Glycosyltransferase superfamily protein
AT3G49570	0.99	1.56	1.3	4.23	11.16	4.53	2.39	1.66	2.84	3.57	2.55	4.11	1	0	0	0	1	2.356	0.824	0.576	-0.956	1.4	2.65714	2.273e-07	1	0.5081	0.1369	0.004218	protein_coding	response to low sulfur 3
AT3G53190	57.15	49.51	52.74	34.45	27.99	38.69	49.32	47.38	49.75	35.43	29.57	35.6	-1	0	0	0	-1	-0.654	-0.122	-0.543	-0.011	-0.665	0.631117	0.0001426	1	0.002181	1	2.197e-05	protein_coding	Pectin lyase-like superfamily protein
AT3G55980	110.62	98.65	95.91	119.26	212.36	154.29	111.88	159.12	135.58	189.26	184.81	209.74	1	0	0	0	1	0.671	0.414	0.522	0.265	0.936	1.913	0.006651	0.8763	0.0478	0.5605	4.142e-06	protein_coding	salt-inducible zinc finger 1
AT3G57640	3.22	3.78	3.08	4.5	5.98	5.55	3.78	2.78	3.09	5.14	5.49	5.24	1	0	1	0	1	0.664	-0.055	0.712	-0.007	0.657	1.5744	0.03187	1	0.01401	1	0.01319	protein_coding	Protein kinase superfamily protein
AT4G05150	22.79	23.52	24.34	33.84	44.26	32.67	26.77	26.18	26.46	40.26	35.46	38.24	1	0	0	0	1	0.646	0.168	0.52	0.042	0.688	1.61302	0.0001854	1	0.003643	0.9573	9.245e-06	protein_coding	Octicosapeptide/Phox/Bem1p family protein
AT4G11000	1.58	2.22	1.95	4.23	3.07	4.87	1.51	2.52	2.75	6.08	4.45	5.35	1	0	1	0	1	1.082	0.215	1.239	0.372	1.454	2.76174	0.004994	1	0.0002102	0.5602	1.295e-06	protein_coding	Ankyrin repeat family protein
AT4G11300	7.49	9.6	4.76	12.02	13.92	11.03	7.94	10.47	13.4	17.56	17.43	16.05	1	0	1	0	1	0.76	0.538	0.69	0.467	1.227	2.33593	0.02099	0.8614	0.02985	0.2974	1.083e-06	protein_coding	Protein of unknown function (DUF793)
AT4G12870	1.64	1.74	1.57	0.6	0.24	0.54	0.94	1.46	0.95	1.07	0.3	0.68	-1	0	0	0	-1	-1.796	-0.552	-0.756	0.489	-1.308	0.414141	0.001499	1	0.4365	0.7526	0.01218	protein_coding	Gamma interferon responsive lysosomal thiol (GILT) reductase family protein
AT4G14270	6.37	6.72	5.3	9	15.8	9.54	7.18	6.36	9.02	11.48	9.44	10.59	1	0	0	0	1	0.896	0.29	0.487	-0.12	0.776	1.71343	0.002479	1	0.2152	0.8989	0.004997	protein_coding
AT4G15260	10.12	7.68	9.68	14.57	21.94	11.57	10.58	12.53	13.23	22.33	22.63	24.95	1	0	1	0	1	0.802	0.4	0.946	0.544	1.347	2.54403	0.004041	1	0.0001023	0.1153	9.419e-10	protein_coding	UDP-Glycosyltransferase superfamily protein
AT4G15760	87.11	87.13	99.27	136.45	211.73	128.39	93.61	96.16	107.05	167.06	214.63	184.73	1	0	1	0	1	0.8	0.117	0.933	0.25	1.05	2.07093	0.0001826	1	2.438e-06	0.5637	1.975e-08	protein_coding	monooxygenase 1
AT4G16000	3.81	3.6	2.49	4.97	5.5	5.41	4.09	5.1	4.04	6.71	6.49	5.74	1	0	0	0	1	0.69	0.433	0.512	0.255	0.945	1.91313	0.03072	1	0.1115	0.6426	7.388e-05	protein_coding
AT4G17500	6.04	7.68	5.57	22.56	37.11	21.38	8.95	12.53	11.86	68.67	90.01	78.57	1	0	1	1	1	2.067	0.786	2.834	1.552	3.62	12.2991	3.269e-18	0.08589	5.907e-38	4.697e-12	8.813e-58	protein_coding	ethylene responsive element binding factor 1
AT4G20820	4.07	4.74	3.19	7.39	6.68	8.25	5.1	4.04	6.62	6.46	7.74	5.13	1	0	0	0	1	0.9	0.384	0.309	-0.207	0.693	1.61083	0.004788	1	0.5924	0.7784	0.02504	protein_coding	FAD-binding Berberine family protein
AT4G22530	4.01	6.12	4.76	7.86	16.2	8.52	3.28	4.57	5.67	9.03	10.84	11.43	1	0	1	0	1	1.122	-0.152	1.222	-0.051	1.071	2.10208	0.001907	1	0.0003879	0.9785	0.001156	protein_coding	S-adenosyl-L-methionine-dependent methyltransferases superfamily protein
AT4G23180	62.34	50.65	45.28	83.53	55.27	103.63	52.22	71.97	67.7	137.65	111.83	112.7	1	0	1	0	1	0.617	0.278	0.917	0.578	1.195	2.28837	0.03708	1	0.000124	0.07338	4.285e-08	protein_coding	cysteine-rich RLK (RECEPTOR-like protein kinase) 10
AT4G25420	1.97	1.44	1.46	1.07	0.47	0.41	1.32	1.79	1.55	0.88	0.55	0.45	-1	0	-1	0	-1	-1.286	-0.059	-1.317	-0.09	-1.377	0.386037	0.03079	1	0.01829	1	0.00406	protein_coding	2-oxoglutarate (2OG) and Fe(II)-dependent oxygenase superfamily protein
AT4G26660	13.99	14.22	12.5	10.27	8.96	7.1	10.71	12.26	11.25	8.97	6.79	8.28	-1	0	0	0	-1	-0.627	-0.249	-0.514	-0.136	-0.763	0.590518	0.00854	1	0.04576	0.8409	0.0001177	protein_coding
AT4G27450	24.11	18.72	20.99	30.89	29.56	36.26	30.05	34.46	34.8	60.64	51.8	56.26	1	1	1	1	1	0.602	0.638	0.765	0.801	1.403	2.64337	0.001045	0.005164	1.125e-06	7.381e-07	1.262e-22	protein_coding	Aluminium induced protein with YGL and LRDR motifs
AT4G27740	5.32	6.3	5.9	8.06	14.86	7.51	6.99	6.3	7.56	9.78	9.34	9.07	1	0	0	0	1	0.787	0.247	0.437	-0.103	0.684	1.60902	0.01616	1	0.3303	0.9241	0.02307	protein_coding	Yippee family putative zinc-binding protein
AT4G28150	2.04	2.52	2.11	4.57	4.01	3.99	2.46	2.92	3.52	5.08	3.55	4.39	1	0	0	0	1	0.913	0.398	0.556	0.041	0.955	1.95202	0.005455	1	0.1575	0.9785	0.0006623	protein_coding	Protein of unknown function (DUF789)
AT4G28350	5.06	3.9	4.11	7.25	5.58	7.91	3.28	4.44	4.04	9.34	8.29	7.88	1	0	1	0	1	0.676	-0.152	1.119	0.291	0.967	1.9518	0.02631	1	2.766e-06	0.543	1.931e-05	protein_coding	Concanavalin A-like lectin protein kinase family protein
AT4G28703	0.59	0.3	0.7	1.81	1.18	1.56	1.07	1.19	1.55	3.14	2.25	2.37	1	0	1	0	1	1.499	1.215	1.032	0.748	2.248	4.8805	0.005971	0.3168	0.02243	0.1915	5.048e-09	protein_coding	RmlC-like cupins superfamily protein
AT4G29190	16.42	15.18	13.42	22.76	39	21.04	16.95	17.16	19.5	19.88	24.57	26.13	1	0	0	0	1	0.877	0.251	0.399	-0.226	0.651	1.56775	0.0009606	1	0.3073	0.7049	0.01369	protein_coding	Zinc finger C-x8-C-x5-C-x3-H type family protein
AT4G29700	10.77	11.04	11.58	24.31	20.21	21.51	12.91	10.87	15.12	24.77	27.32	23.37	1	0	1	0	1	0.983	0.212	0.963	0.192	1.176	2.25996	4.265e-08	1	2.153e-08	0.6358	3.983e-13	protein_coding	Alkaline-phosphatase-like family protein
AT4G31840	23.45	23.34	22.5	16.32	11.32	15.83	23.62	20.88	22.94	16.05	13.79	15.21	-1	0	0	0	-1	-0.668	-0.039	-0.584	0.045	-0.623	0.650166	0.0006425	1	0.0031	0.9571	0.0005254	protein_coding	early nodulin-like protein 15
AT4G33050	40.4	46.93	39.44	59.36	86.95	55.81	39.06	54.14	53.61	85.85	88.76	95.52	1	0	1	0	1	0.672	0.211	0.881	0.42	1.092	2.13087	0.003357	1	9.882e-06	0.1776	3.723e-09	protein_coding	calmodulin-binding family protein
AT4G33940	11.63	11.94	11.68	15.24	28.54	16.37	12.28	12.59	15.46	19.63	19.03	21.23	1	0	0	0	1	0.766	0.19	0.574	-0.002	0.764	1.69901	0.005958	1	0.06131	1	0.002042	protein_coding	RING/U-box superfamily protein
AT4G34950	10.18	12.84	14.55	6.18	8.41	7.98	9.76	5.77	8.51	5.52	4.25	4.84	-1	0	-1	0	-1	-0.74	-0.648	-0.721	-0.629	-1.369	0.388874	0.01602	0.2914	0.02348	0.1071	1.07e-08	protein_coding	Major facilitator superfamily protein
AT4G36040	123.5	111.98	113.38	169.89	183.11	191.83	147.21	148.85	176.64	185.44	180.56	180.74	1	0	0	0	1	0.643	0.438	0.211	0.005	0.648	1.56722	7.762e-06	0.06123	0.3813	1	1.02e-06	protein_coding	Chaperone DnaJ-domain superfamily protein
AT4G36500	31.2	30.84	29.1	49.36	32	59.12	27.4	40.09	42.53	59.07	53.39	52.83	1	0	1	0	1	0.625	0.27	0.589	0.233	0.859	1.81358	0.02802	1	0.03462	0.6701	0.0001496	protein_coding
AT4G36900	3.15	3	2.81	3.96	7.86	4.26	3.15	4.31	4.21	6.71	5.79	6.2	1	0	0	0	1	0.833	0.375	0.683	0.226	1.059	2.08705	0.03544	1	0.09392	0.7897	0.0006355	protein_coding	related to AP2 10
AT4G38400	12.15	9.18	11.14	6.18	4.01	8.12	8.76	10.07	8.59	6.9	7.84	6.03	-1	0	0	0	-1	-0.817	-0.242	-0.4	0.176	-0.642	0.639667	0.005594	1	0.3418	0.8204	0.02077	protein_coding	expansin-like A2
AT5G01840	2.89	2.76	3.95	1.88	1.34	1.69	2.27	2.58	1.98	2.07	1.25	1.91	-1	0	0	0	-1	-0.963	-0.488	-0.405	0.069	-0.894	0.544792	0.01949	1	0.5911	0.9706	0.01399	protein_coding	ovate family protein 1
AT5G02020	10.18	6.66	6.76	15.31	25.79	19.35	13.42	12.06	15.38	27.97	25.07	26.7	1	1	1	0	1	1.358	0.793	0.967	0.402	1.76	3.37881	8.854e-09	0.043	4.051e-05	0.3178	2.053e-16	protein_coding
AT5G04760	12.55	12.48	10.93	15.58	18.79	20.09	13.23	13.85	17.1	18.94	20.83	20.05	1	0	0	0	1	0.6	0.292	0.445	0.137	0.737	1.66352	0.004891	1	0.05008	0.7881	2.777e-05	protein_coding	Duplicated homeodomain-like superfamily protein
AT5G06300	2.36	2.76	2.65	4.3	4.09	4.53	3.21	3.05	4.21	4.83	4.84	3.94	1	0	0	0	1	0.729	0.409	0.395	0.074	0.804	1.75161	0.02435	1	0.3767	0.9483	0.002111	protein_coding	Putative lysine decarboxylase family protein
AT5G11670	47.36	56.11	45.82	67.22	80.19	82.73	45.67	50.5	43.99	95.64	90.36	99.69	1	0	1	0	1	0.624	-0.09	1.026	0.312	0.936	1.91366	0.0001281	1	2.943e-13	0.1948	1.646e-11	protein_coding	NADP-malic enzyme 2
AT5G15500	3.02	4.32	3.89	7.99	8.57	8.79	4.16	3.98	4.38	9.59	10.29	9.24	1	0	1	0	1	1.166	0.145	1.222	0.202	1.367	2.59305	3.309e-08	1	6.994e-10	0.6692	2.245e-13	protein_coding	Ankyrin repeat family protein
AT5G16370	32.58	29.76	30.29	49.83	63.37	45.25	36.28	36.05	51.81	76.45	88.06	86.4	1	0	1	1	1	0.773	0.419	1.019	0.665	1.438	2.70873	0.0001254	0.6347	1.348e-08	0.00173	1.623e-17	protein_coding	acyl activating enzyme 5
AT5G22250	3.02	3.36	3.19	4.97	5.35	6.09	3.72	6.36	3.95	8.78	7.39	8.5	1	0	1	0	1	0.775	0.555	0.805	0.586	1.36	2.57785	0.01951	0.8596	0.003749	0.1036	1.382e-08	protein_coding	Polynucleotidyl transferase, ribonuclease H-like superfamily protein
AT5G22920	36.2	23.4	28.45	43.92	50.47	55.81	35.59	49.04	49.4	77.14	56.94	62.4	1	0	0	0	1	0.771	0.606	0.552	0.387	1.158	2.23146	0.0009131	0.1353	0.02886	0.273	2.894e-09	protein_coding	CHY-type/CTCHY-type/RING-type Zinc finger protein
AT5G24110	5.85	7.44	3.08	9.74	7.47	16.3	5.92	5.83	6.44	15.18	11.89	10.81	1	0	1	0	1	1.039	0.155	1.057	0.173	1.212	2.31399	0.01318	1	0.006587	0.8861	0.0005281	protein_coding	WRKY DNA-binding protein 30
AT5G28640	17.8	15.24	18.28	11.82	13.05	9.4	16.32	16.3	15.81	11.29	10.04	12.17	-1	0	0	0	-1	-0.586	-0.084	-0.534	-0.031	-0.618	0.652767	0.007094	1	0.01362	0.9799	0.0009784	protein_coding	SSXT family protein
AT5G35777	10.77	5.82	7.95	13.03	10.85	14.68	8.69	9.48	11.51	17.25	13.49	14.81	1	0	1	0	1	0.657	0.272	0.621	0.236	0.893	1.85615	0.03669	1	0.03836	0.6892	0.0002334	transposable_element_gene	transposable element gene
AT5G38940	9.13	7.38	7.3	2.75	1.49	1.22	8	5.1	6.79	4.33	5.29	2.99	-1	0	0	1	-1	-2.11	-0.257	-0.654	1.198	-0.911	0.529609	2.183e-10	1	0.144	0.004294	0.006525	protein_coding	RmlC-like cupins superfamily protein
AT5G39030	5.98	8.46	8.17	10.95	12.66	10.96	9.32	8.15	8.59	15.11	15.88	14.42	1	0	1	0	1	0.604	0.201	0.8	0.397	1.001	2.0084	0.008307	1	2.888e-05	0.1699	1.004e-08	protein_coding	Protein kinase superfamily protein
AT5G44005	2.3	2.46	3.03	4.16	4.64	4.67	3.21	3.05	3.87	5.46	4.8	4.51	1	0	0	0	1	0.778	0.358	0.551	0.13	0.908	1.89602	0.0105	1	0.09469	0.8799	0.0002028	protein_coding
AT5G46690	22.14	20.82	17.91	13.36	8.96	12.65	22.05	17.1	16.93	12.48	9.29	11.49	-1	0	-1	0	-1	-0.793	-0.114	-0.759	-0.08	-0.874	0.54641	0.000667	1	0.0009866	0.9391	2.607e-05	protein_coding	beta HLH protein 71
AT5G47500	54	45.61	43.11	31.9	20.68	37.68	47.62	50.63	49.06	30.67	25.27	28.39	-1	0	-1	0	-1	-0.658	0.046	-0.806	-0.102	-0.759	0.590877	0.005994	1	0.0001504	0.8981	0.0002213	protein_coding	Pectin lyase-like superfamily protein
AT5G48850	0.85	1.26	1.95	3.42	4.17	3.86	1.95	1.66	2.66	2.57	3.55	2.31	1	0	0	0	1	1.466	0.585	0.45	-0.431	1.035	2.07635	0.0001328	1	0.5377	0.534	0.008547	protein_coding	Tetratricopeptide repeat (TPR)-like superfamily protein
AT5G51600	15.77	12.84	14.34	8.93	9.67	8.39	15.81	13.65	15.21	8.97	7.34	9.12	-1	0	-1	0	-1	-0.671	0.058	-0.816	-0.087	-0.758	0.592084	0.001172	1	1.131e-05	0.9116	2.197e-05	protein_coding	Microtubule associated protein (MAP65/ASE1) family protein
AT5G53210	9.07	7.08	7.19	4.1	3.85	4.6	5.48	5.7	7.39	4.77	3.45	5.52	-1	0	0	0	-1	-0.889	-0.337	-0.431	0.121	-0.767	0.588689	0.002183	1	0.2971	0.9097	0.003684	protein_coding	basic helix-loop-helix (bHLH) DNA-binding superfamily protein
AT5G53486	13.34	13.98	14.17	4.77	9.43	7.64	10.77	14.25	10.57	9.53	7.44	10.36	-1	0	0	0	-1	-0.932	-0.219	-0.385	0.327	-0.605	0.658713	0.000833	1	0.3732	0.5592	0.03093	protein_coding
AT5G55970	16.09	14.7	16.72	26.79	18	28.88	18.65	22.4	24.83	27.66	28.77	22.42	1	0	0	0	1	0.635	0.468	0.262	0.095	0.73	1.65965	0.01292	0.6347	0.52	0.9043	0.0006395	protein_coding	RING/U-box superfamily protein
AT5G59730	63.72	67.69	61.29	94.48	151.19	98.56	70.43	71.57	64.18	129.06	140.55	125.26	1	0	1	0	1	0.836	0.098	0.937	0.199	1.035	2.04914	1.377e-05	1	1.816e-07	0.6512	1.697e-09	protein_coding	exocyst subunit exo70 family protein H7
AT5G61160	0.39	0.9	0.16	1.34	1.02	1.69	0.38	1.33	0.95	2.45	3.1	2.48	1	0	1	0	1	1.487	0.856	1.606	0.975	2.464	5.53793	0.03767	1	0.002483	0.1643	2.593e-07	protein_coding	anthocyanin 5-aromatic acyltransferase 1
AT5G62560	11.43	11.28	11.04	16.45	28.22	16.37	14.55	16.7	12.37	18.63	18.18	17.8	1	0	0	0	1	0.851	0.374	0.32	-0.157	0.694	1.61807	0.0008314	1	0.44	0.8128	0.004305	protein_coding	RING/U-box superfamily protein with ARM repeat domain
AT5G63160	52.09	37.09	45.01	82.93	88.53	116.28	49.64	61.1	66.07	97.64	65.58	68.54	1	0	0	0	1	1.101	0.397	0.391	-0.313	0.788	1.7271	3.714e-07	1	0.2318	0.467	0.0002791	protein_coding	BTB and TAZ domain protein 1
AT5G64190	3.94	4.92	3.62	10.34	8.88	13.19	6.3	9.28	9.19	13.55	14.93	10.42	1	1	1	0	1	1.379	0.983	0.657	0.261	1.64	3.11699	1.258e-07	0.006988	0.02945	0.6571	3.374e-12	protein_coding
AT5G65207	5.19	4.14	4.81	7.59	10.46	9.4	5.48	6.16	8.42	8.72	11.34	9.57	1	0	0	0	1	0.953	0.492	0.579	0.117	1.07	2.09547	0.0003196	0.8763	0.05999	0.8938	3.746e-06	protein_coding
AT5G66480	4.34	5.22	5.36	8.33	7.08	9.88	4.6	6.83	5.67	11.73	8.94	12.67	1	0	1	0	1	0.76	0.192	0.961	0.393	1.153	2.23458	0.01002	1	0.0001215	0.3527	4.121e-07	protein_coding
AT5G66490	9.53	9.78	11.47	15.44	23.74	15.02	10.27	11.93	11.6	18.44	17.88	18.81	1	0	1	0	1	0.81	0.131	0.707	0.029	0.838	1.7911	0.0004674	1	0.002336	0.9876	5.241e-05	protein_coding

## Sheet: D
D. DEGs commonly induced by dehydration and by dehydration+H1
Gene	mock_1	mock_3	mock_4	Drought_1	Drought_3	Drought_4	H1_1	H1_2	H1_3	H1_Drought_1	H1_Drought_2	H1_Drought_3	Drought_vs_mock	H1_vs_mock	H1_Drought_vs_H1	H1_Drought_vs_Drought	H1_Drought_vs_mock	Drought_vs_mock_logFC	H1_vs_mock_logFC	H1_Drought_vs_H1_logFC	H1_Drought_vs_Drought_logFC	H1_Drought_vs_mock_logFC	Drought_vs_mock_FDR	H1_vs_mock_FDR	H1_Drought_vs_H1_FDR	H1_Drought_vs_Drought_FDR	H1_Drought_vs_mock_FDR	gene_model_type	short_description
AT3G25760	9.99	7.44	9.03	25.99	10.93	19.62	10.65	9.61	11.86	44.09	39.86	36.1	1	0	1	1	1	1.099	0.277	1.904	1.082	2.181	0.0001802	1	2.625e-14	0.0001485	5.203e-19	protein_coding	allene oxide cyclase 1
AT3G11820	29.1	32.76	30.73	45.26	43.32	50.6	30.36	40.62	38.58	63.78	53.89	60.04	1	0	1	0	1	0.588	0.241	0.699	0.351	0.939	0.00104	1	1.486e-05	0.1478	1.926e-10	protein_coding	syntaxin of plants 121
AT5G47220	2.63	3.66	3.19	12.15	20.44	13.12	4.03	9.94	5.58	55.94	58.54	52.15	1	0	1	1	1	2.261	1.042	3.087	1.868	4.13	4.818e-14	0.05398	7.733e-30	1.447e-11	4.311e-48	protein_coding	ethylene responsive element binding factor 2
AT1G72450	44.87	49.33	47.6	79.98	72.25	73.26	48.63	51.23	47.43	148.88	170.42	153.08	1	0	1	1	1	0.669	0.055	1.681	1.067	1.736	2.338e-06	1	3.803e-44	1.721e-17	6.967e-48	protein_coding	jasmonate-zim-domain protein 6
AT3G15500	1.45	1.56	3.03	6.04	3.54	4.8	3.09	2.85	2.84	14.61	18.83	14.81	1	0	1	1	1	1.238	0.521	2.456	1.739	2.978	0.0003446	1	1.047e-20	6.332e-11	1.334e-29	protein_coding	NAC domain containing protein 3
AT3G52400	12.28	11.1	10.01	16.38	24.84	20.63	13.42	16.97	17.44	31.79	25.52	28.39	1	0	1	0	1	0.889	0.517	0.843	0.472	1.36	5.125e-05	0.3781	4.166e-05	0.1073	2.64e-13	protein_coding	syntaxin of plants 122
AT1G32640	42.96	41.17	41.82	90.65	86.95	79.14	49.26	49.17	52.32	161.48	177.91	159.73	1	0	1	1	1	1.028	0.259	1.728	0.959	1.987	2.451e-15	1	1.391e-47	1.305e-14	4.594e-63	protein_coding	Basic helix-loop-helix (bHLH) DNA-binding family protein
AT1G17380	1.38	2.1	1.41	4.43	1.89	3.59	2.27	2.05	1.55	9.53	8.99	8.84	1	0	1	1	1	1.029	0.279	2.201	1.451	2.48	0.01666	1	9.66e-14	2.546e-06	1.175e-17	protein_coding	jasmonate-zim-domain protein 5
AT1G19180	8.93	8.22	10.01	19.67	14.07	18.74	11.72	13.25	12.46	54.87	49.75	44.94	1	0	1	1	1	0.951	0.46	1.998	1.506	2.458	1.076e-06	0.4971	3.175e-35	3.052e-20	3.633e-52	protein_coding	jasmonate-zim-domain protein 1
AT1G18710	7.95	9.78	5.95	13.23	11.01	13.87	7.94	9.15	10.83	19	22.58	22.08	1	0	1	1	1	0.692	0.233	1.197	0.739	1.431	0.009549	1	7.961e-09	0.002392	3.992e-13	protein_coding	myb domain protein 47
AT2G34600	0.39	0.18	0.11	1.01	1.34	0.47	0.25	0.33	0.77	8.59	10.14	9.41	1	0	1	1	1	2.037	0.936	4.434	3.332	5.374	0.004711	1	9.82e-35	2.608e-24	3.395e-44	protein_coding	jasmonate-zim-domain protein 7
AT2G26560	3.22	4.68	2.43	7.25	6.37	9.27	3.59	4.44	4.12	16.93	13.24	14.42	1	0	1	1	1	1.154	0.236	1.873	0.956	2.11	6.05e-05	1	4.592e-15	0.0004278	1.517e-19	protein_coding	phospholipase A 2A
AT1G15520	4.14	5.88	5.68	6.98	12.58	18.13	3.46	3.78	3.52	15.93	17.38	17.12	1	0	1	0	1	1.259	-0.546	2.225	0.42	1.68	0.0001196	1	2.677e-14	0.4819	3.166e-09	protein_coding	pleiotropic drug resistance 12
AT5G42650	171.19	168.44	171.75	268.4	254.5	245.61	182.62	172.11	181.28	290.48	293.39	258.97	1	0	1	0	1	0.588	0.068	0.653	0.133	0.721	1.416e-05	1	2.634e-07	0.6749	2.582e-09	protein_coding	allene oxide synthase
AT2G06050	24.37	17.16	27.64	41.9	35.22	26.99	26.08	22.13	26.98	44.15	48.2	47.65	1	0	1	0	1	0.589	0.118	0.898	0.427	1.016	0.02532	1	2.575e-05	0.2034	3.497e-07	protein_coding	oxophytodienoate-reductase 3
AT1G70290	135.06	121.7	121.5	198.96	191.76	223.09	148.03	169.65	192.71	276.93	267.12	249.5	1	0	1	0	1	0.699	0.432	0.637	0.37	1.069	5.61e-06	0.1331	2.298e-05	0.07699	2.292e-15	protein_coding	trehalose-6-phosphatase synthase S8
AT2G18700	76.2	61.81	57.56	125.64	147.34	147.6	92.35	92.78	130.76	213.28	197.14	192.06	1	1	1	0	1	1.105	0.691	0.933	0.519	1.624	2.404e-10	0.005493	7.551e-08	0.02263	6.493e-24	protein_coding	trehalose phosphatase/synthase 11
AT3G10985	32.85	34.45	30.83	46.47	65.02	44.37	34.84	44.73	47	62.71	66.53	68.77	1	0	1	0	1	0.666	0.366	0.648	0.347	1.013	0.001138	0.8763	0.0009852	0.2587	2.854e-09	protein_coding	senescence associated gene 20
AT1G69490	31.47	27.66	28.24	60.64	34.12	68.79	44.66	38.97	52.67	69.23	74.47	58.07	1	0	0	0	1	0.906	0.641	0.567	0.302	1.208	0.0004795	0.2131	0.05948	0.5494	6.356e-08	protein_coding	NAC-like, activated by AP3/PI
AT5G39610	8.08	9.18	8.6	16.32	12.58	18.87	12.72	12.33	15.55	26.72	26.72	22.58	1	0	1	1	1	0.887	0.644	0.91	0.667	1.554	4.104e-05	0.06776	2.894e-06	0.002759	3.305e-18	protein_coding	NAC domain containing protein 6
AT2G28400	2.36	1.8	3.62	3.49	10.77	3.72	3.15	3.78	4.81	9.53	10.54	9.86	1	0	1	0	1	1.191	0.578	1.356	0.743	1.934	0.02645	1	0.00405	0.3016	2.552e-06	protein_coding	Protein of unknown function, DUF584
AT1G64360	4.14	4.68	3.79	6.38	8.18	5.61	4.09	3.51	4.9	7.21	6.34	7.49	1	0	1	0	1	0.673	-0.021	0.759	0.065	0.738	0.02894	1	0.006582	0.955	0.003294	protein_coding
AT4G02380	19.58	20.88	26.62	31.09	83.97	37.41	20.98	28.76	28.09	64.47	61.99	68.15	1	0	1	0	1	1.182	0.213	1.323	0.353	1.536	0.0006335	1	3.725e-05	0.6244	3.18e-07	protein_coding	senescence-associated gene 21
AT2G25625	2.23	3.66	2.43	4.3	6.21	4.87	2.77	3.38	3.52	4.89	5.34	4.9	1	0	0	0	1	0.875	0.207	0.654	-0.015	0.861	0.008314	1	0.07206	1	0.002712	protein_coding
AT1G08930	50.71	53.65	48.04	67.35	90.41	72.24	51.65	69.85	62.72	125.93	126.32	128.41	1	0	1	1	1	0.593	0.273	1.047	0.728	1.321	0.001283	1	8.11e-12	2.609e-05	3.445e-19	protein_coding	Major facilitator superfamily protein
AT1G77210	4.93	4.8	5.73	7.92	7.31	8.25	6.49	7.62	8.08	10.54	11.09	10.98	1	0	0	0	1	0.601	0.509	0.563	0.471	1.072	0.014	0.3487	0.008881	0.06423	8.576e-10	protein_coding	sugar transporter 14
AT3G18830	32.71	35.95	34.84	56.47	66.83	61.96	37.04	38.5	39.18	76.7	75.22	79.81	1	0	1	0	1	0.839	0.147	1.015	0.324	1.162	3.4e-10	1	5.211e-16	0.1005	1.283e-21	protein_coding	polyol/monosaccharide transporter 5
AT1G30220	0.72	1.56	1.14	2.08	2.2	2.44	1.57	1.59	1.55	1.82	2	2.25	1	0	0	0	1	0.959	0.451	0.365	-0.144	0.816	0.03744	1	0.6299	0.9236	0.04514	protein_coding	inositol transporter 2
AT5G15500	3.02	4.32	3.89	7.99	8.57	8.79	4.16	3.98	4.38	9.59	10.29	9.24	1	0	1	0	1	1.166	0.145	1.222	0.202	1.367	3.309e-08	1	6.994e-10	0.6692	2.245e-13	protein_coding	Ankyrin repeat family protein
AT5G52860	3.68	3.3	3.25	1.41	1.34	2.16	2.71	2.85	2.23	1.07	1.3	1.63	-1	0	-1	0	-1	-1.043	-0.378	-0.963	-0.298	-1.342	0.004958	1	0.013	0.7725	1.263e-05	protein_coding	ABC-2 type transporter family protein
AT4G37370	9.72	12.12	14.55	16.32	23.35	23.07	11.97	12.19	19.33	35.62	33.17	33.74	1	0	1	1	1	0.781	0.245	1.245	0.709	1.49	0.004245	1	3.718e-08	0.01178	3.287e-12	protein_coding	cytochrome P450, family 81, subfamily D, polypeptide 8
AT1G66160	5.98	5.64	5.68	9.67	10.54	10.21	6.99	9.74	8.51	11.66	11.94	11.6	1	0	0	0	1	0.813	0.543	0.483	0.212	1.026	9.331e-05	0.191	0.03437	0.6126	5.898e-09	protein_coding	CYS, MET, PRO, and GLY protein 1
AT3G10640	15.9	13.98	17.15	20.48	29.8	21.38	20.09	20.08	20.62	26.4	25.87	27.15	1	0	0	0	1	0.603	0.369	0.386	0.152	0.755	0.004598	0.8688	0.1217	0.7621	1.924e-05	protein_coding	SNF7 family protein
AT3G48360	13.86	5.4	8.22	16.72	14.31	27.33	15.62	28.83	29.73	57.32	32.47	39.76	1	1	0	1	1	1.089	1.433	0.805	1.149	2.238	0.01964	0.006428	0.1105	0.01196	3.833e-10	protein_coding	BTB and TAZ domain protein 2
AT2G30250	5.98	7.98	8.55	11.68	11.48	13.06	8	9.54	12.11	17.56	22.18	20.67	1	0	1	1	1	0.682	0.383	1.037	0.738	1.42	0.00919	1	7.162e-07	0.001971	2.156e-13	protein_coding	WRKY DNA-binding protein 25
AT4G15440	11.36	12.9	11.36	20.08	18.55	20.63	12.28	11.73	13.83	28.22	28.37	23.43	1	0	1	0	1	0.735	0.083	1.084	0.432	1.167	5.662e-05	1	7.868e-12	0.0532	1.731e-14	protein_coding	hydroperoxide lyase 1
AT4G23190	13.66	13.2	9.63	20.75	18.08	28.88	14.49	15.44	15.89	38.69	33.47	33.23	1	0	1	1	1	0.897	0.33	1.202	0.635	1.532	8.563e-05	1	1.601e-09	0.01121	8.29e-16	protein_coding	cysteine-rich RLK (RECEPTOR-like protein kinase) 11
AT1G72060	1.77	3.24	1.95	4.57	4.09	5.82	2.83	3.78	5.07	8.28	7.94	6.08	1	0	1	0	1	1.055	0.728	0.947	0.619	1.675	0.006067	0.6737	0.007869	0.2036	1.622e-08	protein_coding	serine-type endopeptidase inhibitors
AT1G15890	1.64	1.74	1.08	3.36	1.89	3.86	2.46	1.99	2.15	5.64	4.25	5.46	1	0	1	0	1	1.045	0.573	1.21	0.738	1.783	0.01989	1	0.0004903	0.1126	2.171e-08	protein_coding	Disease resistance protein (CC-NBS-LRR class) family
AT1G63750	13.14	9.96	10.71	18.53	15.02	17.11	13.48	13.72	15.55	23.39	20.23	20.9	1	0	1	0	1	0.588	0.337	0.596	0.345	0.933	0.006107	1	0.002266	0.2311	2.349e-08	protein_coding	Disease resistance protein (TIR-NBS-LRR class) family
AT1G63860	8.15	8.04	5.95	10.68	12.97	14.34	7.12	9.15	10.48	22.89	21.43	21.51	1	0	1	1	1	0.783	0.268	1.307	0.793	1.576	0.001077	1	1.883e-11	0.0003809	3.652e-17	protein_coding	Disease resistance protein (TIR-NBS-LRR class) family
AT1G21100	5.91	5.4	3.52	10.34	11.71	13.39	4.6	5.7	6.27	20.82	17.73	20.05	1	0	1	1	1	1.265	0.16	1.829	0.724	1.989	4.265e-08	1	2.158e-19	0.003076	1.715e-23	protein_coding	O-methyltransferase family protein
AT1G21110	4.53	3.48	1.51	8.19	7.7	8.66	4.03	4.18	5.07	13.67	11.54	13.18	1	0	1	0	1	1.382	0.488	1.536	0.642	2.024	1.142e-05	1	3.045e-08	0.113	3.935e-14	protein_coding	O-methyltransferase family protein
AT1G26380	4.27	5.88	3.68	7.19	10.3	11.91	4.35	4.9	7.13	18.81	17.58	16.45	1	0	1	1	1	1.087	0.231	1.702	0.846	1.934	0.0001826	1	5.722e-12	0.004242	5.288e-16	protein_coding	FAD-binding Berberine family protein
AT1G55450	65.82	56.11	45.76	99.18	74.22	120	55.62	77.14	64.61	178.35	155.64	159.22	1	0	1	1	1	0.808	0.236	1.321	0.749	1.557	0.0003728	1	1.365e-11	0.001506	2.053e-16	protein_coding	S-adenosyl-L-methionine-dependent methyltransferases superfamily protein
AT1G74930	2.63	3.54	2.11	14.97	10.14	16.64	5.42	7.16	3.61	37.94	58.19	35.6	1	0	1	1	1	2.337	0.98	3.013	1.655	3.993	3.42e-14	0.1259	8.784e-28	6.238e-09	5.04e-44	protein_coding	Integrase-type DNA-binding superfamily protein
AT2G36770	3.88	2.34	2.98	5.57	5.27	5.14	3.46	4.84	4.9	8.65	8.24	7.43	1	0	1	0	1	0.804	0.518	0.89	0.604	1.408	0.01103	0.9171	0.000552	0.0644	5.887e-10	protein_coding	UDP-Glycosyltransferase superfamily protein
AT2G38790	2.69	1.92	2.27	5.84	5.11	5.61	1.83	4.37	3.78	9.72	8.09	9.12	1	0	1	0	1	1.269	0.526	1.44	0.697	1.967	0.0001495	1	5.337e-07	0.07321	4.471e-13	protein_coding
AT3G15518	0.66	0.66	0.43	1.95	1.81	2.23	0.82	1.26	1.2	3.26	2.85	3.32	1	0	1	0	1	1.78	0.899	1.527	0.646	2.428	4.064e-05	0.8763	7.083e-06	0.1902	7.861e-13	protein_coding
AT4G23180	62.34	50.65	45.28	83.53	55.27	103.63	52.22	71.97	67.7	137.65	111.83	112.7	1	0	1	0	1	0.617	0.278	0.917	0.578	1.195	0.03708	1	0.000124	0.07338	4.285e-08	protein_coding	cysteine-rich RLK (RECEPTOR-like protein kinase) 10
AT4G38550	48.87	45.01	41.49	72.66	58.81	85.84	41.76	65.28	62.37	145.87	116.03	123.01	1	0	1	1	1	0.684	0.323	1.185	0.824	1.508	0.003903	1	1.001e-09	0.0001938	3.885e-16	protein_coding	Arabidopsis phospholipase-like protein (PEARLI 4) family
AT5G22250	3.02	3.36	3.19	4.97	5.35	6.09	3.72	6.36	3.95	8.78	7.39	8.5	1	0	1	0	1	0.775	0.555	0.805	0.586	1.36	0.01951	0.8596	0.003749	0.1036	1.382e-08	protein_coding	Polynucleotidyl transferase, ribonuclease H-like superfamily protein
AT2G46430	9.13	14.16	9.79	17.73	23.59	17.18	10.77	13.06	11.43	24.21	28.67	25.74	1	0	1	0	1	0.819	0.091	1.157	0.43	1.249	0.0005706	1	2.181e-08	0.2043	2.488e-10	protein_coding	cyclic nucleotide gated channel 3
AT1G06002	2.04	1.74	2.33	4.1	4.8	3.38	1.83	3.31	3.52	4.83	5.34	3.72	1	0	0	0	1	0.997	0.484	0.698	0.185	1.182	0.01217	1	0.1159	0.861	0.0002442	other_rna	other RNA
AT1G15670	5.12	7.68	5.95	8.53	14.86	9.74	6.68	6.3	9.02	15.11	15.63	17.35	1	0	1	0	1	0.813	0.219	1.137	0.543	1.356	0.008314	1	9.912e-06	0.1658	1.316e-08	protein_coding	Galactose oxidase/kelch repeat superfamily protein
AT1G20350	0.72	0.36	0.6	1.14	1.89	1.22	0.94	1.13	0.69	1.51	2.15	1.3	1	0	0	0	1	1.32	0.737	0.827	0.244	1.565	0.03085	1	0.2231	0.876	0.001012	protein_coding	translocase inner membrane subunit 17-1
[truncated: 274 more rows]

## Sheet: E
E. K-means clustering of the DEGs commonly induced by dehydration and by dehydration+H1
[truncated: 85 more rows]

## Sheet: F
F. Gene Ontology (GO) analysis of the DEGs in cluster 2 and cluster 4
[truncated: 103 more rows]

[truncated: 1 more sheets: G]
