# Supplementary material for: Flavonoid-attracted Aeromonas sp. from the Arabidopsis root microbiome enhances plant dehydration resistance
Source: ISME J. 2022 Jul 16;16(11):2622–32. doi: 10.1038/s41396-022-01288-7 (PMC9561528; doi:10.1038/s41396-022-01288-7)
Supplement: Supplementary file 13 — Supplementary Table S4 primer lists [file 41396_2022_1288_MOESM13_ESM.xlsx]

## Sheet: Content
	Contents
A	Primers for preparing 16S rRNA gene library
B	Primers for qRT-PCR

## Sheet: A
A. Primers for preparing 16S rRNA gene library
gene name	sequence
aplicom primer
Cs-F-gene	5'-ggagtgagtacggtgtgcAACMGGATTAGATACCCKG
Cs-R-gene	5'-gagttggatgctggatggACGTCATCCCCACCTTCC
Barcode primer
FP-1	5'-ACTCTTTCCCTACACGACGCTCTTCCGATCTgcttGCGTtggagtgagtacggtgtgc
FP-2	5'-ACTCTTTCCCTACACGACGCTCTTCCGATCTgcttGTAGtggagtgagtacggtgtgc
FP-3	5'-ACTCTTTCCCTACACGACGCTCTTCCGATCTgcttACGCtggagtgagtacggtgtgc
FP-4	5'-ACTCTTTCCCTACACGACGCTCTTCCGATCTgcttCTCGtggagtgagtacggtgtgc
FP-5	5'-ACTCTTTCCCTACACGACGCTCTTCCGATCTgcttGCTCtggagtgagtacggtgtgc
FP-6	5'-ACTCTTTCCCTACACGACGCTCTTCCGATCTgcttAGTCtggagtgagtacggtgtgc
FP-7	5'-ACTCTTTCCCTACACGACGCTCTTCCGATCTgcttCGACtggagtgagtacggtgtgc
FP-8	5'-ACTCTTTCCCTACACGACGCTCTTCCGATCTgcttGATGtggagtgagtacggtgtgc
FP-9	5'-ACTCTTTCCCTACACGACGCTCTTCCGATCTgcttATACtggagtgagtacggtgtgc
FP-10	5'-ACTCTTTCCCTACACGACGCTCTTCCGATCTgcttCACAtggagtgagtacggtgtgc
RP-A	5'-GACTGGAGTTCAGACGTGTGCTCTTCCGATCTctgtGCGTtgagttggatgctggatgg
RP-C	5'-GACTGGAGTTCAGACGTGTGCTCTTCCGATCTctgtACGCtgagttggatgctggatgg
RP-D	5'-GACTGGAGTTCAGACGTGTGCTCTTCCGATCTctgtCTCGtgagttggatgctggatgg
RP-E	5'-GACTGGAGTTCAGACGTGTGCTCTTCCGATCTctgtGCTCtgagttggatgctggatgg
RP-F	5'-GACTGGAGTTCAGACGTGTGCTCTTCCGATCTctgtAGTCtgagttggatgctggatgg
index primer
2P-F	5'-AATGATACGGCGACCACCGAGATCTACACTCTTTCCCTACACGACGCTCTT
2P-R2	5’-CAAGCAGAAGACGGCATACGAGATCAGTGAACGTGACTGGAGTTCAGACGTGTGCTCTT

## Sheet: B
B. Primers for qRT-PCR
H1-2314-R	AAGAGCTGTTCAAGGCCG
H1-2314-F	GAGGTGGAAGGCGGTGAT
H1-1169-F	AACGACAAGTCCTCCGTCT
H1-1169-R	ACTCTTTCCGGTTGAGGGC
H1-1170-F	GCGTCGTCCGTGATGATG
H1-1170-R	TGGATCATCTCGTTGGTGGC
H1-1168-F	ATGGTCAACGGCATTCCGAA
H1-1168-R	CGCTCGATGGGGAAGTTG
H1-1166-R	CCACCAGGAGCTGGCGAA
H1-1166-F	GCCGGTCATTGTCCTCAT
H1-0608-F	TCTCATCGGCATGGTGGG
H1-0608-R	ATGTCGGTCACCTCCTCG
H1-3737-F	TACCTACCACAGCTGGCC
H1-3737-R	TCCTTGGCACGCTGGGTCA
H1-0580-F	AAGTCCCCGATTTTCGCTC
H1-0580-R	TTCGCCACCTCGGGCTTA
H1-0557-F	CCATGCTGTTTTACGTCAGG
H1-0557-R	CCAGGGCCATGTAGAAGAT
H1-0556-F	TTCCTGCGCATTGGCAGC
H1-0556-R	GCCAACATGGCGATCAGC
H1-0560-R	CAGGATGTCACCGTCTTCAAG
H1-0560-F	CTCCGTTACGCAAGGAGAGC
H1-0565-F	GAAAGCTTCCGGGATCAGG
H1-0565-R	GTGGCTCACCCAGTGACA
H1-0837-F	GAATGGCGATCACTACTGGG
H1-0837-R	GCCGTTTCAGCGCCTCGT
H1-3032-F	ATCACCGATCTCACCGAGAC
H1-3032-R	TAGAGCATGGCGGCGGAGA
H1-1176-F	CAGTACCAATGCCCTGACCAG
H1-1176-R	TGGTCTGCGTCACCCCGA
H1-gryB-F	GGACTGCCAGGAGAAAGACC
H1-gryB-R	TCAGGATCTTGCCCTTGAGC
YC4-0608-F	TACGATGCCTGAAATGGATG
YC4-0608-R	AATCTTTTGCCCCTGCTTG
YC4-0556-R	ATGTCTTTGCCTTTGGTTGG
YC4-0556-F	CGCATCGCTTCTATCATTTGT
YC4-0565-F	ACCTCCGACTACCAAAGGT
YC4-0565-R	TGTCCGTCTATAATGCCTCG
YC4-0557-F	TGTGTATCGGAGCCGTCAC
YC4-0557-R	AAGCTGCAAGTCCCATTTGA
gryB-YC4R4-F	AGGCGCAAAACCAAACCTTC
gryB-YC4R4-R	ATTACGGCGCGGTTCTACTT
